# Supplementary material for: ﻿Review of Ophioplinthaca Verrill, 1899 (Echinodermata, Ophiuroidea, Ophiacanthidae), description of new species in Ophioplinthaca and Ophiophthalmus, and new records from the Northwest Pacific and the South China Sea
Source: Zookeys. 2022 May 11;1099:155–202. doi: 10.3897/zookeys.1099.76479 (PMC9848918; doi:10.3897/zookeys.1099.76479)
Supplement: XML Treatment for Ophioplinthaca brachispina [file zookeys.1099.76479-treatment1.xml]

<!DOCTYPE tp:taxon-treatment
  PUBLIC "-//TaxonX//DTD Taxonomic Treatment Publishing DTD v0 20100105//EN" "tax-treatment-NSO.dtd">
<tp:taxon-treatment xmlns:tp="http://www.plazi.org/taxpub"><tp:treatment-meta><kwd-group><label>Taxon classification</label><kwd>
                  <named-content content-type="kingdom">Animalia</named-content>
                </kwd><kwd>
                  <named-content content-type="order">Amphilepidida</named-content>
                </kwd><kwd>
                  <named-content content-type="family">Ophiacanthidae</named-content>
                </kwd></kwd-group><mixed-citation publication-type="journal"><person-group><name><surname>Nethupul</surname><given-names>Hasitha</given-names></name><name><surname>Stöhr</surname><given-names>Sabine</given-names></name><name><surname>Zhang</surname><given-names>Haibin</given-names></name></person-group><article-title>﻿Review of <italic><tp:taxon-name><tp:taxon-name-part taxon-name-part-type="genus" reg="Ophioplinthaca">Ophioplinthaca</tp:taxon-name-part></tp:taxon-name></italic> Verrill, 1899 (<tp:taxon-name><tp:taxon-name-part taxon-name-part-type="phylum">Echinodermata</tp:taxon-name-part></tp:taxon-name>, <tp:taxon-name><tp:taxon-name-part taxon-name-part-type="class">Ophiuroidea</tp:taxon-name-part></tp:taxon-name>, <tp:taxon-name><tp:taxon-name-part taxon-name-part-type="family">Ophiacanthidae</tp:taxon-name-part></tp:taxon-name>), description of new species in <italic><tp:taxon-name><tp:taxon-name-part taxon-name-part-type="genus" reg="Ophioplinthaca">Ophioplinthaca</tp:taxon-name-part></tp:taxon-name></italic> and <italic><tp:taxon-name><tp:taxon-name-part taxon-name-part-type="genus" reg="Ophiophthalmus">Ophiophthalmus</tp:taxon-name-part></tp:taxon-name></italic>, and new records from the Northwest Pacific and the South China Sea</article-title><source>Zookeys</source><day>11</day><month>05</month><year>2022</year><volume>1099</volume><fpage>155</fpage><lpage>202</lpage><pub-id pub-id-type="doi">10.3897/zookeys.1099.76479</pub-id></mixed-citation></tp:treatment-meta><tp:nomenclature><label>﻿</label><tp:taxon-name>
                <object-id xmlns:xlink="http://www.w3.org/1999/xlink" content-type="arpha" xlink:type="simple">CD697DAC-9098-5A5B-B752-B5DF4EAB5A5E</object-id>
                <tp:taxon-name-part taxon-name-part-type="genus" reg="Ophioplinthaca">Ophioplinthaca</tp:taxon-name-part>
                <tp:taxon-name-part taxon-name-part-type="species" reg="brachispina">brachispina</tp:taxon-name-part>
                <object-id xmlns:xlink="http://www.w3.org/1999/xlink" content-type="zoobank" xlink:type="simple">http://zoobank.org/B225308A-59B8-431C-B9AF-1E4F729878D2</object-id>
              </tp:taxon-name><tp:taxon-status xmlns:xlink="http://www.w3.org/1999/xlink" xlink:type="simple">sp. nov.</tp:taxon-status><xref ref-type="fig" rid="F3">Figs 3</xref><xref ref-type="fig" rid="F4">, 4</xref><xref ref-type="fig" rid="F5">, 5</xref></tp:nomenclature><tp:treatment-sec sec-type="material" id="SECID0E6KAI"><title>Material examined.</title><p><bold><italic>Holotype</italic>.</bold> Northwest Pacific • 1 specimen; near Mariana Trench, Southwest of Guam Island, seamount; <named-content xmlns:xlink="http://www.w3.org/1999/xlink" content-type="dwc:verbatimCoordinates" xlink:type="simple"><named-content content-type="geo-json" specific-use="{&#34;type&#34;:&#34;Point&#34;,&#34;coordinates&#34;:[140.115500,11.818167]}" id="NCID0ENLAI" xlink:type="simple">11°49.09'N, 140°6.93'E</named-content></named-content>; depth 2713 m; 23 October 2019; Collecting event: stn. SC039; Shenhaiyongshi <abbrev xmlns:xlink="http://www.w3.org/1999/xlink" xlink:title="manned submersible vehicle" id="ABBRID0ESLAI" xlink:type="simple">msv</abbrev> leg; preserved in -80 °C; GenBank: <ext-link xmlns:xlink="http://www.w3.org/1999/xlink" ext-link-type="gen" xlink:href="OK043829" xlink:type="simple">OK043829</ext-link>; <abbrev xmlns:xlink="http://www.w3.org/1999/xlink" xlink:title="Institute of Deep-sea Science and Engineering" id="ABBRID0EWLAI" xlink:type="simple">IDSSE</abbrev>-EEB-SW0106. <bold><italic>Paratype</italic>.</bold> Northwest Pacific • 1 specimen; same data <abbrev xmlns:xlink="http://www.w3.org/1999/xlink" xlink:title="adoral shield" id="ABBRID0E5LAI" xlink:type="simple">as</abbrev> for holotype; GenBank: <ext-link xmlns:xlink="http://www.w3.org/1999/xlink" ext-link-type="gen" xlink:href="OK043830" xlink:type="simple">OK043830</ext-link>; <abbrev xmlns:xlink="http://www.w3.org/1999/xlink" xlink:title="Institute of Deep-sea Science and Engineering" id="ABBRID0ECMAI" xlink:type="simple">IDSSE</abbrev>-EEB-SW0107.</p></tp:treatment-sec><tp:treatment-sec sec-type="diagnosis" id="SECID0EGMAI"><title>Diagnosis.</title><p>Disc sub-circular and deeply incised interradially to nearly 1/4 disc radius (Fig. <xref ref-type="fig" rid="F3">3A</xref>). Disc scales irregular, variable in size, bearing disc spines in center of disc (Fig. <xref ref-type="fig" rid="F3">3C</xref>). Radial shields completely separated by large single disc scale (Fig. <xref ref-type="fig" rid="F3">3G</xref>). Oral shield <abbrev xmlns:xlink="http://www.w3.org/1999/xlink" xlink:title="adoral shield" id="ABBRID0EYMAI" xlink:type="simple">as</abbrev> wide <abbrev xmlns:xlink="http://www.w3.org/1999/xlink" xlink:title="adoral shield" id="ABBRID0E3MAI" xlink:type="simple">as</abbrev> long, pentagonal with pointed proximal end, curved lateral margins along adoral shields, truncated distal edge with straight to slightly angular lateral margins (Fig. <xref ref-type="fig" rid="F3">3H</xref>). Surface of arm plates along entire arm rough with small spines (Fig. <xref ref-type="fig" rid="F3">3K–M</xref>).</p><fig id="F3" position="float" orientation="portrait"><object-id xmlns:xlink="http://www.w3.org/1999/xlink" content-type="doi" xlink:type="simple">10.3897/zookeys.1099.76479.figure3</object-id><object-id xmlns:xlink="http://www.w3.org/1999/xlink" content-type="arpha" xlink:type="simple">C7A46A7F-F471-5740-8F44-236C1A1E5F80</object-id><label>Figure 3.</label><caption><p><italic><tp:taxon-name><tp:taxon-name-part taxon-name-part-type="genus" reg="Ophioplinthaca">Ophioplinthaca</tp:taxon-name-part><tp:taxon-name-part taxon-name-part-type="species" reg="brachispina">brachispina</tp:taxon-name-part></tp:taxon-name></italic> sp. nov., holotype (<abbrev xmlns:xlink="http://www.w3.org/1999/xlink" xlink:title="Institute of Deep-sea Science and Engineering" id="ABBRID0E2NAI" xlink:type="simple">IDSSE</abbrev>-EEB-SW0106) <bold>A</bold> dorsal disc <bold>B</bold> ventral disc <bold>C</bold> center of the disc <bold>D–F</bold> disc spines <bold>G</bold> radial shield <bold>H</bold> оral frame <bold>I</bold> ventral side of the arm base <bold>J</bold> dorsal side of the arm base <bold>K</bold> dorsal arm <bold>L</bold> ventral arm <bold>M</bold> lateral arm. Abbreviations: <bold><abbrev xmlns:xlink="http://www.w3.org/1999/xlink" xlink:title="arm spine" id="ABBRID0EWOAI" xlink:type="simple">ars</abbrev></bold> arm spine, <bold><abbrev xmlns:xlink="http://www.w3.org/1999/xlink" xlink:title="adoral shield" id="ABBRID0E2OAI" xlink:type="simple">as</abbrev></bold> adoral shield, <bold><abbrev xmlns:xlink="http://www.w3.org/1999/xlink" xlink:title="doral shield spine" id="ABBRID0EAPAI" xlink:type="simple">ass</abbrev></bold> adoral shield spine, <bold>dap</bold> dorsal arm plate, <bold>das</bold> dorsal arm spine, <bold>dp</bold> disc plate, <bold><abbrev xmlns:xlink="http://www.w3.org/1999/xlink" xlink:title="genital slit" id="ABBRID0ELPAI" xlink:type="simple">gs</abbrev></bold> genital slit, <bold>j</bold> jaw, <bold><abbrev xmlns:xlink="http://www.w3.org/1999/xlink" xlink:title="lateral arm plate" id="ABBRID0ESPAI" xlink:type="simple">lap</abbrev></bold> lateral arm plate, <bold>m</bold> madreporite, <bold><abbrev xmlns:xlink="http://www.w3.org/1999/xlink" xlink:title="oral shield" id="ABBRID0EZPAI" xlink:type="simple">os</abbrev></bold> oral shield, <bold>rs</bold> radial shield, <bold>ts</bold> tentacle scale, <bold>vap</bold> ventral arm plate, <bold>vas</bold> ventral arm spine. Scale bars: 2 mm (<bold>A, B</bold>); 1 mm (<bold>C, G–M</bold>); 200 µm (<bold>D–F</bold>).</p></caption><graphic xmlns:xlink="http://www.w3.org/1999/xlink" xlink:href="zookeys-1099-155_article-76479__-g003.jpg" position="float" orientation="portrait" xlink:type="simple" id="oo_682264.jpg"><uri content-type="original_file" xlink:type="simple">https://binary.pensoft.net/fig/682264</uri></graphic></fig></tp:treatment-sec><tp:treatment-sec sec-type="description" id="SECID0EQQAI"><title>Holotype description.</title><p>Disc diameter 12 mm, arm base width 3 mm (Fig. <xref ref-type="fig" rid="F3">3</xref>).</p><p><bold><italic>Disc</italic>.</bold> Disc sub-circular and deeply incised interradially to more than 1/3 disc diameter, creating five wedge-shaped lobes over each arm base in contrast to sunken center and interradii of disc (Fig. <xref ref-type="fig" rid="F3">3A, B</xref>). Disc scales irregular, variable in size, compact, and overlapping in center of disc (Fig. <xref ref-type="fig" rid="F3">3C</xref>). Most central disc scales bear disc spines/stumps (Fig. D–F). Disc scales increasingly enlarged from disc center to periphery, interradially and between radial shields (Fig. <xref ref-type="fig" rid="F3">3D–F</xref>). Disc spines in disc center 0.2 to 0.3 mm high, cylindrical to conical, pointed thorny or bifurcated tip. Disc spines at distal end of wedge-shaped lobes 0.1–0.2 mm high, conical, thorny, with pointed tip (Fig. <xref ref-type="fig" rid="F3">3D–F</xref>). Radial shields large, naked, roughly triangular, ~ 1/3 disc diameter in length, twice <abbrev xmlns:xlink="http://www.w3.org/1999/xlink" xlink:title="adoral shield" id="ABBRID0ERRAI" xlink:type="simple">as</abbrev> long <abbrev xmlns:xlink="http://www.w3.org/1999/xlink" xlink:title="adoral shield" id="ABBRID0EVRAI" xlink:type="simple">as</abbrev> wide, triangular proximal end, and smooth, truncated or slightly convex distal end. Radial shields on three of five lobes proximally separated, but distal ends connected. Radial shields on other two lobes completely separated by large single disc scale (Fig. <xref ref-type="fig" rid="F3">3A, G</xref>). Ventral disc covered by smaller scales than those on radial shields, and overlapped without bearing spines (Fig. <xref ref-type="fig" rid="F3">3B</xref>). Genital slits conspicuous and extending from oral shield to periphery of disc (Fig. <xref ref-type="fig" rid="F3">3H</xref>). Oral shield <abbrev xmlns:xlink="http://www.w3.org/1999/xlink" xlink:title="adoral shield" id="ABBRID0EFSAI" xlink:type="simple">as</abbrev> wide <abbrev xmlns:xlink="http://www.w3.org/1999/xlink" xlink:title="adoral shield" id="ABBRID0EJSAI" xlink:type="simple">as</abbrev> long, pentagonal with pointed proximal end, curved lateral margins along adoral shields, truncated distal edge with straight to slightly angular lateral margins (Fig. <xref ref-type="fig" rid="F3">3H</xref>). Madreporite similar to other oral shields, but with hydropore at lateral edge (Fig. <xref ref-type="fig" rid="F3">3B</xref>). Adoral shield 2.5 × <abbrev xmlns:xlink="http://www.w3.org/1999/xlink" xlink:title="adoral shield" id="ABBRID0EVSAI" xlink:type="simple">as</abbrev> long <abbrev xmlns:xlink="http://www.w3.org/1999/xlink" xlink:title="adoral shield" id="ABBRID0EZSAI" xlink:type="simple">as</abbrev> wide, with straight or slightly curved lateral margin, but near first ventral arm plate straight, and pair of shields proximally connected (Fig. <xref ref-type="fig" rid="F3">3H</xref>). Adoral shields enclose proximal edges of oral shield, and slightly separate oral shield from arm by connecting to lateral arm plate of first arm segment (Fig. <xref ref-type="fig" rid="F3">3H, I</xref>). Jaw triangular, large, and longer than wide, bearing one slightly blunt, wide, and large ventralmost tooth and three or four spiniform lateral oral papillae (Fig. <xref ref-type="fig" rid="F3">3H</xref>). Proximalmost one or two lateral oral papillae spine-like pointed, rugose, and distalmost lateral oral papillae with shorter and rounded base with more or less pointed tip (Fig. <xref ref-type="fig" rid="F3">3H</xref>). One adoral shield spine, situated at lateral margin of adoral shield in mouth angle, slightly similar to distalmost lateral oral papilla, but with blunt tip (Fig. <xref ref-type="fig" rid="F3">3I</xref>). Cluster of small granules visible between distal end of jaw and proximal end of first ventral arm plate (Fig. <xref ref-type="fig" rid="F3">3I</xref>). Usually, cluster of granules covered by adoral shield spine (Fig. <xref ref-type="fig" rid="F3">3H</xref>).</p><p><bold><italic>Arms</italic>.</bold> Five moniliform arms with rough plates. Dorsal arm plates longer than wide, slightly separated, straight to slightly convex distal end, triangular proximal end, with curved lateral margins on first few proximal arm segments, but <abbrev xmlns:xlink="http://www.w3.org/1999/xlink" xlink:title="adoral shield" id="ABBRID0EFUAI" xlink:type="simple">as</abbrev> long <abbrev xmlns:xlink="http://www.w3.org/1999/xlink" xlink:title="adoral shield" id="ABBRID0EJUAI" xlink:type="simple">as</abbrev> wide, fan-shaped, and widely separated on middle to distal half of arm (Fig. <xref ref-type="fig" rid="F3">3J, K</xref>). Dorsal arm plate with dense rough surface and short spines (Fig. <xref ref-type="fig" rid="F3">3K, M</xref>). First ventral arm plate rectangular to slightly trapezoid, <abbrev xmlns:xlink="http://www.w3.org/1999/xlink" xlink:title="adoral shield" id="ABBRID0EVUAI" xlink:type="simple">as</abbrev> wide <abbrev xmlns:xlink="http://www.w3.org/1999/xlink" xlink:title="adoral shield" id="ABBRID0EZUAI" xlink:type="simple">as</abbrev> long, straight proximal end, and distal end without rough surface (Fig. <xref ref-type="fig" rid="F3">3I</xref>). Second ventral arm plate trapezoid to slightly pentagonal, <abbrev xmlns:xlink="http://www.w3.org/1999/xlink" xlink:title="adoral shield" id="ABBRID0EBVAI" xlink:type="simple">as</abbrev> wide <abbrev xmlns:xlink="http://www.w3.org/1999/xlink" xlink:title="adoral shield" id="ABBRID0EFVAI" xlink:type="simple">as</abbrev> long, triangular proximal end, straight distal end, concave and diverging lateral edges, and contiguous with first ventral arm plate (Fig. <xref ref-type="fig" rid="F3">3I</xref>). The following ventral arm plates two or three times <abbrev xmlns:xlink="http://www.w3.org/1999/xlink" xlink:title="adoral shield" id="ABBRID0ENVAI" xlink:type="simple">as</abbrev> wide <abbrev xmlns:xlink="http://www.w3.org/1999/xlink" xlink:title="adoral shield" id="ABBRID0ERVAI" xlink:type="simple">as</abbrev> long, with obtuse proximal end, slightly wavy proximolateral margins, curved lateral angles, straight distal end, and widely separated (Fig. <xref ref-type="fig" rid="F3">3L</xref>). All ventral arm plates except first one with dense rough surface (Fig. <xref ref-type="fig" rid="F3">3I, L</xref>). Lateral arm plates meeting above and below, with dense rough surface and short spines (Fig. <xref ref-type="fig" rid="F3">3K–M</xref>). Up to five arm spines (Fig. <xref ref-type="fig" rid="F3">3M</xref>). Three or two dorsal arm spines, three arm segments in length, thorny, lateral margins with row of tall sharp thorns, apex truncated or bluntly rounded (Fig. <xref ref-type="fig" rid="F3">3K–M</xref>). Two ventral arm spines, one to two arm segments in length, pointed, thorny, rugose. Proximal arm segments bear five arm spines, distalwards decreasing to four beyond middle section of the arm (Fig. <xref ref-type="fig" rid="F3">3K–M</xref>). First tentacle pore covered by two oval, rough tentacle scales (Fig. <xref ref-type="fig" rid="F3">3I</xref>). The following tentacle pore covered by scale half <abbrev xmlns:xlink="http://www.w3.org/1999/xlink" xlink:title="adoral shield" id="ABBRID0ERWAI" xlink:type="simple">as</abbrev> long <abbrev xmlns:xlink="http://www.w3.org/1999/xlink" xlink:title="adoral shield" id="ABBRID0EVWAI" xlink:type="simple">as</abbrev> ventral arm plate, blunt to pointed tip with thorny surface (Fig. <xref ref-type="fig" rid="F3">3L</xref>). Tentacle scales on middle to distal half of arm decreasing in size, small, more pointed, leaf-like, with thorns.</p><p><bold><italic>Color</italic>.</bold> In live specimen, orange-brown disc, and arm spines, but arms pale brown (Fig. <xref ref-type="fig" rid="F3">3</xref>).</p></tp:treatment-sec><tp:treatment-sec sec-type="Ossicle morphology of paratype" id="SECID0EIXAI"><title>
                Ossicle morphology of paratype.</title><p>Arm spine articulations well developed and placed at slight angle to distal edge of lateral arm plate (Fig. <xref ref-type="fig" rid="F4">4A</xref>). Volute-shaped perforated lobe forms dorsal and distal part of articulation, but reduced in dorsalmost one (Fig. <xref ref-type="fig" rid="F4">4A</xref>). Arm spine articulating structures with large muscle opening and small nerve opening in second articulation, decreasing significantly in size ventralwards (Fig. <xref ref-type="fig" rid="F3">3A</xref>). Ventral half of lateral arm plate surface covered by conspicuous thorns, inner side with depression, a continuous ridge, and a prominent knob close to ventral edge forming vertebral articulations, shaped like a broad, nose-shaped beak (Fig. <xref ref-type="fig" rid="F4">4A, B</xref>). Dorsal arm spine laterally compressed, thorny, and several longitudinal rows of perforations with widely spaced tall thorns (Fig. <xref ref-type="fig" rid="F4">4C</xref>). Entire ventral arm spine surface covered with slightly longer thorns, with blunt apex (Fig. <xref ref-type="fig" rid="F4">4D</xref>). Disc spines 0.2–0.3 mm high, cylindrical, pointed thorny or bifurcated tip (Fig. <xref ref-type="fig" rid="F4">4E</xref>). Dorsal arm plate triangular, <abbrev xmlns:xlink="http://www.w3.org/1999/xlink" xlink:title="adoral shield" id="ABBRID0EVYAI" xlink:type="simple">as</abbrev> long <abbrev xmlns:xlink="http://www.w3.org/1999/xlink" xlink:title="adoral shield" id="ABBRID0EZYAI" xlink:type="simple">as</abbrev> wide, with rugose surface (Fig. <xref ref-type="fig" rid="F4">4F</xref>). Vertebrae with streptospondylous articulating structures, short, broad podial basin at proximal end and narrow small distal end (Fig. <xref ref-type="fig" rid="F4">4G–K</xref>). Dorsal end of vertebrae distally triangular and proximally flattened with longitudinal groove along midline (Fig. <xref ref-type="fig" rid="F4">4J</xref>). Ventral side of vertebrae with broad ambulacral groove (Fig. <xref ref-type="fig" rid="F4">4I–K</xref>).</p><fig id="F4" position="float" orientation="portrait"><object-id xmlns:xlink="http://www.w3.org/1999/xlink" content-type="doi" xlink:type="simple">10.3897/zookeys.1099.76479.figure4</object-id><object-id xmlns:xlink="http://www.w3.org/1999/xlink" content-type="arpha" xlink:type="simple">590EB741-0DAF-5B5D-A938-965BB2215244</object-id><label>Figure 4.</label><caption><p><italic><tp:taxon-name><tp:taxon-name-part taxon-name-part-type="genus" reg="Ophioplinthaca">Ophioplinthaca</tp:taxon-name-part><tp:taxon-name-part taxon-name-part-type="species" reg="brachispina">brachispina</tp:taxon-name-part></tp:taxon-name></italic> sp. nov., paratype (<abbrev xmlns:xlink="http://www.w3.org/1999/xlink" xlink:title="Institute of Deep-sea Science and Engineering" id="ABBRID0EA1AI" xlink:type="simple">IDSSE</abbrev>-EEB-SW0107) <bold>A, B</bold> lateral arm plate <bold>C</bold> dorsal arm spine <bold>D</bold> ventral arm spine <bold>E</bold> disc spine <bold>F</bold> dorsal arm plate <bold>G–K</bold> vertebrae <bold>G</bold> proximal view <bold>H</bold> distal view <bold>I</bold> ventral view, <bold>J</bold> dorsal view, <bold>K</bold> lateral view. Abbreviations: <bold>d</bold> dorsal, <bold><abbrev xmlns:xlink="http://www.w3.org/1999/xlink" xlink:title="depression" id="ABBRID0E41AI" xlink:type="simple">de</abbrev></bold> depression, <bold><abbrev xmlns:xlink="http://www.w3.org/1999/xlink" xlink:title="distal" id="ABBRID0EC2AI" xlink:type="simple">dist</abbrev></bold> distal, <bold><abbrev xmlns:xlink="http://www.w3.org/1999/xlink" xlink:title="dorsal lobe" id="ABBRID0EH2AI" xlink:type="simple">dl</abbrev></bold> dorsal lobe, <bold><abbrev xmlns:xlink="http://www.w3.org/1999/xlink" xlink:title="lateral ambulacral canal" id="ABBRID0EM2AI" xlink:type="simple">lac</abbrev></bold> lateral ambulacral canals, <bold><abbrev xmlns:xlink="http://www.w3.org/1999/xlink" xlink:title="muscle opening" id="ABBRID0ER2AI" xlink:type="simple">mo</abbrev></bold> muscle opening, <bold><abbrev xmlns:xlink="http://www.w3.org/1999/xlink" xlink:title="nerve opening" id="ABBRID0EW2AI" xlink:type="simple">no</abbrev></bold> nerve opening, <bold><abbrev xmlns:xlink="http://www.w3.org/1999/xlink" xlink:title="podial basin" id="ABBRID0E22AI" xlink:type="simple">pb</abbrev></bold> podial basin, <bold><abbrev xmlns:xlink="http://www.w3.org/1999/xlink" xlink:title="proximal" id="ABBRID0EA3AI" xlink:type="simple">prox</abbrev></bold> proximal, <bold><abbrev xmlns:xlink="http://www.w3.org/1999/xlink" xlink:title="ridge" id="ABBRID0EF3AI" xlink:type="simple">ri</abbrev></bold> ridge, <bold><abbrev xmlns:xlink="http://www.w3.org/1999/xlink" xlink:title="thorns" id="ABBRID0EK3AI" xlink:type="simple">th</abbrev></bold> thorns, <bold>v</bold> ventral, <bold><abbrev xmlns:xlink="http://www.w3.org/1999/xlink" xlink:title="ventral lobe" id="ABBRID0ER3AI" xlink:type="simple">vl</abbrev></bold> ventral lobe. Scale bars: 800 µm (<bold>A, C, F–G, I–K</bold>); 500 µm (<bold>B, E, H</bold>); 100 µm (<bold>D</bold>).</p></caption><graphic xmlns:xlink="http://www.w3.org/1999/xlink" xlink:href="zookeys-1099-155_article-76479__-g004.jpg" position="float" orientation="portrait" xlink:type="simple" id="oo_682265.jpg"><uri content-type="original_file" xlink:type="simple">https://binary.pensoft.net/fig/682265</uri></graphic></fig></tp:treatment-sec><tp:treatment-sec sec-type="Paratype variations" id="SECID0EA4AI"><title>Paratype variations.</title><p>One specimen from same location <abbrev xmlns:xlink="http://www.w3.org/1999/xlink" xlink:title="adoral shield" id="ABBRID0EG4AI" xlink:type="simple">as</abbrev> holotype, but badly damaged due to rough handling. Therefore, only small disc part with arms present. Possibly smaller than holotype according to size of arms (arm base width 1.5–2 mm). Arm characters similar to holotype, but spines slightly thinner, and denser compared to holotype (Fig. <xref ref-type="fig" rid="F5">5A–D</xref>).</p><fig id="F5" position="float" orientation="portrait"><object-id xmlns:xlink="http://www.w3.org/1999/xlink" content-type="doi" xlink:type="simple">10.3897/zookeys.1099.76479.figure5</object-id><object-id xmlns:xlink="http://www.w3.org/1999/xlink" content-type="arpha" xlink:type="simple">3818DC15-24C0-5AF3-8FC3-2072C06BADF1</object-id><label>Figure 5.</label><caption><p><italic><tp:taxon-name><tp:taxon-name-part taxon-name-part-type="genus" reg="Ophioplinthaca">Ophioplinthaca</tp:taxon-name-part><tp:taxon-name-part taxon-name-part-type="species" reg="brachispina">brachispina</tp:taxon-name-part></tp:taxon-name></italic> sp. nov., paratype (<abbrev xmlns:xlink="http://www.w3.org/1999/xlink" xlink:title="Institute of Deep-sea Science and Engineering" id="ABBRID0EB5AI" xlink:type="simple">IDSSE</abbrev>-EEB-SW0107) <bold>A</bold> dorsal arm <bold>B</bold> ventral arm <bold>C</bold> lateral arm <bold>D</bold> lateral arm plate (small thorns on the lateral arm plate surface shown in the orange rectangle). Abbreviations: <bold>dap</bold> dorsal arm plate, <bold>das</bold> dorsal arm spine, <bold><abbrev xmlns:xlink="http://www.w3.org/1999/xlink" xlink:title="lateral arm plate" id="ABBRID0ES5AI" xlink:type="simple">lap</abbrev></bold> lateral arm plate, <bold>ts</bold> tentacle scale, <bold>vap</bold> ventral arm plate, <bold>vas</bold> ventral arm spine. Scale bars: 1 mm (<bold>A–C</bold>); 200 µm (<bold>D</bold>).</p></caption><graphic xmlns:xlink="http://www.w3.org/1999/xlink" xlink:href="zookeys-1099-155_article-76479__-g005.jpg" position="float" orientation="portrait" xlink:type="simple" id="oo_682266.jpg"><uri content-type="original_file" xlink:type="simple">https://binary.pensoft.net/fig/682266</uri></graphic></fig></tp:treatment-sec><tp:treatment-sec sec-type="distribution" id="SECID0EF6AI"><title>Distribution.</title><p>2713 m depth, Northwest Pacific, near Mariana trench, Southwest of Guam Island.</p></tp:treatment-sec><tp:treatment-sec sec-type="etymology" id="SECID0EK6AI"><title>Etymology.</title><p>Species name derived from a combination of two Latin words, <italic>brachium</italic> (arm), <italic>spina</italic> (spine) referring to the unique rough arm surface with spines.</p></tp:treatment-sec><tp:treatment-sec sec-type="remarks" id="SECID0EU6AI"><title>Remarks.</title><p>Deep interradial incisions into the disc, which are lined distally by enlarged disc scales are the main delimiting character of the genus <italic><tp:taxon-name><tp:taxon-name-part taxon-name-part-type="genus" reg="Ophioplinthaca">Ophioplinthaca</tp:taxon-name-part></tp:taxon-name></italic> from other genera within the family <tp:taxon-name><tp:taxon-name-part taxon-name-part-type="family">Ophiacanthidae</tp:taxon-name-part></tp:taxon-name>. <italic><tp:taxon-name><tp:taxon-name-part taxon-name-part-type="genus" reg="Ophioplinthaca">Ophioplinthaca</tp:taxon-name-part><tp:taxon-name-part taxon-name-part-type="species" reg="brachispina">brachispina</tp:taxon-name-part></tp:taxon-name></italic> sp. nov. showed similar morphological characters to many other <italic><tp:taxon-name><tp:taxon-name-part taxon-name-part-type="genus" reg="Ophioplinthaca">Ophioplinthaca</tp:taxon-name-part></tp:taxon-name></italic> species. However, <italic><tp:taxon-name><tp:taxon-name-part taxon-name-part-type="genus" reg="Ophioplinthaca">O.</tp:taxon-name-part><tp:taxon-name-part taxon-name-part-type="species" reg="brachispina">brachispina</tp:taxon-name-part></tp:taxon-name></italic> sp. nov. can easily be distinguished from congeners by the rough thorny surface on the arm plates and additionally by the number of arm spines, disc spines, and tentacle scale (Table <xref ref-type="table" rid="T3">3</xref>). <italic><tp:taxon-name><tp:taxon-name-part taxon-name-part-type="genus" reg="Ophioplinthaca">Ophioplinthaca</tp:taxon-name-part><tp:taxon-name-part taxon-name-part-type="species" reg="brachispina">brachispina</tp:taxon-name-part></tp:taxon-name></italic> sp. nov. is the only <italic><tp:taxon-name><tp:taxon-name-part taxon-name-part-type="genus" reg="Ophioplinthaca">Ophioplinthaca</tp:taxon-name-part></tp:taxon-name></italic> species with a rough surface with thorns on the whole arm.</p><table-wrap id="T3" position="float" orientation="portrait"><label>Table 3.</label><caption><p>Tabular key to all species of the genus <italic><tp:taxon-name><tp:taxon-name-part taxon-name-part-type="genus" reg="Ophioplinthaca">Ophioplinthaca</tp:taxon-name-part></tp:taxon-name></italic>. Abbreviations: <bold><abbrev xmlns:xlink="http://www.w3.org/1999/xlink" xlink:title="arm segment" id="ABBRID0EKCBI" xlink:type="simple">ASE</abbrev></bold> arm segment, <bold>ASS</bold> Adoral shield spine, <bold><abbrev xmlns:xlink="http://www.w3.org/1999/xlink" xlink:title="dorsal arm plate" id="ABBRID0ERCBI" xlink:type="simple">DAP</abbrev></bold> dorsal arm plate, <bold><abbrev xmlns:xlink="http://www.w3.org/1999/xlink" xlink:title="dorsal arm spines" id="ABBRID0EWCBI" xlink:type="simple">DAS</abbrev></bold> dorsal arm spines, <bold>L</bold> length, <bold><abbrev xmlns:xlink="http://www.w3.org/1999/xlink" xlink:title="lateral oral papillae" id="ABBRID0E4CBI" xlink:type="simple">LOP</abbrev></bold> lateral oral papillae, <bold><abbrev xmlns:xlink="http://www.w3.org/1999/xlink" xlink:title="ventral arm plate" id="ABBRID0ECDBI" xlink:type="simple">VAP</abbrev></bold> ventral arm plate, <bold><abbrev xmlns:xlink="http://www.w3.org/1999/xlink" xlink:title="ventral arm spines" id="ABBRID0EHDBI" xlink:type="simple">VAS</abbrev></bold> ventral arm spines, <bold><abbrev xmlns:xlink="http://www.w3.org/1999/xlink" xlink:title="ventralmost tooth" id="ABBRID0EMDBI" xlink:type="simple">VMT</abbrev></bold> ventralmost tooth, <bold>W</bold> width.</p></caption><table id="TID0EKEDI" rules="all"><tbody><tr><th rowspan="1" colspan="1">Species</th><th rowspan="1" colspan="1">No. of arm spines</th><th rowspan="1" colspan="1">Radial shields</th><th rowspan="1" colspan="1">Oral frame</th><th rowspan="1" colspan="1">Tentacle scale</th><th rowspan="1" colspan="1">Dorsal arm plate (<abbrev xmlns:xlink="http://www.w3.org/1999/xlink" xlink:title="dorsal arm plate" id="ABBRID0EKEBI" xlink:type="simple">DAP</abbrev>), and ventral arm plate (<abbrev xmlns:xlink="http://www.w3.org/1999/xlink" xlink:title="ventral arm plate" id="ABBRID0EOEBI" xlink:type="simple">VAP</abbrev>)</th><th rowspan="1" colspan="1">Arm spine shape and length</th><th rowspan="1" colspan="1">Disc spines</th><th rowspan="1" colspan="1">References</th></tr><tr><td rowspan="1" colspan="1"><italic><tp:taxon-name><tp:taxon-name-part taxon-name-part-type="genus" reg="Ophioplinthaca">Ophioplinthaca</tp:taxon-name-part><tp:taxon-name-part taxon-name-part-type="species" reg="abyssalis">abyssalis</tp:taxon-name-part></tp:taxon-name></italic> Cherbonnier &amp; Sibuet, 1972</td><td rowspan="1" colspan="1">up to 7</td><td rowspan="1" colspan="1">separated proximally but connected at distal ends</td><td rowspan="1" colspan="1">4–5 <abbrev xmlns:xlink="http://www.w3.org/1999/xlink" xlink:title="lateral oral papillae" id="ABBRID0EVFBI" xlink:type="simple">LOP</abbrev>, spiniform, 1 <abbrev xmlns:xlink="http://www.w3.org/1999/xlink" xlink:title="ventralmost tooth" id="ABBRID0EZFBI" xlink:type="simple">VMT</abbrev></td><td rowspan="1" colspan="1">1<sup>st</sup> pore 2, then 1, elongated, blunt</td><td rowspan="1" colspan="1"><abbrev xmlns:xlink="http://www.w3.org/1999/xlink" xlink:title="ventral arm plate" id="ABBRID0EGGBI" xlink:type="simple">VAP</abbrev>-separated, <abbrev xmlns:xlink="http://www.w3.org/1999/xlink" xlink:title="dorsal arm plate" id="ABBRID0EKGBI" xlink:type="simple">DAP</abbrev> 1–3 have few spines and contiguous then separated</td><td rowspan="1" colspan="1">thorny surface</td><td rowspan="1" colspan="1">long, conical</td><td rowspan="1" colspan="1">
                        <xref ref-type="bibr" rid="B4">Cherbonnier and Sibuet (1972)</xref>
                      </td></tr><tr><td rowspan="1" colspan="1"><italic><tp:taxon-name><tp:taxon-name-part taxon-name-part-type="genus" reg="Ophioplinthaca">Ophioplinthaca</tp:taxon-name-part><tp:taxon-name-part taxon-name-part-type="species" reg="amezianeae">amezianeae</tp:taxon-name-part></tp:taxon-name></italic> O’Hara &amp; Stöhr, 2006</td><td rowspan="1" colspan="1">up to 10</td><td rowspan="1" colspan="1">separated, L = 2W</td><td rowspan="1" colspan="1">up to 4–5 <abbrev xmlns:xlink="http://www.w3.org/1999/xlink" xlink:title="lateral oral papillae" id="ABBRID0EWHBI" xlink:type="simple">LOP</abbrev>, spiniform, 1 <abbrev xmlns:xlink="http://www.w3.org/1999/xlink" xlink:title="ventralmost tooth" id="ABBRID0E1HBI" xlink:type="simple">VMT</abbrev></td><td rowspan="1" colspan="1">1<sup>st</sup> pore 2–3, 2<sup>nd</sup> pore 1–2, then 1, spiniform with rounded base, tapering sharply or tip covered in irregular thorns</td><td rowspan="1" colspan="1">separated</td><td rowspan="1" colspan="1">covered with conspicuous thorns</td><td rowspan="1" colspan="1">long, rounded base, with spinelets on lateral surface</td><td rowspan="1" colspan="1"><xref ref-type="bibr" rid="B41">O’Hara and Stöhr (2006)</xref>, this study</td></tr><tr><td rowspan="1" colspan="1"><italic><tp:taxon-name><tp:taxon-name-part taxon-name-part-type="genus" reg="Ophioplinthaca">Ophioplinthaca</tp:taxon-name-part><tp:taxon-name-part taxon-name-part-type="species" reg="athena">athena</tp:taxon-name-part></tp:taxon-name></italic> A.H. Clark, 1949</td><td rowspan="1" colspan="1">up to 5</td><td rowspan="1" colspan="1">separated proximally, connected at distal ends, L = 4W</td><td rowspan="1" colspan="1">4 <abbrev xmlns:xlink="http://www.w3.org/1999/xlink" xlink:title="lateral oral papillae" id="ABBRID0EQJBI" xlink:type="simple">LOP</abbrev>, pointed, flattened, larger, equal in size, 1 <abbrev xmlns:xlink="http://www.w3.org/1999/xlink" xlink:title="ventralmost tooth" id="ABBRID0EUJBI" xlink:type="simple">VMT</abbrev></td><td rowspan="1" colspan="1">1<sup>st</sup> pore 2, then 1, oval, pointed, beyond 3<sup>rd</sup> pore slender spiniform</td><td rowspan="1" colspan="1"><abbrev xmlns:xlink="http://www.w3.org/1999/xlink" xlink:title="ventral arm plate" id="ABBRID0EDKBI" xlink:type="simple">VAP</abbrev> on 1<sup>st</sup><abbrev xmlns:xlink="http://www.w3.org/1999/xlink" xlink:title="arm segment" id="ABBRID0EJKBI" xlink:type="simple">ASE</abbrev> contiguous with next, then separated, <abbrev xmlns:xlink="http://www.w3.org/1999/xlink" xlink:title="dorsal arm plate" id="ABBRID0ENKBI" xlink:type="simple">DAP</abbrev> contiguous (terminal portion slightly separated)</td><td rowspan="1" colspan="1">1<sup>st</sup><abbrev xmlns:xlink="http://www.w3.org/1999/xlink" xlink:title="dorsal arm spines" id="ABBRID0EXKBI" xlink:type="simple">DAS</abbrev> smooth, 2 × <abbrev xmlns:xlink="http://www.w3.org/1999/xlink" xlink:title="arm segment" id="ABBRID0E2KBI" xlink:type="simple">ASE</abbrev> length; 2<sup>nd</sup><abbrev xmlns:xlink="http://www.w3.org/1999/xlink" xlink:title="dorsal arm spines" id="ABBRID0EBLBI" xlink:type="simple">DAS</abbrev>, 4 × <abbrev xmlns:xlink="http://www.w3.org/1999/xlink" xlink:title="arm segment" id="ABBRID0EFLBI" xlink:type="simple">ASE</abbrev> length; shorter thorny <abbrev xmlns:xlink="http://www.w3.org/1999/xlink" xlink:title="ventral arm spines" id="ABBRID0EJLBI" xlink:type="simple">VAS</abbrev></td><td rowspan="1" colspan="1">elongated with thorny tip, at periphery with smooth tip</td><td rowspan="1" colspan="1">A. H. <xref ref-type="bibr" rid="B11">Clark (1949)</xref>, this study</td></tr><tr><td rowspan="1" colspan="1"><italic><tp:taxon-name><tp:taxon-name-part taxon-name-part-type="genus" reg="Ophioplinthaca">Ophioplinthaca</tp:taxon-name-part><tp:taxon-name-part taxon-name-part-type="species" reg="brachispina">brachispina</tp:taxon-name-part></tp:taxon-name></italic> sp. nov.</td><td rowspan="1" colspan="1">up to 5</td><td rowspan="1" colspan="1">separated by large single disc scale or connect at distal ends</td><td rowspan="1" colspan="1">4 <abbrev xmlns:xlink="http://www.w3.org/1999/xlink" xlink:title="lateral oral papillae" id="ABBRID0ERMBI" xlink:type="simple">LOP</abbrev>, pointed, distal one with wider flat edge, 1 <abbrev xmlns:xlink="http://www.w3.org/1999/xlink" xlink:title="ventralmost tooth" id="ABBRID0EVMBI" xlink:type="simple">VMT</abbrev>, ASS covered by cluster of granules</td><td rowspan="1" colspan="1">1<sup>st</sup> pore 2, half <abbrev xmlns:xlink="http://www.w3.org/1999/xlink" xlink:title="adoral shield" id="ABBRID0E6MBI" xlink:type="simple">as</abbrev> long <abbrev xmlns:xlink="http://www.w3.org/1999/xlink" xlink:title="adoral shield" id="ABBRID0EDNBI" xlink:type="simple">as</abbrev><abbrev xmlns:xlink="http://www.w3.org/1999/xlink" xlink:title="ventral arm plate" id="ABBRID0EHNBI" xlink:type="simple">VAP</abbrev>, terminally spiniferous, oval on base of arm, then slightly pointed along arm</td><td rowspan="1" colspan="1"><abbrev xmlns:xlink="http://www.w3.org/1999/xlink" xlink:title="dorsal arm plate" id="ABBRID0EPNBI" xlink:type="simple">DAP</abbrev> and <abbrev xmlns:xlink="http://www.w3.org/1999/xlink" xlink:title="ventral arm plate" id="ABBRID0ETNBI" xlink:type="simple">VAP</abbrev> separated, thorny surface</td><td rowspan="1" colspan="1"><abbrev xmlns:xlink="http://www.w3.org/1999/xlink" xlink:title="dorsal arm spines" id="ABBRID0E2NBI" xlink:type="simple">DAS</abbrev> with distal lateral thorns; <abbrev xmlns:xlink="http://www.w3.org/1999/xlink" xlink:title="ventral arm spines" id="ABBRID0E6NBI" xlink:type="simple">VAS</abbrev> ≈ 1–2 × <abbrev xmlns:xlink="http://www.w3.org/1999/xlink" xlink:title="arm segment" id="ABBRID0EDOBI" xlink:type="simple">ASE</abbrev> length, pointed, thorny, rugose</td><td rowspan="1" colspan="1">bifid or thorny pointed tip, cylindrical</td><td rowspan="1" colspan="1">this study</td></tr><tr><td rowspan="1" colspan="1"><italic><tp:taxon-name><tp:taxon-name-part taxon-name-part-type="genus" reg="Ophioplinthaca">Ophioplinthaca</tp:taxon-name-part><tp:taxon-name-part taxon-name-part-type="species" reg="bythiaspis">bythiaspis</tp:taxon-name-part></tp:taxon-name></italic> (H. L. Clark, 1911)</td><td rowspan="1" colspan="1">up to 6</td><td rowspan="1" colspan="1">separated, L = 4W</td><td rowspan="1" colspan="1">4–5 <abbrev xmlns:xlink="http://www.w3.org/1999/xlink" xlink:title="lateral oral papillae" id="ABBRID0EHPBI" xlink:type="simple">LOP</abbrev>, equal in height, distally slightly wider, 1 <abbrev xmlns:xlink="http://www.w3.org/1999/xlink" xlink:title="ventralmost tooth" id="ABBRID0ELPBI" xlink:type="simple">VMT</abbrev></td><td rowspan="1" colspan="1">oval to bottle-shaped, <abbrev xmlns:xlink="http://www.w3.org/1999/xlink" xlink:title="adoral shield" id="ABBRID0ESPBI" xlink:type="simple">as</abbrev> long <abbrev xmlns:xlink="http://www.w3.org/1999/xlink" xlink:title="adoral shield" id="ABBRID0EWPBI" xlink:type="simple">as</abbrev><abbrev xmlns:xlink="http://www.w3.org/1999/xlink" xlink:title="ventral arm plate" id="ABBRID0E1PBI" xlink:type="simple">VAP</abbrev></td><td rowspan="1" colspan="1"><abbrev xmlns:xlink="http://www.w3.org/1999/xlink" xlink:title="ventral arm plate" id="ABBRID0EBQBI" xlink:type="simple">VAP</abbrev> separated beyond 3 <abbrev xmlns:xlink="http://www.w3.org/1999/xlink" xlink:title="arm segment" id="ABBRID0EFQBI" xlink:type="simple">ASE</abbrev></td><td rowspan="1" colspan="1"><abbrev xmlns:xlink="http://www.w3.org/1999/xlink" xlink:title="dorsal arm spines" id="ABBRID0EMQBI" xlink:type="simple">DAS</abbrev> smooth, <abbrev xmlns:xlink="http://www.w3.org/1999/xlink" xlink:title="ventral arm spines" id="ABBRID0EQQBI" xlink:type="simple">VAS</abbrev> with thorny surface</td><td rowspan="1" colspan="1">conical or more rounded with thorns at tip</td><td rowspan="1" colspan="1">H. L. <xref ref-type="bibr" rid="B8">Clark (1911</xref>, <xref ref-type="bibr" rid="B9">1915</xref>), <xref ref-type="bibr" rid="B41">O’Hara and Stöhr (2006)</xref></td></tr><tr><td rowspan="1" colspan="1"><italic><tp:taxon-name><tp:taxon-name-part taxon-name-part-type="genus" reg="Ophioplinthaca">Ophioplinthaca</tp:taxon-name-part><tp:taxon-name-part taxon-name-part-type="species" reg="carduus">carduus</tp:taxon-name-part></tp:taxon-name></italic> (Lyman, 1878)</td><td rowspan="1" colspan="1">up to 6</td><td rowspan="1" colspan="1">separated</td><td rowspan="1" colspan="1">4–5 <abbrev xmlns:xlink="http://www.w3.org/1999/xlink" xlink:title="lateral oral papillae" id="ABBRID0EASBI" xlink:type="simple">LOP</abbrev>, first 3–4 conical, blunt tip, distalwards flat, spearhead-shaped, small, pointed, 1 <abbrev xmlns:xlink="http://www.w3.org/1999/xlink" xlink:title="ventralmost tooth" id="ABBRID0EESBI" xlink:type="simple">VMT</abbrev>, curved adoral shield</td><td rowspan="1" colspan="1">strongly thorny, after 1<sup>st</sup> pore, with 1 or 2 lateral thorns</td><td rowspan="1" colspan="1"><abbrev xmlns:xlink="http://www.w3.org/1999/xlink" xlink:title="ventral arm plate" id="ABBRID0ESSBI" xlink:type="simple">VAP</abbrev> separated, <abbrev xmlns:xlink="http://www.w3.org/1999/xlink" xlink:title="dorsal arm plate" id="ABBRID0EWSBI" xlink:type="simple">DAP</abbrev> on 1–3 × <abbrev xmlns:xlink="http://www.w3.org/1999/xlink" xlink:title="arm segment" id="ABBRID0E1SBI" xlink:type="simple">ASE</abbrev> contiguous, then separated</td><td rowspan="1" colspan="1">stout, cylindrical, glassy, blunt, very thorny</td><td rowspan="1" colspan="1">short, stout stump with thorny tip</td><td rowspan="1" colspan="1">
                        <xref ref-type="bibr" rid="B30">Lyman (1878)</xref>
                      </td></tr><tr><td rowspan="1" colspan="1"><italic><tp:taxon-name><tp:taxon-name-part taxon-name-part-type="genus" reg="Ophioplinthaca">Ophioplinthaca</tp:taxon-name-part><tp:taxon-name-part taxon-name-part-type="species" reg="chelys">chelys</tp:taxon-name-part></tp:taxon-name></italic> (C. W. Thomson, 1877)</td><td rowspan="1" colspan="1">up to 6</td><td rowspan="1" colspan="1">separated, deeply sunken</td><td rowspan="1" colspan="1">5 <abbrev xmlns:xlink="http://www.w3.org/1999/xlink" xlink:title="lateral oral papillae" id="ABBRID0EGUBI" xlink:type="simple">LOP</abbrev>, first 3–4 conical, blunt tip, 1 <abbrev xmlns:xlink="http://www.w3.org/1999/xlink" xlink:title="ventralmost tooth" id="ABBRID0EKUBI" xlink:type="simple">VMT</abbrev></td><td rowspan="1" colspan="1">large and flat</td><td rowspan="1" colspan="1"><abbrev xmlns:xlink="http://www.w3.org/1999/xlink" xlink:title="ventral arm plate" id="ABBRID0EUUBI" xlink:type="simple">VAP</abbrev> and <abbrev xmlns:xlink="http://www.w3.org/1999/xlink" xlink:title="dorsal arm plate" id="ABBRID0EYUBI" xlink:type="simple">DAP</abbrev> separated</td><td rowspan="1" colspan="1">cylindrical, glassy, blunt, very thorny</td><td rowspan="1" colspan="1">cylindrical, thorny or smooth, thorny tip, spines dense in disc center.</td><td rowspan="1" colspan="1">C. W. <xref ref-type="bibr" rid="B54">Thomson (1877)</xref></td></tr><tr><td rowspan="1" colspan="1"><italic><tp:taxon-name><tp:taxon-name-part taxon-name-part-type="genus" reg="Ophioplinthaca">Ophioplinthaca</tp:taxon-name-part><tp:taxon-name-part taxon-name-part-type="species" reg="citata">citata</tp:taxon-name-part></tp:taxon-name></italic> Koehler, 1904</td><td rowspan="1" colspan="1">up to 9</td><td rowspan="1" colspan="1">separated L = 3–4W</td><td rowspan="1" colspan="1">3–4 <abbrev xmlns:xlink="http://www.w3.org/1999/xlink" xlink:title="lateral oral papillae" id="ABBRID0EDWBI" xlink:type="simple">LOP</abbrev>, blunt, distal one has wider flat edge, 1 <abbrev xmlns:xlink="http://www.w3.org/1999/xlink" xlink:title="ventralmost tooth" id="ABBRID0EHWBI" xlink:type="simple">VMT</abbrev></td><td rowspan="1" colspan="1">oval to elliptical</td><td rowspan="1" colspan="1"><abbrev xmlns:xlink="http://www.w3.org/1999/xlink" xlink:title="dorsal arm plate" id="ABBRID0ERWBI" xlink:type="simple">DAP</abbrev> contiguous, except first few <abbrev xmlns:xlink="http://www.w3.org/1999/xlink" xlink:title="arm segment" id="ABBRID0EVWBI" xlink:type="simple">ASE</abbrev>, <abbrev xmlns:xlink="http://www.w3.org/1999/xlink" xlink:title="ventral arm plate" id="ABBRID0EZWBI" xlink:type="simple">VAP</abbrev> contiguous</td><td rowspan="1" colspan="1"><abbrev xmlns:xlink="http://www.w3.org/1999/xlink" xlink:title="dorsal arm spines" id="ABBRID0EBXBI" xlink:type="simple">DAS</abbrev> ≈ 4 × <abbrev xmlns:xlink="http://www.w3.org/1999/xlink" xlink:title="arm segment" id="ABBRID0EFXBI" xlink:type="simple">ASE</abbrev> length, <abbrev xmlns:xlink="http://www.w3.org/1999/xlink" xlink:title="ventral arm spines" id="ABBRID0EJXBI" xlink:type="simple">VAS</abbrev> short, thorny, hollow</td><td rowspan="1" colspan="1">cylindrical, terminal crown of thorns</td><td rowspan="1" colspan="1"><xref ref-type="bibr" rid="B21">Koehler (1904)</xref>, <xref ref-type="bibr" rid="B41">O’Hara and Stöhr (2006)</xref></td></tr><tr><td rowspan="1" colspan="1"><italic><tp:taxon-name><tp:taxon-name-part taxon-name-part-type="genus" reg="Ophioplinthaca">Ophioplinthaca</tp:taxon-name-part><tp:taxon-name-part taxon-name-part-type="species" reg="clothilde">clothilde</tp:taxon-name-part></tp:taxon-name></italic> A.H. Clark, 1949</td><td rowspan="1" colspan="1">up to 7 at arm base then 5</td><td rowspan="1" colspan="1">contiguous, ovoid, about half <abbrev xmlns:xlink="http://www.w3.org/1999/xlink" xlink:title="adoral shield" id="ABBRID0ESYBI" xlink:type="simple">as</abbrev> long <abbrev xmlns:xlink="http://www.w3.org/1999/xlink" xlink:title="adoral shield" id="ABBRID0EWYBI" xlink:type="simple">as</abbrev> broad</td><td rowspan="1" colspan="1">4 <abbrev xmlns:xlink="http://www.w3.org/1999/xlink" xlink:title="lateral oral papillae" id="ABBRID0E5YBI" xlink:type="simple">LOP</abbrev>, pointed, flattened, large, 1 <abbrev xmlns:xlink="http://www.w3.org/1999/xlink" xlink:title="ventralmost tooth" id="ABBRID0ECZBI" xlink:type="simple">VMT</abbrev> of equal size</td><td rowspan="1" colspan="1">1<sup>st</sup> pore 2, then 1, leaf-like to narrow, sharply pointed with numerous spinelets at tip</td><td rowspan="1" colspan="1"><abbrev xmlns:xlink="http://www.w3.org/1999/xlink" xlink:title="ventral arm plate" id="ABBRID0EQZBI" xlink:type="simple">VAP</abbrev> separated after 2 <abbrev xmlns:xlink="http://www.w3.org/1999/xlink" xlink:title="arm segment" id="ABBRID0EUZBI" xlink:type="simple">ASE</abbrev>, <abbrev xmlns:xlink="http://www.w3.org/1999/xlink" xlink:title="dorsal arm plate" id="ABBRID0EYZBI" xlink:type="simple">DAP</abbrev> separated</td><td rowspan="1" colspan="1"><abbrev xmlns:xlink="http://www.w3.org/1999/xlink" xlink:title="dorsal arm spines" id="ABBRID0EA1BI" xlink:type="simple">DAS</abbrev> ≈ 4 × <abbrev xmlns:xlink="http://www.w3.org/1999/xlink" xlink:title="arm segment" id="ABBRID0EE1BI" xlink:type="simple">ASE</abbrev> length, <abbrev xmlns:xlink="http://www.w3.org/1999/xlink" xlink:title="dorsal arm spines" id="ABBRID0EI1BI" xlink:type="simple">DAS</abbrev> and <abbrev xmlns:xlink="http://www.w3.org/1999/xlink" xlink:title="ventral arm spines" id="ABBRID0EM1BI" xlink:type="simple">VAS</abbrev> with thorny surface, <abbrev xmlns:xlink="http://www.w3.org/1999/xlink" xlink:title="dorsal arm spines" id="ABBRID0EQ1BI" xlink:type="simple">DAS</abbrev> longest</td><td rowspan="1" colspan="1">in disc center cylindrical base ending in 2–3 sub-crowns, at periphery short, stout with irregular crown of a dozen or more thorns</td><td rowspan="1" colspan="1">A. H. <xref ref-type="bibr" rid="B11">Clark (1949)</xref></td></tr><tr><td rowspan="1" colspan="1"><italic><tp:taxon-name><tp:taxon-name-part taxon-name-part-type="genus" reg="Ophioplinthaca">Ophioplinthaca</tp:taxon-name-part><tp:taxon-name-part taxon-name-part-type="species" reg="codonomorpha">codonomorpha</tp:taxon-name-part></tp:taxon-name></italic> (H. L. Clark, 1911)</td><td rowspan="1" colspan="1">up to 8</td><td rowspan="1" colspan="1">widely separated, small, convex proximally, <abbrev xmlns:xlink="http://www.w3.org/1999/xlink" xlink:title="adoral shield" id="ABBRID0EV2BI" xlink:type="simple">as</abbrev> wide <abbrev xmlns:xlink="http://www.w3.org/1999/xlink" xlink:title="adoral shield" id="ABBRID0EZ2BI" xlink:type="simple">as</abbrev> long</td><td rowspan="1" colspan="1">3 <abbrev xmlns:xlink="http://www.w3.org/1999/xlink" xlink:title="lateral oral papillae" id="ABBRID0EB3BI" xlink:type="simple">LOP</abbrev>, 1 <abbrev xmlns:xlink="http://www.w3.org/1999/xlink" xlink:title="ventralmost tooth" id="ABBRID0EF3BI" xlink:type="simple">VMT</abbrev></td><td rowspan="1" colspan="1">1<sup>st</sup> pore 2, oval, conspicuously large, then oval with pointed tip</td><td rowspan="1" colspan="1"><abbrev xmlns:xlink="http://www.w3.org/1999/xlink" xlink:title="ventral arm plate" id="ABBRID0ES3BI" xlink:type="simple">VAP</abbrev> at 1<sup>st</sup> to 2<sup>nd</sup><abbrev xmlns:xlink="http://www.w3.org/1999/xlink" xlink:title="arm segment" id="ABBRID0E13BI" xlink:type="simple">ASE</abbrev> contiguous then separated, <abbrev xmlns:xlink="http://www.w3.org/1999/xlink" xlink:title="dorsal arm plate" id="ABBRID0E53BI" xlink:type="simple">DAP</abbrev> barely contiguous</td><td rowspan="1" colspan="1">1–3 <abbrev xmlns:xlink="http://www.w3.org/1999/xlink" xlink:title="dorsal arm spines" id="ABBRID0EG4BI" xlink:type="simple">DAS</abbrev> smooth or thorny; <abbrev xmlns:xlink="http://www.w3.org/1999/xlink" xlink:title="ventral arm spines" id="ABBRID0EK4BI" xlink:type="simple">VAS</abbrev> also smooth</td><td rowspan="1" colspan="1">minute rough granules</td><td rowspan="1" colspan="1">H. L. <xref ref-type="bibr" rid="B8">Clark (1911)</xref></td></tr><tr><td rowspan="1" colspan="1"><italic><tp:taxon-name><tp:taxon-name-part taxon-name-part-type="genus" reg="Ophioplinthaca">Ophioplinthaca</tp:taxon-name-part><tp:taxon-name-part taxon-name-part-type="species" reg="crassa">crassa</tp:taxon-name-part></tp:taxon-name></italic> H. L. Clark, 1939</td><td rowspan="1" colspan="1">basally 4 then up to 5 or 7</td><td rowspan="1" colspan="1">distally connected, small, <abbrev xmlns:xlink="http://www.w3.org/1999/xlink" xlink:title="adoral shield" id="ABBRID0EP5BI" xlink:type="simple">as</abbrev> wide <abbrev xmlns:xlink="http://www.w3.org/1999/xlink" xlink:title="adoral shield" id="ABBRID0ET5BI" xlink:type="simple">as</abbrev> long, convex proximally</td><td rowspan="1" colspan="1">3 <abbrev xmlns:xlink="http://www.w3.org/1999/xlink" xlink:title="lateral oral papillae" id="ABBRID0E25BI" xlink:type="simple">LOP</abbrev>, narrow, elongated, pointed, distalwards short and wide, 1 large <abbrev xmlns:xlink="http://www.w3.org/1999/xlink" xlink:title="ventralmost tooth" id="ABBRID0E65BI" xlink:type="simple">VMT</abbrev></td><td rowspan="1" colspan="1">1<sup>st</sup> pore 2–3, blunt, 1mm long and wide, very thick, somewhat triangular, then less stout, slender pointed</td><td rowspan="1" colspan="1"><abbrev xmlns:xlink="http://www.w3.org/1999/xlink" xlink:title="ventral arm plate" id="ABBRID0EM6BI" xlink:type="simple">VAP</abbrev>, <abbrev xmlns:xlink="http://www.w3.org/1999/xlink" xlink:title="dorsal arm plate" id="ABBRID0EQ6BI" xlink:type="simple">DAP</abbrev> in first 1–2 <abbrev xmlns:xlink="http://www.w3.org/1999/xlink" xlink:title="arm segment" id="ABBRID0EU6BI" xlink:type="simple">ASE</abbrev> contiguous, then separated</td><td rowspan="1" colspan="1">short, stout, but fragile, thorny spines, <abbrev xmlns:xlink="http://www.w3.org/1999/xlink" xlink:title="dorsal arm spines" id="ABBRID0E36BI" xlink:type="simple">DAS</abbrev> ≈ 2 × <abbrev xmlns:xlink="http://www.w3.org/1999/xlink" xlink:title="arm segment" id="ABBRID0EAACI" xlink:type="simple">ASE</abbrev> length</td><td rowspan="1" colspan="1">low cylindrical tube</td><td rowspan="1" colspan="1">H. L. <xref ref-type="bibr" rid="B10">Clark (1939)</xref></td></tr><tr><td rowspan="1" colspan="1"><italic><tp:taxon-name><tp:taxon-name-part taxon-name-part-type="genus" reg="Ophioplinthaca">Ophioplinthaca</tp:taxon-name-part><tp:taxon-name-part taxon-name-part-type="species" reg="defensor">defensor</tp:taxon-name-part></tp:taxon-name></italic> Koehler, 1930</td><td rowspan="1" colspan="1">up to 7 at arm base</td><td rowspan="1" colspan="1">separated proximally, connected distally</td><td rowspan="1" colspan="1">4 <abbrev xmlns:xlink="http://www.w3.org/1999/xlink" xlink:title="lateral oral papillae" id="ABBRID0EIBCI" xlink:type="simple">LOP</abbrev>, 1 <abbrev xmlns:xlink="http://www.w3.org/1999/xlink" xlink:title="ventralmost tooth" id="ABBRID0EMBCI" xlink:type="simple">VMT</abbrev></td><td rowspan="1" colspan="1">1<sup>st</sup> pore 1, long, and leaf-like then narrower with pointed tip</td><td rowspan="1" colspan="1"><abbrev xmlns:xlink="http://www.w3.org/1999/xlink" xlink:title="dorsal arm plate" id="ABBRID0EZBCI" xlink:type="simple">DAP</abbrev> and <abbrev xmlns:xlink="http://www.w3.org/1999/xlink" xlink:title="ventral arm plate" id="ABBRID0E4BCI" xlink:type="simple">VAP</abbrev> contiguous</td><td rowspan="1" colspan="1">thorny surface, conspicuous thorns on <abbrev xmlns:xlink="http://www.w3.org/1999/xlink" xlink:title="dorsal arm spines" id="ABBRID0EFCCI" xlink:type="simple">DAS</abbrev>; <abbrev xmlns:xlink="http://www.w3.org/1999/xlink" xlink:title="dorsal arm spines" id="ABBRID0EJCCI" xlink:type="simple">DAS</abbrev> ≈ 3 × <abbrev xmlns:xlink="http://www.w3.org/1999/xlink" xlink:title="arm segment" id="ABBRID0ENCCI" xlink:type="simple">ASE</abbrev>, <abbrev xmlns:xlink="http://www.w3.org/1999/xlink" xlink:title="ventral arm spines" id="ABBRID0ERCCI" xlink:type="simple">VAS</abbrev> ≈ 1 × <abbrev xmlns:xlink="http://www.w3.org/1999/xlink" xlink:title="arm segment" id="ABBRID0EVCCI" xlink:type="simple">ASE</abbrev> length</td><td rowspan="1" colspan="1">cylindrical with thorn at tip</td><td rowspan="1" colspan="1"><xref ref-type="bibr" rid="B23">Koehler (1930)</xref>, <xref ref-type="bibr" rid="B39">Na et al. (2021)</xref>, this study</td></tr><tr><td rowspan="1" colspan="1"><italic><tp:taxon-name><tp:taxon-name-part taxon-name-part-type="genus" reg="Ophioplinthaca">Ophioplinthaca</tp:taxon-name-part><tp:taxon-name-part taxon-name-part-type="species" reg="dipsacos">dipsacos</tp:taxon-name-part></tp:taxon-name></italic> (Lyman, 1878)</td><td rowspan="1" colspan="1">up to 6</td><td rowspan="1" colspan="1">separated proximally, connected distally</td><td rowspan="1" colspan="1">4–5 <abbrev xmlns:xlink="http://www.w3.org/1999/xlink" xlink:title="lateral oral papillae" id="ABBRID0ECECI" xlink:type="simple">LOP</abbrev>, pointed, flattened, ill-defined distalwards, 1 <abbrev xmlns:xlink="http://www.w3.org/1999/xlink" xlink:title="ventralmost tooth" id="ABBRID0EGECI" xlink:type="simple">VMT</abbrev></td><td rowspan="1" colspan="1">large, pointed with 1 or 2 microscopic thorns</td><td rowspan="1" colspan="1"><abbrev xmlns:xlink="http://www.w3.org/1999/xlink" xlink:title="ventral arm plate" id="ABBRID0EQECI" xlink:type="simple">VAP</abbrev> and <abbrev xmlns:xlink="http://www.w3.org/1999/xlink" xlink:title="dorsal arm plate" id="ABBRID0EUECI" xlink:type="simple">DAP</abbrev> separated</td><td rowspan="1" colspan="1">long, slender, <abbrev xmlns:xlink="http://www.w3.org/1999/xlink" xlink:title="dorsal arm spines" id="ABBRID0E3ECI" xlink:type="simple">DAS</abbrev> 5–7 × <abbrev xmlns:xlink="http://www.w3.org/1999/xlink" xlink:title="arm segment" id="ABBRID0EAFCI" xlink:type="simple">ASE</abbrev> length, with conspicuous thorns, <abbrev xmlns:xlink="http://www.w3.org/1999/xlink" xlink:title="ventral arm spines" id="ABBRID0EEFCI" xlink:type="simple">VAS</abbrev> 1½–2 × <abbrev xmlns:xlink="http://www.w3.org/1999/xlink" xlink:title="arm segment" id="ABBRID0EIFCI" xlink:type="simple">ASE</abbrev> length with thorny surface</td><td rowspan="1" colspan="1">short, stout, with thorny tip, at periphery smooth</td><td rowspan="1" colspan="1">
                        <xref ref-type="bibr" rid="B30">Lyman (1878)</xref>
                      </td></tr><tr><td rowspan="1" colspan="1"><italic><tp:taxon-name><tp:taxon-name-part taxon-name-part-type="genus" reg="Ophioplinthaca">Ophioplinthaca</tp:taxon-name-part><tp:taxon-name-part taxon-name-part-type="species" reg="globata">globata</tp:taxon-name-part></tp:taxon-name></italic> Koehler, 1922</td><td rowspan="1" colspan="1">up to 6</td><td rowspan="1" colspan="1">separated proximally, connected distally</td><td rowspan="1" colspan="1">3–4 <abbrev xmlns:xlink="http://www.w3.org/1999/xlink" xlink:title="lateral oral papillae" id="ABBRID0ERGCI" xlink:type="simple">LOP</abbrev>, bunt, distal one has wider flat edge, 1 <abbrev xmlns:xlink="http://www.w3.org/1999/xlink" xlink:title="ventralmost tooth" id="ABBRID0EVGCI" xlink:type="simple">VMT</abbrev>, ASS covered by small granules</td><td rowspan="1" colspan="1">1<sup>st</sup> pore 2–3, <abbrev xmlns:xlink="http://www.w3.org/1999/xlink" xlink:title="adoral shield" id="ABBRID0E6GCI" xlink:type="simple">as</abbrev> long <abbrev xmlns:xlink="http://www.w3.org/1999/xlink" xlink:title="adoral shield" id="ABBRID0EDHCI" xlink:type="simple">as</abbrev><abbrev xmlns:xlink="http://www.w3.org/1999/xlink" xlink:title="ventral arm plate" id="ABBRID0EHHCI" xlink:type="simple">VAP</abbrev>, terminally spiniferous in larger specimen</td><td rowspan="1" colspan="1"><abbrev xmlns:xlink="http://www.w3.org/1999/xlink" xlink:title="dorsal arm plate" id="ABBRID0EPHCI" xlink:type="simple">DAP</abbrev> and <abbrev xmlns:xlink="http://www.w3.org/1999/xlink" xlink:title="ventral arm plate" id="ABBRID0ETHCI" xlink:type="simple">VAP</abbrev> separated</td><td rowspan="1" colspan="1">thorny surface</td><td rowspan="1" colspan="1">cylindrical, bifid or tip mostly with 3 thorns</td><td rowspan="1" colspan="1"><xref ref-type="bibr" rid="B22">Koehler (1922</xref>, <xref ref-type="bibr" rid="B23">1930</xref>), <xref ref-type="bibr" rid="B41">O’Hara and Stöhr (2006)</xref></td></tr><tr><td rowspan="1" colspan="1"><italic><tp:taxon-name><tp:taxon-name-part taxon-name-part-type="genus" reg="Ophioplinthaca">Ophioplinthaca</tp:taxon-name-part><tp:taxon-name-part taxon-name-part-type="species" reg="grandisquama">grandisquama</tp:taxon-name-part></tp:taxon-name></italic> Chen, Na, &amp; Zhang, 2021a</td><td rowspan="1" colspan="1">up to 7</td><td rowspan="1" colspan="1">contiguous, L = 1.5W</td><td rowspan="1" colspan="1">up to 3–4 <abbrev xmlns:xlink="http://www.w3.org/1999/xlink" xlink:title="lateral oral papillae" id="ABBRID0EGJCI" xlink:type="simple">LOP</abbrev>, spiniform, 1 or 2 <abbrev xmlns:xlink="http://www.w3.org/1999/xlink" xlink:title="ventralmost tooth" id="ABBRID0EKJCI" xlink:type="simple">VMT</abbrev></td><td rowspan="1" colspan="1">1<sup>st</sup> pore 1–2, only 1 in following <abbrev xmlns:xlink="http://www.w3.org/1999/xlink" xlink:title="arm segment" id="ABBRID0ETJCI" xlink:type="simple">ASE</abbrev>, long, thorny with thick base, tapering into blunt point</td><td rowspan="1" colspan="1"><abbrev xmlns:xlink="http://www.w3.org/1999/xlink" xlink:title="dorsal arm plate" id="ABBRID0E2JCI" xlink:type="simple">DAP</abbrev> contiguous, <abbrev xmlns:xlink="http://www.w3.org/1999/xlink" xlink:title="ventral arm plate" id="ABBRID0E6JCI" xlink:type="simple">VAP</abbrev> separated</td><td rowspan="1" colspan="1"><abbrev xmlns:xlink="http://www.w3.org/1999/xlink" xlink:title="dorsal arm spines" id="ABBRID0EHKCI" xlink:type="simple">DAS</abbrev> thin with distal lateral thorns, up to 3 × <abbrev xmlns:xlink="http://www.w3.org/1999/xlink" xlink:title="arm segment" id="ABBRID0ELKCI" xlink:type="simple">ASE</abbrev> length; <abbrev xmlns:xlink="http://www.w3.org/1999/xlink" xlink:title="ventral arm spines" id="ABBRID0EPKCI" xlink:type="simple">VAS</abbrev> short, blunt, and finely rugose</td><td rowspan="1" colspan="1">stout, tall, bearing numerous distinct thorns laterally or at tip, some bifurcated into two prongs with thorny tips</td><td rowspan="1" colspan="1">
                        <xref ref-type="bibr" rid="B2">Chen et al. (2021a)</xref>
                      </td></tr><tr><td rowspan="1" colspan="1"><italic><tp:taxon-name><tp:taxon-name-part taxon-name-part-type="genus" reg="Ophioplinthaca">Ophioplinthaca</tp:taxon-name-part><tp:taxon-name-part taxon-name-part-type="species" reg="grenadensis">grenadensis</tp:taxon-name-part></tp:taxon-name></italic> John and A. M. Clark, 1954</td><td rowspan="1" colspan="1">up to 5</td><td rowspan="1" colspan="1">separated oval proximally</td><td rowspan="1" colspan="1">up to 5 <abbrev xmlns:xlink="http://www.w3.org/1999/xlink" xlink:title="lateral oral papillae" id="ABBRID0EYLCI" xlink:type="simple">LOP</abbrev>, spiniform, 1 <abbrev xmlns:xlink="http://www.w3.org/1999/xlink" xlink:title="ventralmost tooth" id="ABBRID0E3LCI" xlink:type="simple">VMT</abbrev></td><td rowspan="1" colspan="1">leaf-like, then slightly elongated with pointed tip along arm</td><td rowspan="1" colspan="1"><abbrev xmlns:xlink="http://www.w3.org/1999/xlink" xlink:title="dorsal arm plate" id="ABBRID0EGMCI" xlink:type="simple">DAP</abbrev> in first 1–2 <abbrev xmlns:xlink="http://www.w3.org/1999/xlink" xlink:title="arm segment" id="ABBRID0EKMCI" xlink:type="simple">ASE</abbrev> contiguous, then separated, <abbrev xmlns:xlink="http://www.w3.org/1999/xlink" xlink:title="ventral arm plate" id="ABBRID0EOMCI" xlink:type="simple">VAP</abbrev> separated</td><td rowspan="1" colspan="1">flattened, covered by glassy spines</td><td rowspan="1" colspan="1">long, thick spinelets with rough thorny lateral surface in disc center, at periphery shorter</td><td rowspan="1" colspan="1">John and A. M. Clark (1954)</td></tr><tr><td rowspan="1" colspan="1"><italic><tp:taxon-name><tp:taxon-name-part taxon-name-part-type="genus" reg="Ophioplinthaca">Ophioplinthaca</tp:taxon-name-part><tp:taxon-name-part taxon-name-part-type="species" reg="hastata">hastata</tp:taxon-name-part></tp:taxon-name></italic> Koehler, 1922</td><td rowspan="1" colspan="1">up to 7</td><td rowspan="1" colspan="1">contiguous, L = 1.5W</td><td rowspan="1" colspan="1">4–5 <abbrev xmlns:xlink="http://www.w3.org/1999/xlink" xlink:title="lateral oral papillae" id="ABBRID0EVNCI" xlink:type="simple">LOP</abbrev>, spiniform to club-shaped, distal ones largest, sometimes small granules present on distal edge of jaw, 1 <abbrev xmlns:xlink="http://www.w3.org/1999/xlink" xlink:title="ventralmost tooth" id="ABBRID0EZNCI" xlink:type="simple">VMT</abbrev>, 1 or 2 ASS</td><td rowspan="1" colspan="1">1<sup>st</sup> pore 2, then 1, clavate, terminally spiniferous, longer than <abbrev xmlns:xlink="http://www.w3.org/1999/xlink" xlink:title="ventral arm plate" id="ABBRID0EDOCI" xlink:type="simple">VAP</abbrev></td><td rowspan="1" colspan="1">separated</td><td rowspan="1" colspan="1">smooth, <abbrev xmlns:xlink="http://www.w3.org/1999/xlink" xlink:title="dorsal arm spines" id="ABBRID0ENOCI" xlink:type="simple">DAS</abbrev> ≈ 3 × <abbrev xmlns:xlink="http://www.w3.org/1999/xlink" xlink:title="arm segment" id="ABBRID0EROCI" xlink:type="simple">ASE</abbrev> length</td><td rowspan="1" colspan="1">numerous thorns at cylindrical tip</td><td rowspan="1" colspan="1"><xref ref-type="bibr" rid="B22">Koehler (1922)</xref>, <xref ref-type="bibr" rid="B41">O’Hara and Stöhr (2006)</xref></td></tr><tr><td rowspan="1" colspan="1"><italic><tp:taxon-name><tp:taxon-name-part taxon-name-part-type="genus" reg="Ophioplinthaca">Ophioplinthaca</tp:taxon-name-part><tp:taxon-name-part taxon-name-part-type="species" reg="incisa">incisa</tp:taxon-name-part></tp:taxon-name></italic> (Lyman, 1883)</td><td rowspan="1" colspan="1">up to 5</td><td rowspan="1" colspan="1">small, separated proximally, connected distally</td><td rowspan="1" colspan="1">4–5 <abbrev xmlns:xlink="http://www.w3.org/1999/xlink" xlink:title="lateral oral papillae" id="ABBRID0E4PCI" xlink:type="simple">LOP</abbrev>, spiniform., distal ones wide, flat, 1 <abbrev xmlns:xlink="http://www.w3.org/1999/xlink" xlink:title="ventralmost tooth" id="ABBRID0EBQCI" xlink:type="simple">VMT</abbrev>, 1 or 2 ASS</td><td rowspan="1" colspan="1">1<sup>st</sup> pore 3, then 1</td><td rowspan="1" colspan="1"><abbrev xmlns:xlink="http://www.w3.org/1999/xlink" xlink:title="ventral arm plate" id="ABBRID0EPQCI" xlink:type="simple">VAP</abbrev> separated</td><td rowspan="1" colspan="1">smooth, <abbrev xmlns:xlink="http://www.w3.org/1999/xlink" xlink:title="dorsal arm spines" id="ABBRID0EXQCI" xlink:type="simple">DAS</abbrev> ≈ 3 × <abbrev xmlns:xlink="http://www.w3.org/1999/xlink" xlink:title="arm segment" id="ABBRID0E2QCI" xlink:type="simple">ASE</abbrev>, <abbrev xmlns:xlink="http://www.w3.org/1999/xlink" xlink:title="ventral arm spines" id="ABBRID0E6QCI" xlink:type="simple">VAS</abbrev> ≈ 1 × <abbrev xmlns:xlink="http://www.w3.org/1999/xlink" xlink:title="arm segment" id="ABBRID0EDRCI" xlink:type="simple">ASE</abbrev> length</td><td rowspan="1" colspan="1">cylindrical with thorny tip or thorny surface laterally, at disc periphery smooth</td><td rowspan="1" colspan="1">
                        <xref ref-type="bibr" rid="B33">Lyman (1883)</xref>
                      </td></tr><tr><td rowspan="1" colspan="1"><italic><tp:taxon-name><tp:taxon-name-part taxon-name-part-type="genus" reg="Ophioplinthaca">Ophioplinthaca</tp:taxon-name-part><tp:taxon-name-part taxon-name-part-type="species" reg="laudator">laudator</tp:taxon-name-part></tp:taxon-name></italic> Koehler, 1930</td><td rowspan="1" colspan="1">up to 7</td><td rowspan="1" colspan="1">small, separated proximally, connected distally</td><td rowspan="1" colspan="1">4 <abbrev xmlns:xlink="http://www.w3.org/1999/xlink" xlink:title="lateral oral papillae" id="ABBRID0EMSCI" xlink:type="simple">LOP</abbrev>, sometimes irregularly arranged, elongated, pointed but distalmost one flat and wide, 1 <abbrev xmlns:xlink="http://www.w3.org/1999/xlink" xlink:title="ventralmost tooth" id="ABBRID0EQSCI" xlink:type="simple">VMT</abbrev></td><td rowspan="1" colspan="1">–</td><td rowspan="1" colspan="1"><abbrev xmlns:xlink="http://www.w3.org/1999/xlink" xlink:title="ventral arm plate" id="ABBRID0E1SCI" xlink:type="simple">VAP</abbrev> separated beyond 2<sup>nd</sup><abbrev xmlns:xlink="http://www.w3.org/1999/xlink" xlink:title="arm segment" id="ABBRID0EATCI" xlink:type="simple">ASE</abbrev>, <abbrev xmlns:xlink="http://www.w3.org/1999/xlink" xlink:title="dorsal arm plate" id="ABBRID0EETCI" xlink:type="simple">DAP</abbrev> separated</td><td rowspan="1" colspan="1"><abbrev xmlns:xlink="http://www.w3.org/1999/xlink" xlink:title="dorsal arm spines" id="ABBRID0EMTCI" xlink:type="simple">DAS</abbrev> thorny, <abbrev xmlns:xlink="http://www.w3.org/1999/xlink" xlink:title="ventral arm spines" id="ABBRID0EQTCI" xlink:type="simple">VAS</abbrev> smooth, <abbrev xmlns:xlink="http://www.w3.org/1999/xlink" xlink:title="dorsal arm spines" id="ABBRID0EUTCI" xlink:type="simple">DAS</abbrev> ≈ 2 × <abbrev xmlns:xlink="http://www.w3.org/1999/xlink" xlink:title="arm segment" id="ABBRID0EYTCI" xlink:type="simple">ASE</abbrev>, <abbrev xmlns:xlink="http://www.w3.org/1999/xlink" xlink:title="ventral arm spines" id="ABBRID0E3TCI" xlink:type="simple">VAS</abbrev> ≈ 1½ –2 × <abbrev xmlns:xlink="http://www.w3.org/1999/xlink" xlink:title="arm segment" id="ABBRID0EAUCI" xlink:type="simple">ASE</abbrev> length</td><td rowspan="1" colspan="1">cylindrical with 2–3 thorns at tip or lateral thorns, at disc periphery smooth, conical</td><td rowspan="1" colspan="1">
                        <xref ref-type="bibr" rid="B23">Koehler (1930)</xref>
                      </td></tr><tr><td rowspan="1" colspan="1"><italic><tp:taxon-name><tp:taxon-name-part taxon-name-part-type="genus" reg="Ophioplinthaca">Ophioplinthaca</tp:taxon-name-part><tp:taxon-name-part taxon-name-part-type="species" reg="lithosora">lithosora</tp:taxon-name-part></tp:taxon-name></italic> (H. L. Clark, 1911)</td><td rowspan="1" colspan="1">up to 6 or 7</td><td rowspan="1" colspan="1">long, narrow, separated</td><td rowspan="1" colspan="1">10–15 <abbrev xmlns:xlink="http://www.w3.org/1999/xlink" xlink:title="lateral oral papillae" id="ABBRID0EJVCI" xlink:type="simple">LOP</abbrev> including small granules at distal edge of jaw</td><td rowspan="1" colspan="1">1<sup>st</sup> pore 3, 2<sup>nd</sup> pore 2, then one, large, pointed tip</td><td rowspan="1" colspan="1"><abbrev xmlns:xlink="http://www.w3.org/1999/xlink" xlink:title="ventral arm plate" id="ABBRID0EZVCI" xlink:type="simple">VAP</abbrev> separated, tetragonal</td><td rowspan="1" colspan="1">first 1–2 <abbrev xmlns:xlink="http://www.w3.org/1999/xlink" xlink:title="dorsal arm spines" id="ABBRID0EBWCI" xlink:type="simple">DAS</abbrev>, smooth, 3 × <abbrev xmlns:xlink="http://www.w3.org/1999/xlink" xlink:title="arm segment" id="ABBRID0EFWCI" xlink:type="simple">ASE</abbrev> length, with thorny tip, 3 thorny <abbrev xmlns:xlink="http://www.w3.org/1999/xlink" xlink:title="ventral arm spines" id="ABBRID0EJWCI" xlink:type="simple">VAS</abbrev></td><td rowspan="1" colspan="1">cylindrical, bifid or mostly with 3 thorns at tip or with lateral thorns</td><td rowspan="1" colspan="1">H. L. <xref ref-type="bibr" rid="B8">Clark (1911)</xref>, this study</td></tr><tr><td rowspan="1" colspan="1"><italic><tp:taxon-name><tp:taxon-name-part taxon-name-part-type="genus" reg="Ophioplinthaca">Ophioplinthaca</tp:taxon-name-part><tp:taxon-name-part taxon-name-part-type="species" reg="manillae">manillae</tp:taxon-name-part></tp:taxon-name></italic> Guille, 1981</td><td rowspan="1" colspan="1">up to 6</td><td rowspan="1" colspan="1"><abbrev xmlns:xlink="http://www.w3.org/1999/xlink" xlink:title="adoral shield" id="ABBRID0EOXCI" xlink:type="simple">as</abbrev> wide <abbrev xmlns:xlink="http://www.w3.org/1999/xlink" xlink:title="adoral shield" id="ABBRID0ESXCI" xlink:type="simple">as</abbrev> long, contiguous</td><td rowspan="1" colspan="1">3 <abbrev xmlns:xlink="http://www.w3.org/1999/xlink" xlink:title="lateral oral papillae" id="ABBRID0E1XCI" xlink:type="simple">LOP</abbrev>, 1 <abbrev xmlns:xlink="http://www.w3.org/1999/xlink" xlink:title="ventralmost tooth" id="ABBRID0E5XCI" xlink:type="simple">VMT</abbrev>, rough edges, large, pointed, small granules at distal edge of jaw</td><td rowspan="1" colspan="1">oval, large, rough edges</td><td rowspan="1" colspan="1"><abbrev xmlns:xlink="http://www.w3.org/1999/xlink" xlink:title="dorsal arm plate" id="ABBRID0EJYCI" xlink:type="simple">DAP</abbrev> on first 1–2 <abbrev xmlns:xlink="http://www.w3.org/1999/xlink" xlink:title="arm segment" id="ABBRID0ENYCI" xlink:type="simple">ASE</abbrev> contiguous, then separated, <abbrev xmlns:xlink="http://www.w3.org/1999/xlink" xlink:title="ventral arm plate" id="ABBRID0ERYCI" xlink:type="simple">VAP</abbrev> separated</td><td rowspan="1" colspan="1"><abbrev xmlns:xlink="http://www.w3.org/1999/xlink" xlink:title="dorsal arm spines" id="ABBRID0EZYCI" xlink:type="simple">DAS</abbrev> ≈ 3 × <abbrev xmlns:xlink="http://www.w3.org/1999/xlink" xlink:title="arm segment" id="ABBRID0E4YCI" xlink:type="simple">ASE</abbrev>, <abbrev xmlns:xlink="http://www.w3.org/1999/xlink" xlink:title="ventral arm spines" id="ABBRID0EBZCI" xlink:type="simple">VAS</abbrev> ≈ 1 × <abbrev xmlns:xlink="http://www.w3.org/1999/xlink" xlink:title="arm segment" id="ABBRID0EFZCI" xlink:type="simple">ASE</abbrev> length, thorny</td><td rowspan="1" colspan="1">bifid or mostly with 3 divided thorns at tip, central spines longer than peripheral ones</td><td rowspan="1" colspan="1">
                        <xref ref-type="bibr" rid="B13">Guille (1981)</xref>
                      </td></tr><tr><td rowspan="1" colspan="1"><italic><tp:taxon-name><tp:taxon-name-part taxon-name-part-type="genus" reg="Ophioplinthaca">Ophioplinthaca</tp:taxon-name-part><tp:taxon-name-part taxon-name-part-type="species" reg="miranda">miranda</tp:taxon-name-part></tp:taxon-name></italic> Koehler, 1904</td><td rowspan="1" colspan="1">up to 5 or 6</td><td rowspan="1" colspan="1">separated proximally, connected distally</td><td rowspan="1" colspan="1">3 <abbrev xmlns:xlink="http://www.w3.org/1999/xlink" xlink:title="lateral oral papillae" id="ABBRID0EO1CI" xlink:type="simple">LOP</abbrev>, 1 large <abbrev xmlns:xlink="http://www.w3.org/1999/xlink" xlink:title="ventralmost tooth" id="ABBRID0ES1CI" xlink:type="simple">VMT</abbrev></td><td rowspan="1" colspan="1">triangular</td><td rowspan="1" colspan="1"><abbrev xmlns:xlink="http://www.w3.org/1999/xlink" xlink:title="dorsal arm plate" id="ABBRID0E31CI" xlink:type="simple">DAP</abbrev> and <abbrev xmlns:xlink="http://www.w3.org/1999/xlink" xlink:title="ventral arm plate" id="ABBRID0EA2CI" xlink:type="simple">VAP</abbrev> contiguous</td><td rowspan="1" colspan="1">both <abbrev xmlns:xlink="http://www.w3.org/1999/xlink" xlink:title="dorsal arm spines" id="ABBRID0EI2CI" xlink:type="simple">DAS</abbrev> and <abbrev xmlns:xlink="http://www.w3.org/1999/xlink" xlink:title="ventral arm spines" id="ABBRID0EM2CI" xlink:type="simple">VAS</abbrev> small, thorny, rugose and same length</td><td rowspan="1" colspan="1">cylindrical with thorny circular tip</td><td rowspan="1" colspan="1">
                        <xref ref-type="bibr" rid="B21">Koehler (1904)</xref>
                      </td></tr><tr><td rowspan="1" colspan="1"><italic><tp:taxon-name><tp:taxon-name-part taxon-name-part-type="genus" reg="Ophioplinthaca">Ophioplinthaca</tp:taxon-name-part><tp:taxon-name-part taxon-name-part-type="species" reg="monitor">monitor</tp:taxon-name-part></tp:taxon-name></italic> Koehler, 1930</td><td rowspan="1" colspan="1">up to 7 or 8</td><td rowspan="1" colspan="1">separated</td><td rowspan="1" colspan="1">4 <abbrev xmlns:xlink="http://www.w3.org/1999/xlink" xlink:title="lateral oral papillae" id="ABBRID0EV3CI" xlink:type="simple">LOP</abbrev>, 1 <abbrev xmlns:xlink="http://www.w3.org/1999/xlink" xlink:title="ventralmost tooth" id="ABBRID0EZ3CI" xlink:type="simple">VMT</abbrev>, distalmost one smaller</td><td rowspan="1" colspan="1">1<sup>st</sup> pore 2, then 1, oval to rounded proximally and pointed distally</td><td rowspan="1" colspan="1"><abbrev xmlns:xlink="http://www.w3.org/1999/xlink" xlink:title="dorsal arm plate" id="ABBRID0EH4CI" xlink:type="simple">DAP</abbrev> on first 2 <abbrev xmlns:xlink="http://www.w3.org/1999/xlink" xlink:title="arm segment" id="ABBRID0EL4CI" xlink:type="simple">ASE</abbrev> contiguous, then separated, fan-shaped</td><td rowspan="1" colspan="1"><abbrev xmlns:xlink="http://www.w3.org/1999/xlink" xlink:title="dorsal arm spines" id="ABBRID0ET4CI" xlink:type="simple">DAS</abbrev> with conspicuously sparse thorny surface, <abbrev xmlns:xlink="http://www.w3.org/1999/xlink" xlink:title="ventral arm spines" id="ABBRID0EX4CI" xlink:type="simple">VAS</abbrev> thorny</td><td rowspan="1" colspan="1">granules with thorny tip</td><td rowspan="1" colspan="1"><xref ref-type="bibr" rid="B23">Koehler (1930)</xref>, <xref ref-type="bibr" rid="B41">O’Hara and Stöhr (2006)</xref></td></tr><tr><td rowspan="1" colspan="1"><italic><tp:taxon-name><tp:taxon-name-part taxon-name-part-type="genus" reg="Ophioplinthaca">Ophioplinthaca</tp:taxon-name-part><tp:taxon-name-part taxon-name-part-type="species" reg="papillosa">papillosa</tp:taxon-name-part></tp:taxon-name></italic> H. L. Clark, 1939</td><td rowspan="1" colspan="1">up to 7</td><td rowspan="1" colspan="1">separated, narrow</td><td rowspan="1" colspan="1">3–4 <abbrev xmlns:xlink="http://www.w3.org/1999/xlink" xlink:title="lateral oral papillae" id="ABBRID0ED6CI" xlink:type="simple">LOP</abbrev>, narrow, subequal, long, pointed, 1 <abbrev xmlns:xlink="http://www.w3.org/1999/xlink" xlink:title="ventralmost tooth" id="ABBRID0EH6CI" xlink:type="simple">VMT</abbrev></td><td rowspan="1" colspan="1">flat, moderately, large, pointed</td><td rowspan="1" colspan="1">separated</td><td rowspan="1" colspan="1">rough surface, <abbrev xmlns:xlink="http://www.w3.org/1999/xlink" xlink:title="dorsal arm spines" id="ABBRID0EU6CI" xlink:type="simple">DAS</abbrev> ≈ 3 × <abbrev xmlns:xlink="http://www.w3.org/1999/xlink" xlink:title="arm segment" id="ABBRID0EY6CI" xlink:type="simple">ASE</abbrev>, <abbrev xmlns:xlink="http://www.w3.org/1999/xlink" xlink:title="ventral arm spines" id="ABBRID0E36CI" xlink:type="simple">VAS</abbrev> ≈ 1 × <abbrev xmlns:xlink="http://www.w3.org/1999/xlink" xlink:title="arm segment" id="ABBRID0EAADI" xlink:type="simple">ASE</abbrev> length</td><td rowspan="1" colspan="1">in disc center with long tip dividing into 2–3 thorns, at periphery with spinous tip</td><td rowspan="1" colspan="1">H. L. <xref ref-type="bibr" rid="B10">Clark (1939)</xref></td></tr><tr><td rowspan="1" colspan="1"><italic><tp:taxon-name><tp:taxon-name-part taxon-name-part-type="genus" reg="Ophioplinthaca">Ophioplinthaca</tp:taxon-name-part><tp:taxon-name-part taxon-name-part-type="species" reg="plicata">plicata</tp:taxon-name-part></tp:taxon-name></italic> (Lyman, 1878)</td><td rowspan="1" colspan="1">up to 8</td><td rowspan="1" colspan="1">contiguous, L = 2–2.5W</td><td rowspan="1" colspan="1">3–5 <abbrev xmlns:xlink="http://www.w3.org/1999/xlink" xlink:title="lateral oral papillae" id="ABBRID0EIBDI" xlink:type="simple">LOP</abbrev>, 1–3 <abbrev xmlns:xlink="http://www.w3.org/1999/xlink" xlink:title="ventralmost tooth" id="ABBRID0EMBDI" xlink:type="simple">VMT</abbrev>, spiniform</td><td rowspan="1" colspan="1">1<sup>st</sup> pore 2–3, curved inward, pointed round tip</td><td rowspan="1" colspan="1"><abbrev xmlns:xlink="http://www.w3.org/1999/xlink" xlink:title="dorsal arm plate" id="ABBRID0E1BDI" xlink:type="simple">DAP</abbrev> contiguous, <abbrev xmlns:xlink="http://www.w3.org/1999/xlink" xlink:title="ventral arm plate" id="ABBRID0E5BDI" xlink:type="simple">VAP</abbrev> separated</td><td rowspan="1" colspan="1">thorny surface</td><td rowspan="1" colspan="1">conical, cylindrical, finely rugose or rarely with few longer thorns</td><td rowspan="1" colspan="1"><xref ref-type="bibr" rid="B30">Lyman (1878</xref>, <xref ref-type="bibr" rid="B32">1882</xref>), <xref ref-type="bibr" rid="B21">Koehler (1904)</xref>, <xref ref-type="bibr" rid="B41">O’Hara and Stöhr (2006)</xref></td></tr><tr><td rowspan="1" colspan="1"><italic><tp:taxon-name><tp:taxon-name-part taxon-name-part-type="genus" reg="Ophioplinthaca">Ophioplinthaca</tp:taxon-name-part><tp:taxon-name-part taxon-name-part-type="species" reg="pulchra">pulchra</tp:taxon-name-part></tp:taxon-name></italic> Koehler, 1904</td><td rowspan="1" colspan="1">up to 7</td><td rowspan="1" colspan="1">separated proximally, connected distally</td><td rowspan="1" colspan="1">4 <abbrev xmlns:xlink="http://www.w3.org/1999/xlink" xlink:title="lateral oral papillae" id="ABBRID0EVDDI" xlink:type="simple">LOP</abbrev>, 1 <abbrev xmlns:xlink="http://www.w3.org/1999/xlink" xlink:title="ventralmost tooth" id="ABBRID0EZDDI" xlink:type="simple">VMT</abbrev></td><td rowspan="1" colspan="1">leaf-like</td><td rowspan="1" colspan="1">first two <abbrev xmlns:xlink="http://www.w3.org/1999/xlink" xlink:title="ventral arm plate" id="ABBRID0EDEDI" xlink:type="simple">VAP</abbrev> contiguous, then separated, <abbrev xmlns:xlink="http://www.w3.org/1999/xlink" xlink:title="dorsal arm plate" id="ABBRID0EHEDI" xlink:type="simple">DAP</abbrev> contiguous</td><td rowspan="1" colspan="1">thorny, rugose surface, uppermost <abbrev xmlns:xlink="http://www.w3.org/1999/xlink" xlink:title="dorsal arm spines" id="ABBRID0EPEDI" xlink:type="simple">DAS</abbrev> longest</td><td rowspan="1" colspan="1">cylindrical with thorny tip in center, at periphery smaller and conical</td><td rowspan="1" colspan="1"><xref ref-type="bibr" rid="B21">Koehler (1904</xref>, <xref ref-type="bibr" rid="B22">1922</xref>), <xref ref-type="bibr" rid="B41">O’Hara and Stöhr (2006)</xref></td></tr><tr><td rowspan="1" colspan="1"><italic><tp:taxon-name><tp:taxon-name-part taxon-name-part-type="genus" reg="Ophioplinthaca">Ophioplinthaca</tp:taxon-name-part><tp:taxon-name-part taxon-name-part-type="species" reg="rudis">rudis</tp:taxon-name-part></tp:taxon-name></italic> (Koehler, 1897)</td><td rowspan="1" colspan="1">up to 5</td><td rowspan="1" colspan="1">completely separated or distally connected</td><td rowspan="1" colspan="1">5–6 <abbrev xmlns:xlink="http://www.w3.org/1999/xlink" xlink:title="lateral oral papillae" id="ABBRID0E6FDI" xlink:type="simple">LOP</abbrev>, spiniform, 1 <abbrev xmlns:xlink="http://www.w3.org/1999/xlink" xlink:title="ventralmost tooth" id="ABBRID0EDGDI" xlink:type="simple">VMT</abbrev></td><td rowspan="1" colspan="1">leaf-like</td><td rowspan="1" colspan="1"><abbrev xmlns:xlink="http://www.w3.org/1999/xlink" xlink:title="dorsal arm plate" id="ABBRID0ENGDI" xlink:type="simple">DAP</abbrev> contiguous or separated, <abbrev xmlns:xlink="http://www.w3.org/1999/xlink" xlink:title="ventral arm plate" id="ABBRID0ERGDI" xlink:type="simple">VAP</abbrev> widely separated</td><td rowspan="1" colspan="1">finely thorny</td><td rowspan="1" colspan="1">long spines with smooth surface</td><td rowspan="1" colspan="1"><xref ref-type="bibr" rid="B20">Koehler (1897)</xref>, <xref ref-type="bibr" rid="B41">O’Hara and Stöhr (2006)</xref></td></tr><tr><td rowspan="1" colspan="1"><italic><tp:taxon-name><tp:taxon-name-part taxon-name-part-type="genus" reg="Ophioplinthaca">Ophioplinthaca</tp:taxon-name-part><tp:taxon-name-part taxon-name-part-type="species" reg="sarsii">sarsii</tp:taxon-name-part></tp:taxon-name></italic> (Lyman, 1878)</td><td rowspan="1" colspan="1">up to 8</td><td rowspan="1" colspan="1">separated</td><td rowspan="1" colspan="1">3 <abbrev xmlns:xlink="http://www.w3.org/1999/xlink" xlink:title="lateral oral papillae" id="ABBRID0EAIDI" xlink:type="simple">LOP</abbrev> small, pointed, 1 <abbrev xmlns:xlink="http://www.w3.org/1999/xlink" xlink:title="ventralmost tooth" id="ABBRID0EEIDI" xlink:type="simple">VMT</abbrev></td><td rowspan="1" colspan="1">flat, tapering, jagged</td><td rowspan="1" colspan="1"><abbrev xmlns:xlink="http://www.w3.org/1999/xlink" xlink:title="dorsal arm plate" id="ABBRID0EOIDI" xlink:type="simple">DAP</abbrev>, <abbrev xmlns:xlink="http://www.w3.org/1999/xlink" xlink:title="ventral arm plate" id="ABBRID0ESIDI" xlink:type="simple">VAP</abbrev> separated</td><td rowspan="1" colspan="1">stout, cylindrical, glassy, blunt, very thorny</td><td rowspan="1" colspan="1">smooth cylindrical</td><td rowspan="1" colspan="1">
                        <xref ref-type="bibr" rid="B30">Lyman (1878)</xref>
                      </td></tr><tr><td rowspan="1" colspan="1"><italic><tp:taxon-name><tp:taxon-name-part taxon-name-part-type="genus" reg="Ophioplinthaca">Ophioplinthaca</tp:taxon-name-part><tp:taxon-name-part taxon-name-part-type="species" reg="semele">semele</tp:taxon-name-part></tp:taxon-name></italic> (A.H. Clark, 1949)</td><td rowspan="1" colspan="1">up to 7</td><td rowspan="1" colspan="1">separated proximally, connected in distally, L ≈ 2½–3W</td><td rowspan="1" colspan="1">5 <abbrev xmlns:xlink="http://www.w3.org/1999/xlink" xlink:title="lateral oral papillae" id="ABBRID0E5JDI" xlink:type="simple">LOP</abbrev>, pointed, flatted, ill-defined, 1 <abbrev xmlns:xlink="http://www.w3.org/1999/xlink" xlink:title="ventralmost tooth" id="ABBRID0ECKDI" xlink:type="simple">VMT</abbrev></td><td rowspan="1" colspan="1">1<sup>st</sup> pore 3 or rarely 5, 2<sup>nd</sup> pore 2–3, 3<sup>rd</sup> pore 2, then one, large, pointed tip</td><td rowspan="1" colspan="1"><abbrev xmlns:xlink="http://www.w3.org/1999/xlink" xlink:title="ventral arm plate" id="ABBRID0ETKDI" xlink:type="simple">VAP</abbrev> in first 1–2 <abbrev xmlns:xlink="http://www.w3.org/1999/xlink" xlink:title="arm segment" id="ABBRID0EXKDI" xlink:type="simple">ASE</abbrev> contiguous, then separated, <abbrev xmlns:xlink="http://www.w3.org/1999/xlink" xlink:title="dorsal arm plate" id="ABBRID0E2KDI" xlink:type="simple">DAP</abbrev> separated</td><td rowspan="1" colspan="1">long, slender, <abbrev xmlns:xlink="http://www.w3.org/1999/xlink" xlink:title="dorsal arm spines" id="ABBRID0EDLDI" xlink:type="simple">DAS</abbrev> with conspicuous thorns, <abbrev xmlns:xlink="http://www.w3.org/1999/xlink" xlink:title="ventral arm spines" id="ABBRID0EHLDI" xlink:type="simple">VAS</abbrev> thorny surface</td><td rowspan="1" colspan="1">short, stout, with thorny tip, or 3 thorns, at periphery smooth spines without thorns</td><td rowspan="1" colspan="1">A. H. <xref ref-type="bibr" rid="B11">Clark (1949)</xref>, <xref ref-type="bibr" rid="B2">Chen et al. (2021a)</xref>, this study</td></tr><tr><td rowspan="1" colspan="1"><italic><tp:taxon-name><tp:taxon-name-part taxon-name-part-type="genus" reg="Ophioplinthaca">Ophioplinthaca</tp:taxon-name-part><tp:taxon-name-part taxon-name-part-type="species" reg="sexradia">sexradia</tp:taxon-name-part></tp:taxon-name></italic> Mortensen, 1933</td><td rowspan="1" colspan="1">up to 4</td><td rowspan="1" colspan="1">separated proximally, connected distally</td><td rowspan="1" colspan="1">3 <abbrev xmlns:xlink="http://www.w3.org/1999/xlink" xlink:title="lateral oral papillae" id="ABBRID0EUMDI" xlink:type="simple">LOP</abbrev>, 1 <abbrev xmlns:xlink="http://www.w3.org/1999/xlink" xlink:title="ventralmost tooth" id="ABBRID0EYMDI" xlink:type="simple">VMT</abbrev></td><td rowspan="1" colspan="1">small, leaf-like</td><td rowspan="1" colspan="1">separated, small</td><td rowspan="1" colspan="1">small, thick base</td><td rowspan="1" colspan="1">irregular scales with conical tubercles</td><td rowspan="1" colspan="1">
                        <xref ref-type="bibr" rid="B38">Mortensen (1933)</xref>
                      </td></tr><tr><td rowspan="1" colspan="1"><italic><tp:taxon-name><tp:taxon-name-part taxon-name-part-type="genus" reg="Ophioplinthaca">Ophioplinthaca</tp:taxon-name-part><tp:taxon-name-part taxon-name-part-type="species" reg="spinissima">spinissima</tp:taxon-name-part></tp:taxon-name></italic> H. L. Clark, 1900</td><td rowspan="1" colspan="1">up to 9</td><td rowspan="1" colspan="1">separated proximally, connected in distally, longer than wide</td><td rowspan="1" colspan="1">up to 5–7 <abbrev xmlns:xlink="http://www.w3.org/1999/xlink" xlink:title="lateral oral papillae" id="ABBRID0EJODI" xlink:type="simple">LOP</abbrev>, spiniform, 1VMT</td><td rowspan="1" colspan="1">1<sup>st</sup> pore one or divided into two, then more pointed distalwards along arm</td><td rowspan="1" colspan="1"><abbrev xmlns:xlink="http://www.w3.org/1999/xlink" xlink:title="dorsal arm plate" id="ABBRID0EXODI" xlink:type="simple">DAP</abbrev> widely separated</td><td rowspan="1" colspan="1">thorny surface</td><td rowspan="1" colspan="1">spine with thorny tip, or 3 thorns, at periphery smooth spines without thorns, tip relatively flat with thorns</td><td rowspan="1" colspan="1">H. L. <xref ref-type="bibr" rid="B7">Clark (1900)</xref></td></tr><tr><td rowspan="1" colspan="1"><italic><tp:taxon-name><tp:taxon-name-part taxon-name-part-type="genus" reg="Ophioplinthaca">Ophioplinthaca</tp:taxon-name-part></tp:taxon-name></italic> sp.</td><td rowspan="1" colspan="1">up to 6</td><td rowspan="1" colspan="1">contiguous, distally convex, proximally triangular L = 2W</td><td rowspan="1" colspan="1">4–5 <abbrev xmlns:xlink="http://www.w3.org/1999/xlink" xlink:title="lateral oral papillae" id="ABBRID0E5PDI" xlink:type="simple">LOP</abbrev>, pointed, elongated, slightly flattened distal end, 1 <abbrev xmlns:xlink="http://www.w3.org/1999/xlink" xlink:title="ventralmost tooth" id="ABBRID0ECQDI" xlink:type="simple">VMT</abbrev> large, slightly longer than <abbrev xmlns:xlink="http://www.w3.org/1999/xlink" xlink:title="lateral oral papillae" id="ABBRID0EGQDI" xlink:type="simple">LOP</abbrev></td><td rowspan="1" colspan="1">1<sup>st</sup> pore 1–2, then 1, leaf-like, but along arm narrower, thorny, pointed; <abbrev xmlns:xlink="http://www.w3.org/1999/xlink" xlink:title="adoral shield" id="ABBRID0EPQDI" xlink:type="simple">as</abbrev> long <abbrev xmlns:xlink="http://www.w3.org/1999/xlink" xlink:title="adoral shield" id="ABBRID0ETQDI" xlink:type="simple">as</abbrev><abbrev xmlns:xlink="http://www.w3.org/1999/xlink" xlink:title="ventral arm plate" id="ABBRID0EXQDI" xlink:type="simple">VAP</abbrev></td><td rowspan="1" colspan="1">both <abbrev xmlns:xlink="http://www.w3.org/1999/xlink" xlink:title="ventral arm plate" id="ABBRID0E5QDI" xlink:type="simple">VAP</abbrev> and <abbrev xmlns:xlink="http://www.w3.org/1999/xlink" xlink:title="dorsal arm plate" id="ABBRID0ECRDI" xlink:type="simple">DAP</abbrev> widely separated</td><td rowspan="1" colspan="1"><abbrev xmlns:xlink="http://www.w3.org/1999/xlink" xlink:title="dorsal arm spines" id="ABBRID0EKRDI" xlink:type="simple">DAS</abbrev> has conspicuous lateral thorns; <abbrev xmlns:xlink="http://www.w3.org/1999/xlink" xlink:title="ventral arm spines" id="ABBRID0EORDI" xlink:type="simple">VAS</abbrev> with thorny surface</td><td rowspan="1" colspan="1">disc center: conical or short cylindrical spines, when cylindrical with two sub-thorns; at periphery smooth, conical or short, cylindrical, finely rugose to smooth</td><td rowspan="1" colspan="1">this study</td></tr><tr><td rowspan="1" colspan="1"><italic><tp:taxon-name><tp:taxon-name-part taxon-name-part-type="genus" reg="Ophioplinthaca">Ophioplinthaca</tp:taxon-name-part><tp:taxon-name-part taxon-name-part-type="species" reg="tylota">tylota</tp:taxon-name-part></tp:taxon-name></italic> H. L. Clark, 1939</td><td rowspan="1" colspan="1">up to 6</td><td rowspan="1" colspan="1">separated proximally, connected distally</td><td rowspan="1" colspan="1">4 <abbrev xmlns:xlink="http://www.w3.org/1999/xlink" xlink:title="lateral oral papillae" id="ABBRID0ESSDI" xlink:type="simple">LOP</abbrev>, narrow, equal, long, pointed, 1 <abbrev xmlns:xlink="http://www.w3.org/1999/xlink" xlink:title="ventralmost tooth" id="ABBRID0EWSDI" xlink:type="simple">VMT</abbrev></td><td rowspan="1" colspan="1">very thick, heavy, smooth but increasingly flatter along arm, smaller, very thorny</td><td rowspan="1" colspan="1">first and second <abbrev xmlns:xlink="http://www.w3.org/1999/xlink" xlink:title="dorsal arm plate" id="ABBRID0EATDI" xlink:type="simple">DAP</abbrev> contiguous, then separated, <abbrev xmlns:xlink="http://www.w3.org/1999/xlink" xlink:title="ventral arm plate" id="ABBRID0EETDI" xlink:type="simple">VAP</abbrev> separated</td><td rowspan="1" colspan="1">thorny spine, <abbrev xmlns:xlink="http://www.w3.org/1999/xlink" xlink:title="dorsal arm spines" id="ABBRID0EMTDI" xlink:type="simple">DAS</abbrev> with conspicuous thorns, <abbrev xmlns:xlink="http://www.w3.org/1999/xlink" xlink:title="dorsal arm spines" id="ABBRID0EQTDI" xlink:type="simple">DAS</abbrev> ≈ 3 × <abbrev xmlns:xlink="http://www.w3.org/1999/xlink" xlink:title="arm segment" id="ABBRID0EUTDI" xlink:type="simple">ASE</abbrev>, <abbrev xmlns:xlink="http://www.w3.org/1999/xlink" xlink:title="ventral arm spines" id="ABBRID0EYTDI" xlink:type="simple">VAS</abbrev> ≈ 1 × <abbrev xmlns:xlink="http://www.w3.org/1999/xlink" xlink:title="arm segment" id="ABBRID0E3TDI" xlink:type="simple">ASE</abbrev> length</td><td rowspan="1" colspan="1">smooth, rounded spine</td><td rowspan="1" colspan="1">H. L. <xref ref-type="bibr" rid="B10">Clark (1939)</xref></td></tr><tr><td rowspan="1" colspan="1"><italic><tp:taxon-name><tp:taxon-name-part taxon-name-part-type="genus" reg="Ophioplinthaca">Ophioplinthaca</tp:taxon-name-part><tp:taxon-name-part taxon-name-part-type="species" reg="webri">webri</tp:taxon-name-part></tp:taxon-name></italic> (Koehler, 1904)</td><td rowspan="1" colspan="1">up to 7</td><td rowspan="1" colspan="1">separated proximally, connected distally</td><td rowspan="1" colspan="1">4 <abbrev xmlns:xlink="http://www.w3.org/1999/xlink" xlink:title="lateral oral papillae" id="ABBRID0EEVDI" xlink:type="simple">LOP</abbrev>, narrow, equal, long, pointed, 1 large <abbrev xmlns:xlink="http://www.w3.org/1999/xlink" xlink:title="ventralmost tooth" id="ABBRID0EIVDI" xlink:type="simple">VMT</abbrev></td><td rowspan="1" colspan="1">1<sup>st</sup> pore 2–3, then 1, elongated</td><td rowspan="1" colspan="1"><abbrev xmlns:xlink="http://www.w3.org/1999/xlink" xlink:title="dorsal arm plate" id="ABBRID0EVVDI" xlink:type="simple">DAP</abbrev> and <abbrev xmlns:xlink="http://www.w3.org/1999/xlink" xlink:title="ventral arm plate" id="ABBRID0EZVDI" xlink:type="simple">VAP</abbrev> contiguous</td><td rowspan="1" colspan="1">–</td><td rowspan="1" colspan="1">-</td><td rowspan="1" colspan="1">
                        <xref ref-type="bibr" rid="B21">Koehler (1904)</xref>
                      </td></tr></tbody></table></table-wrap><p>Some species share morphological characters with the new species. <italic><tp:taxon-name><tp:taxon-name-part taxon-name-part-type="genus" reg="Ophioplinthaca">Ophioplinthaca</tp:taxon-name-part><tp:taxon-name-part taxon-name-part-type="species" reg="globata">globata</tp:taxon-name-part></tp:taxon-name></italic> Koehler, 1922 is similar to <italic><tp:taxon-name><tp:taxon-name-part taxon-name-part-type="genus" reg="Ophioplinthaca">O.</tp:taxon-name-part><tp:taxon-name-part taxon-name-part-type="species" reg="brachispina">brachispina</tp:taxon-name-part></tp:taxon-name></italic> sp. nov. by having similar disc spine shape, arm spine shape, radial shields separated proximally and connected distally, number of lateral oral papillae, and separated ventral and dorsal arm plates, but differs by number of arm spines (up to six), the disc spines being scattered across the disc, radial shields separated by disc scales, characters of the oral shield, and a smooth surface on the arm plates along the entire arm. <italic><tp:taxon-name><tp:taxon-name-part taxon-name-part-type="genus" reg="Ophioplinthaca">Ophioplinthaca</tp:taxon-name-part><tp:taxon-name-part taxon-name-part-type="species" reg="hastata">hastata</tp:taxon-name-part></tp:taxon-name></italic> Koehler, 1922 is similar to <italic><tp:taxon-name><tp:taxon-name-part taxon-name-part-type="genus" reg="Ophioplinthaca">O.</tp:taxon-name-part><tp:taxon-name-part taxon-name-part-type="species" reg="brachispina">brachispina</tp:taxon-name-part></tp:taxon-name></italic> sp. nov. by having a slightly similar shape of the disc spines, separated dorsal and ventral arm plates, and similar tentacle scales on the distal end of the arm, but differs by number of arm spines (up to seven) and shape of dorsal arm spines, size of radial shields, characters of oral parts, and smooth arm surface. <italic><tp:taxon-name><tp:taxon-name-part taxon-name-part-type="genus" reg="Ophioplinthaca">Ophioplinthaca</tp:taxon-name-part><tp:taxon-name-part taxon-name-part-type="species" reg="athena">athena</tp:taxon-name-part></tp:taxon-name></italic> A.H. Clark, 1949 is similar to <italic><tp:taxon-name><tp:taxon-name-part taxon-name-part-type="genus" reg="Ophioplinthaca">O.</tp:taxon-name-part><tp:taxon-name-part taxon-name-part-type="species" reg="brachispina">brachispina</tp:taxon-name-part></tp:taxon-name></italic> sp. nov. by having similar disc spines with thorny tip, similar number of arm spines, separated radial shields, number of lateral oral papillae, but differs by large radial shields, thorny and leaf-like tentacle scales, separated dorsal and ventral arm plates. <italic><tp:taxon-name><tp:taxon-name-part taxon-name-part-type="genus" reg="Ophioplinthaca">Ophioplinthaca</tp:taxon-name-part><tp:taxon-name-part taxon-name-part-type="species" reg="amezianeae">amezianeae</tp:taxon-name-part></tp:taxon-name></italic> O’Hara &amp; Stöhr, 2006 is similar to <italic><tp:taxon-name><tp:taxon-name-part taxon-name-part-type="genus" reg="Ophioplinthaca">O.</tp:taxon-name-part><tp:taxon-name-part taxon-name-part-type="species" reg="brachispina">brachispina</tp:taxon-name-part></tp:taxon-name></italic> sp. nov. by having similar thorny tentacle scales, separated radial shields, separated dorsal and ventral arm plates, number of lateral oral papillae, but differs by number of arm spines, tall and thorny disc spines, and spiniform lateral oral papillae. <italic><tp:taxon-name><tp:taxon-name-part taxon-name-part-type="genus" reg="Ophioplinthaca">Ophioplinthaca</tp:taxon-name-part><tp:taxon-name-part taxon-name-part-type="species" reg="bythiaspis">bythiaspis</tp:taxon-name-part></tp:taxon-name></italic> (H. L. Clark, 1911) is similar to <italic><tp:taxon-name><tp:taxon-name-part taxon-name-part-type="genus" reg="Ophioplinthaca">O.</tp:taxon-name-part><tp:taxon-name-part taxon-name-part-type="species" reg="brachispina">brachispina</tp:taxon-name-part></tp:taxon-name></italic> sp. nov. by having separated radial shields and number of lateral oral papillae, but differs by oval tentacle scales, conical disc spines, number of arm spines and contiguous dorsal arm plates. <italic><tp:taxon-name><tp:taxon-name-part taxon-name-part-type="genus" reg="Ophioplinthaca">Ophioplinthaca</tp:taxon-name-part><tp:taxon-name-part taxon-name-part-type="species" reg="grenadensis">grenadensis</tp:taxon-name-part></tp:taxon-name></italic> John &amp; A. M. Clark, 1954 is similar to <italic><tp:taxon-name><tp:taxon-name-part taxon-name-part-type="genus" reg="Ophioplinthaca">O.</tp:taxon-name-part><tp:taxon-name-part taxon-name-part-type="species" reg="brachispina">brachispina</tp:taxon-name-part></tp:taxon-name></italic> sp. nov. by having similar number of arm spines, separated radial shields, number of lateral oral papillae, and separated arm plates but differs by leaf-like thornless tentacle scales, long and thick disc spines. <italic><tp:taxon-name><tp:taxon-name-part taxon-name-part-type="genus" reg="Ophioplinthaca">Ophioplinthaca</tp:taxon-name-part><tp:taxon-name-part taxon-name-part-type="species" reg="plicata">plicata</tp:taxon-name-part></tp:taxon-name></italic> (Lyman, 1878) is similar to <italic><tp:taxon-name><tp:taxon-name-part taxon-name-part-type="genus" reg="Ophioplinthaca">O.</tp:taxon-name-part><tp:taxon-name-part taxon-name-part-type="species" reg="brachispina">brachispina</tp:taxon-name-part></tp:taxon-name></italic> sp. nov. by having similar disc and arm spines, and number of lateral oral papillae, but differs by continues dorsal arm plates, pointed tentacle scale with rounded base, and contiguous radial shields. <italic><tp:taxon-name><tp:taxon-name-part taxon-name-part-type="genus" reg="Ophioplinthaca">Ophioplinthaca</tp:taxon-name-part><tp:taxon-name-part taxon-name-part-type="species" reg="rudis">rudis</tp:taxon-name-part></tp:taxon-name></italic> (Koehler, 1897) is similar to <italic><tp:taxon-name><tp:taxon-name-part taxon-name-part-type="genus" reg="Ophioplinthaca">O.</tp:taxon-name-part><tp:taxon-name-part taxon-name-part-type="species" reg="brachispina">brachispina</tp:taxon-name-part></tp:taxon-name></italic> sp. nov. by having similar thorny leaf-like tentacle scales, similar number of arm spines, separated radial shields, separated dorsal and ventral arm plates, but differs by number of lateral oral papillae, tall and thorny disc spines, and spiniform lateral oral papillae.</p><p>One of the most distinguishing characters to delimit the new species from almost all species in the genus <italic><tp:taxon-name><tp:taxon-name-part taxon-name-part-type="genus" reg="Ophioplinthaca">Ophioplinthaca</tp:taxon-name-part></tp:taxon-name></italic> is the presence of spines with rough surface on lateral, ventral, and dorsal arm plates. The paratype (relatively smaller than the holotype) has thinner and denser spines on the arm. Although, some <italic><tp:taxon-name><tp:taxon-name-part taxon-name-part-type="genus" reg="Ophioplinthaca">Ophioplinthaca</tp:taxon-name-part></tp:taxon-name></italic> species have a rough surface on dorsal arm plates or the distal margin covered with minute spines (<italic><tp:taxon-name><tp:taxon-name-part taxon-name-part-type="genus" reg="Ophioplinthaca">Ophioplinthaca</tp:taxon-name-part><tp:taxon-name-part taxon-name-part-type="species" reg="plicata">plicata</tp:taxon-name-part></tp:taxon-name></italic> and <italic><tp:taxon-name><tp:taxon-name-part taxon-name-part-type="genus" reg="Ophioplinthaca">Ophioplinthaca</tp:taxon-name-part><tp:taxon-name-part taxon-name-part-type="species" reg="incisa">incisa</tp:taxon-name-part></tp:taxon-name></italic>; (<xref ref-type="bibr" rid="B40">O’Hara 2010</xref>), this is the first record of a species with spines on the entire arm in the genus <italic><tp:taxon-name><tp:taxon-name-part taxon-name-part-type="genus" reg="Ophioplinthaca">Ophioplinthaca</tp:taxon-name-part></tp:taxon-name></italic>.</p></tp:treatment-sec><ref-list><ref id="B4"><mixed-citation xmlns:xlink="http://www.w3.org/1999/xlink" xlink:type="simple"><person-group><name name-style="western"><surname>Cherbonnier</surname><given-names>G</given-names></name><name name-style="western"><surname>Sibuet</surname><given-names>M</given-names></name></person-group> (<year>1972</year>) <article-title>Résultats Scientifique de la compagne Noratlante: Astérides et Ophiures. Bulletin du Museum National d’Histoire Naturel Paris 3<sup>e</sup> série.</article-title><source>Zoologie</source><volume>102</volume>(<issue>76</issue>): <fpage>1333</fpage>–<lpage>1394</lpage>. <ext-link xlink:type="simple" ext-link-type="uri" xlink:href="https://biodiversitylibrary.org/page/56310281">https://biodiversitylibrary.org/page/56310281</ext-link></mixed-citation></ref><ref id="B41"><mixed-citation xmlns:xlink="http://www.w3.org/1999/xlink" xlink:type="simple"><person-group><name name-style="western"><surname>O’Hara</surname><given-names>TD</given-names></name><name name-style="western"><surname>Stöhr</surname><given-names>S</given-names></name></person-group> (<year>2006</year>) Deep water <tp:taxon-name><tp:taxon-name-part taxon-name-part-type="class">Ophiuroidea</tp:taxon-name-part></tp:taxon-name> (<tp:taxon-name><tp:taxon-name-part taxon-name-part-type="phylum">Echinodermata</tp:taxon-name-part></tp:taxon-name>) of New Caledonia: <tp:taxon-name><tp:taxon-name-part taxon-name-part-type="family">Ophiacanthidae</tp:taxon-name-part></tp:taxon-name> and <tp:taxon-name><tp:taxon-name-part taxon-name-part-type="family">Hemieuryalidae</tp:taxon-name-part></tp:taxon-name>. In: Richer de Forges B et al. (Eds) Tropical Deep-sea Benthos 24. Mémoires du Muséum national d’Histoire naturelle (1993), 33–141. <ext-link xlink:type="simple" ext-link-type="uri" xlink:href="http://cat.inist.fr/?aModele=afficheN%26cpsidt=18965845">http://cat.inist.fr/?aModele=afficheN&amp;cpsidt=18965845</ext-link></mixed-citation></ref><ref id="B11"><mixed-citation xmlns:xlink="http://www.w3.org/1999/xlink" xlink:type="simple"><person-group><name name-style="western"><surname>Clark</surname><given-names>AH</given-names></name></person-group> (<year>1949</year>) <article-title><tp:taxon-name><tp:taxon-name-part taxon-name-part-type="class">Ophiuroidea</tp:taxon-name-part></tp:taxon-name> of the Hawaiian Islands. Bulletin of the Bernice P.</article-title><source>Bishop Museum</source><volume>195</volume>: <fpage>3</fpage>–<lpage>133</lpage>.</mixed-citation></ref><ref id="B8"><mixed-citation xmlns:xlink="http://www.w3.org/1999/xlink" xlink:type="simple"><person-group><name name-style="western"><surname>Clark</surname><given-names>HL</given-names></name></person-group> (<year>1911</year>) <article-title>North Pacific Ophiurans in the collection of the United States National Museum.</article-title><source>Smithsonian Institution United States National Museum Bulletin</source><volume>75</volume>: <fpage>1</fpage>–<lpage>302</lpage>. <ext-link xlink:type="simple" ext-link-type="doi" xlink:href="10.5962/bhl.title.32556">https://doi.org/10.5962/bhl.title.32556</ext-link></mixed-citation></ref><ref id="B9"><mixed-citation xmlns:xlink="http://www.w3.org/1999/xlink" xlink:type="simple"><person-group><name name-style="western"><surname>Clark</surname><given-names>HL</given-names></name></person-group> (<year>1915</year>) <article-title>Catalogue of recent Ophiurans, based on the collection of the Museum of Comparative Zoology.</article-title><source>Memoirs of the Museum of comparative Zoology at Harvard College</source><volume>25</volume>: <fpage>164</fpage>–<lpage>376</lpage>. <ext-link xlink:type="simple" ext-link-type="doi" xlink:href="10.5962/bhl.title.48598">https://doi.org/10.5962/bhl.title.48598</ext-link></mixed-citation></ref><ref id="B30"><mixed-citation xmlns:xlink="http://www.w3.org/1999/xlink" xlink:type="simple"><person-group><name name-style="western"><surname>Lyman</surname><given-names>T</given-names></name></person-group> (<year>1878</year>) <tp:taxon-name><tp:taxon-name-part taxon-name-part-type="family">Ophiuridae</tp:taxon-name-part></tp:taxon-name> and <tp:taxon-name><tp:taxon-name-part taxon-name-part-type="family">Astrophytidae</tp:taxon-name-part></tp:taxon-name> of the “Challenger” expedition. Part I. 5: Bulletin of the Museum of Comparative Zoology at Harvard College, Cambridge, Mass, 65–168.</mixed-citation></ref><ref id="B54"><mixed-citation xmlns:xlink="http://www.w3.org/1999/xlink" xlink:type="simple"><person-group><name name-style="western"><surname>Thomson</surname><given-names>CW</given-names></name></person-group> (<year>1877</year>) The voyage of the “Challenger.” The Atlantic; a preliminary account of the general results of the exploring voyage of H.M.S. “Challenger” during the year 1873 and the early part of the year 1876, vol. 1: [xxix +] 424 pp. Macmillan and Co., London. <ext-link xlink:type="simple" ext-link-type="doi" xlink:href="10.5962/bhl.title.79255">https://doi.org/10.5962/bhl.title.79255</ext-link></mixed-citation></ref><ref id="B21"><mixed-citation xmlns:xlink="http://www.w3.org/1999/xlink" xlink:type="simple"><person-group><name name-style="western"><surname>Koehler</surname><given-names>R</given-names></name></person-group> (<year>1904</year>) Ophiures de l’expédition du Siboga. Part 1. Ophiures de mer profonde. Weber, Siboga Expeditie. MEJ Brill, Leiden 45a: 1–176. <ext-link xlink:type="simple" ext-link-type="doi" xlink:href="10.5962/bhl.title.11682">https://doi.org/10.5962/bhl.title.11682</ext-link></mixed-citation></ref><ref id="B10"><mixed-citation xmlns:xlink="http://www.w3.org/1999/xlink" xlink:type="simple"><person-group><name name-style="western"><surname>Clark</surname><given-names>HL</given-names></name></person-group> (<year>1939</year>) <tp:taxon-name><tp:taxon-name-part taxon-name-part-type="class">Ophiuroidea</tp:taxon-name-part></tp:taxon-name>. Scientific Reports from the John Murray Exp. 1933–34(6): 29–136.</mixed-citation></ref><ref id="B23"><mixed-citation xmlns:xlink="http://www.w3.org/1999/xlink" xlink:type="simple"><person-group><name name-style="western"><surname>Koehler</surname><given-names>R</given-names></name></person-group> (<year>1930</year>) <article-title>Ophiures recueillies par le Docteur Th. Mortensen dans les Mers d’Australie et dans l’Archipel Malais. Papers from Dr. Th. Mortensen’s Pacific Expedition 1914–1916. LIV.</article-title><source>Videnskabelige Meddelelser fra Dansk naturhistorisk Forening</source><volume>89</volume>: <fpage>1</fpage>–<lpage>295</lpage>.</mixed-citation></ref><ref id="B39"><mixed-citation xmlns:xlink="http://www.w3.org/1999/xlink" xlink:type="simple"><person-group><name name-style="western"><surname>Na</surname><given-names>J</given-names></name><name name-style="western"><surname>Chen</surname><given-names>W</given-names></name><name name-style="western"><surname>Zhang</surname><given-names>D</given-names></name><name name-style="western"><surname>Zhang</surname><given-names>R</given-names></name><name name-style="western"><surname>Lu</surname><given-names>B</given-names></name><name name-style="western"><surname>Shen</surname><given-names>C</given-names></name><name name-style="western"><surname>Zhou</surname><given-names>Y</given-names></name><name name-style="western"><surname>Wang</surname><given-names>C</given-names></name></person-group> (<year>2021</year>) <article-title>Morphological description and population structure of an ophiuroid species from cobalt-rich crust seamounts in the Northwest Pacific: Implications for marine protection under deep-sea mining.</article-title><source>Acta Oceanologica Sinica</source><volume>40</volume>(<issue>12</issue>): <fpage>1</fpage>–<lpage>11</lpage>. <ext-link xlink:type="simple" ext-link-type="doi" xlink:href="10.1007/s13131-020-1666-1">https://doi.org/10.1007/s13131-020-1666-1</ext-link></mixed-citation></ref><ref id="B22"><mixed-citation xmlns:xlink="http://www.w3.org/1999/xlink" xlink:type="simple"><person-group><name name-style="western"><surname>Koehler</surname><given-names>R</given-names></name></person-group> (<year>1922</year>) <article-title>Ophiurans of the Philippine seas and adjacent waters.</article-title><source>Bulletin of the American Museum of Natural History</source><volume>5</volume>: <fpage>1</fpage>–<lpage>480</lpage>. <ext-link xlink:type="simple" ext-link-type="uri" xlink:href="https://www.biodiversitylibrary.org/item/77301">https://www.biodiversitylibrary.org/item/77301</ext-link></mixed-citation></ref><ref id="B2"><mixed-citation xmlns:xlink="http://www.w3.org/1999/xlink" xlink:type="simple"><person-group><name name-style="western"><surname>Chen</surname><given-names>W</given-names></name><name name-style="western"><surname>Na</surname><given-names>J</given-names></name><name name-style="western"><surname>Zhang</surname><given-names>D</given-names></name></person-group> (<year>2021a</year>) Description of three species of ophioplinthacids, including a new species, from a deep seamount in the Northwest Pacific Ocean. PeerJ. <ext-link xlink:type="simple" ext-link-type="doi" xlink:href="10.7717/peerj.11566">https://doi.org/10.7717/peerj.11566</ext-link></mixed-citation></ref><ref id="B33"><mixed-citation xmlns:xlink="http://www.w3.org/1999/xlink" xlink:type="simple"><person-group><name name-style="western"><surname>Lyman</surname><given-names>T</given-names></name></person-group> (<year>1883</year>) <article-title>Reports on the results of dredging, under the supervision of Alexander Agassiz, in the Caribbean Sea (1878–79), and on the east coast of the United States, during the summer of 1880, by the U.S. coast survey steamer “Blake”, commander J.R. Bartlett, U.S.</article-title><source>Bulletin of the Museum of Comparative Zoology at Harvard</source><volume>10</volume>: <fpage>227</fpage>–<lpage>287</lpage>. <ext-link xlink:type="simple" ext-link-type="uri" xlink:href="https://www.biodiversitylibrary.org/page/4211367">https://www.biodiversitylibrary.org/page/4211367</ext-link></mixed-citation></ref><ref id="B13"><mixed-citation xmlns:xlink="http://www.w3.org/1999/xlink" xlink:type="simple"><person-group><name name-style="western"><surname>Guille</surname><given-names>A</given-names></name></person-group> (<year>1981</year>) <article-title>91 Mémoires du Muséum national d’Histoire naturelle Echinodermes: Ophiurides. du Muséum nationa</article-title> In: <person-group><name name-style="western"><surname>Forest</surname><given-names>J</given-names></name></person-group> (<role>Ed.</role>) <issue-title>Résultats des campagnes MUSORSTOM: 1.</issue-title><source>Philippines (18–28 Mars 1976). Résultats</source>, <fpage>413</fpage>–<lpage>456</lpage>.</mixed-citation></ref><ref id="B32"><mixed-citation xmlns:xlink="http://www.w3.org/1999/xlink" xlink:type="simple"><person-group><name name-style="western"><surname>Lyman</surname><given-names>T</given-names></name></person-group> (<year>1882</year>) <source>Bulletin of the Museum of Comparative Zoology at Harvard College, Cambridge, Mass. <tp:taxon-name><tp:taxon-name-part taxon-name-part-type="class">Ophiuroidea</tp:taxon-name-part></tp:taxon-name>. Scientific Reports. Results of the voyage of the H.M.S.</source><publisher-name>“Challenger”</publisher-name>, <publisher-loc>Cambridge, Mass</publisher-loc>, <size units="page">388 pp</size>.</mixed-citation></ref><ref id="B20"><mixed-citation xmlns:xlink="http://www.w3.org/1999/xlink" xlink:type="simple"><person-group><name name-style="western"><surname>Koehler</surname><given-names>R</given-names></name></person-group> (<year>1897</year>) <article-title>Echinodermes recueillis par “l’Investigator” dans l’Océan Indien. I. Les Ophiures de mer profonde.</article-title><source>Annales des Sciences Naturelles Zoologie</source><volume>8</volume>: <fpage>277</fpage>–<lpage>372</lpage>. <ext-link xlink:type="simple" ext-link-type="uri" xlink:href="https://biodiversitylibrary.org/page/35663130">https://biodiversitylibrary.org/page/35663130</ext-link></mixed-citation></ref><ref id="B38"><mixed-citation xmlns:xlink="http://www.w3.org/1999/xlink" xlink:type="simple"><person-group><name name-style="western"><surname>Mortensen</surname><given-names>T</given-names></name></person-group> (<year>1933</year>) Echinoderms of South Africa (<tp:taxon-name><tp:taxon-name-part taxon-name-part-type="class">Asteroidea</tp:taxon-name-part></tp:taxon-name> and <tp:taxon-name><tp:taxon-name-part taxon-name-part-type="class">Ophiuroidea</tp:taxon-name-part></tp:taxon-name>) Papers from Dr. Th. Mortensen’s Pacific Expedition 1914–16. Videnskabelige Meddelelser fra Dansk naturhistorisk Forening 93 65: 215–400.</mixed-citation></ref><ref id="B7"><mixed-citation xmlns:xlink="http://www.w3.org/1999/xlink" xlink:type="simple"><person-group><name name-style="western"><surname>Clark</surname><given-names>HL</given-names></name></person-group> (<year>1900</year>) <article-title>The Echinoderms of Porto Rico. Bulletin of the U.S.</article-title><source>Fisheries Commission</source><volume>20</volume>: <fpage>233</fpage>–<lpage>263</lpage>. <ext-link xlink:type="simple" ext-link-type="uri" xlink:href="https://www.biodiversitylibrary.org/page/53676098">https://www.biodiversitylibrary.org/page/53676098</ext-link></mixed-citation></ref><ref id="B40"><mixed-citation xmlns:xlink="http://www.w3.org/1999/xlink" xlink:type="simple"><person-group><name name-style="western"><surname>O’Hara</surname><given-names>TD</given-names></name></person-group> (<year>2010</year>) Ophiuroids from deep-sea southern Australia. Museum Victoria. Version: 1.0. <ext-link xlink:type="simple" ext-link-type="uri" xlink:href="http://www.museumvictoria.com.au/stars">http://www.museumvictoria.com.au/stars</ext-link> [January 15, 2022]</mixed-citation></ref></ref-list></tp:taxon-treatment>
