# Supplementary material for: ﻿Review of Ophioplinthaca Verrill, 1899 (Echinodermata, Ophiuroidea, Ophiacanthidae), description of new species in Ophioplinthaca and Ophiophthalmus, and new records from the Northwest Pacific and the South China Sea
Source: Zookeys. 2022 May 11;1099:155–202. doi: 10.3897/zookeys.1099.76479 (PMC9848918; doi:10.3897/zookeys.1099.76479)
Supplement: XML Treatment for Ophioplinthaca [file zookeys.1099.76479-treatment2.xml]

<!DOCTYPE tp:taxon-treatment
  PUBLIC "-//TaxonX//DTD Taxonomic Treatment Publishing DTD v0 20100105//EN" "tax-treatment-NSO.dtd">
<tp:taxon-treatment xmlns:tp="http://www.plazi.org/taxpub"><tp:treatment-meta><kwd-group><label>Taxon classification</label><kwd>
                  <named-content content-type="kingdom">Animalia</named-content>
                </kwd><kwd>
                  <named-content content-type="order">Amphilepidida</named-content>
                </kwd><kwd>
                  <named-content content-type="family">Ophiacanthidae</named-content>
                </kwd></kwd-group><mixed-citation publication-type="journal"><person-group><name><surname>Nethupul</surname><given-names>Hasitha</given-names></name><name><surname>Stöhr</surname><given-names>Sabine</given-names></name><name><surname>Zhang</surname><given-names>Haibin</given-names></name></person-group><article-title>﻿Review of <italic><tp:taxon-name><tp:taxon-name-part taxon-name-part-type="genus" reg="Ophioplinthaca">Ophioplinthaca</tp:taxon-name-part></tp:taxon-name></italic> Verrill, 1899 (<tp:taxon-name><tp:taxon-name-part taxon-name-part-type="phylum">Echinodermata</tp:taxon-name-part></tp:taxon-name>, <tp:taxon-name><tp:taxon-name-part taxon-name-part-type="class">Ophiuroidea</tp:taxon-name-part></tp:taxon-name>, <tp:taxon-name><tp:taxon-name-part taxon-name-part-type="family">Ophiacanthidae</tp:taxon-name-part></tp:taxon-name>), description of new species in <italic><tp:taxon-name><tp:taxon-name-part taxon-name-part-type="genus" reg="Ophioplinthaca">Ophioplinthaca</tp:taxon-name-part></tp:taxon-name></italic> and <italic><tp:taxon-name><tp:taxon-name-part taxon-name-part-type="genus" reg="Ophiophthalmus">Ophiophthalmus</tp:taxon-name-part></tp:taxon-name></italic>, and new records from the Northwest Pacific and the South China Sea</article-title><source>Zookeys</source><day>11</day><month>05</month><year>2022</year><volume>1099</volume><fpage>155</fpage><lpage>202</lpage><pub-id pub-id-type="doi">10.3897/zookeys.1099.76479</pub-id></mixed-citation></tp:treatment-meta><tp:nomenclature><label>﻿</label><tp:taxon-name>
                <object-id xmlns:xlink="http://www.w3.org/1999/xlink" content-type="arpha" xlink:type="simple">55EFEFC4-751A-5C6F-B294-F0FE36784853</object-id>
                <tp:taxon-name-part taxon-name-part-type="genus" reg="Ophioplinthaca">Ophioplinthaca</tp:taxon-name-part>
              </tp:taxon-name><tp:taxon-authority>sp.</tp:taxon-authority><xref ref-type="fig" rid="F6">Figs 6</xref><xref ref-type="fig" rid="F7">, 7</xref></tp:nomenclature><tp:treatment-sec sec-type="material" id="SECID0EX5DI"><title>Material examined.</title><p>Northwest Pacific • 1 specimen; near Mariana Trench, Southwest of Guam Island, seamount; <named-content xmlns:xlink="http://www.w3.org/1999/xlink" content-type="dwc:verbatimCoordinates" xlink:type="simple"><named-content content-type="geo-json" specific-use="{&#34;type&#34;:&#34;Point&#34;,&#34;coordinates&#34;:[140.862167,12.607333]}" id="NCID0EA6DI" xlink:type="simple">12°36.44'N, 140°51.73'E</named-content></named-content>; depth 2779 m; 23 September 2019; Collecting event: stn. SC038; Shenhaiyongshi <abbrev xmlns:xlink="http://www.w3.org/1999/xlink" xlink:title="manned submersible vehicle" id="ABBRID0EF6DI" xlink:type="simple">msv</abbrev> leg; preserved in -80 °C; GenBank: <ext-link xmlns:xlink="http://www.w3.org/1999/xlink" ext-link-type="gen" xlink:href="OK043831" xlink:type="simple">OK043831</ext-link>; <abbrev xmlns:xlink="http://www.w3.org/1999/xlink" xlink:title="Institute of Deep-sea Science and Engineering" id="ABBRID0EJ6DI" xlink:type="simple">IDSSE</abbrev>-EEB-SW0108.</p></tp:treatment-sec><tp:treatment-sec sec-type="description" id="SECID0EN6DI"><title>Description.</title><p>Disc diameter 9 mm, arm base width 2 mm (Fig. <xref ref-type="fig" rid="F6">6</xref>).</p><p><bold><italic>Disc</italic>.</bold> Disc sub-pentagonal, incised interradially to nearly 1/5 disc radius, creating five wedge-shaped lobes over each arm base in contrast to sunken center and interradii of disc (Fig. <xref ref-type="fig" rid="F6">6A, B</xref>). Disc scales polygonal to rounded, somewhat similar in size, overlapping at center (Fig. <xref ref-type="fig" rid="F6">6C</xref>). Most disc scales bear one or two spines (Fig. <xref ref-type="fig" rid="F6">6C</xref>). Disc spines at center 0.25–0.3 mm high, smooth, or finely rugose, cylindrical single base with two or three sub-thorns, which bend into opposite directions (Fig. <xref ref-type="fig" rid="F6">6D, E</xref>). Some disc spines at center 0.2–0.3 mm high, smooth, or finely rugose, cylindrical with large, blunt tip (Fig. <xref ref-type="fig" rid="F6">6D, E</xref>). Disc spines around radial shields and periphery of disc 0.2 mm high, smooth, or finely rugose cylindrical, with blunt rounded tip (Fig. <xref ref-type="fig" rid="F6">6E–G</xref>). Disc scales interradially slightly increasing in size distalwards, and between radial shields, with one to four spines (Fig. <xref ref-type="fig" rid="F6">6G, H</xref>). Radial shields naked, ~ ¼ disc diameter in length, 1.5–2 × <abbrev xmlns:xlink="http://www.w3.org/1999/xlink" xlink:title="adoral shield" id="ABBRID0E2AAK" xlink:type="simple">as</abbrev> long <abbrev xmlns:xlink="http://www.w3.org/1999/xlink" xlink:title="adoral shield" id="ABBRID0E6AAK" xlink:type="simple">as</abbrev> wide, with acute proximal end, and wide, slightly convex distal end (Fig. <xref ref-type="fig" rid="F6">6G</xref>). Radial shields connected, but at proximal end separated by disc scales, and surrounded by disc spines (Fig. <xref ref-type="fig" rid="F6">6G</xref>). Ventral disc covered by small disc scales similar to interradial dorsal scales, bearing spines similar to periphery of disc (Fig. <xref ref-type="fig" rid="F6">6H–J</xref>). Genital slits conspicuous and extending from oral shield to periphery of disc (Fig. <xref ref-type="fig" rid="F6">6H–J</xref>). Madreporite arrowhead-shaped, <abbrev xmlns:xlink="http://www.w3.org/1999/xlink" xlink:title="adoral shield" id="ABBRID0ETBAK" xlink:type="simple">as</abbrev> wide <abbrev xmlns:xlink="http://www.w3.org/1999/xlink" xlink:title="adoral shield" id="ABBRID0EXBAK" xlink:type="simple">as</abbrev> long, pentagonal with pointed proximal end, lobed distal edge with thickened lateral margins (Fig. <xref ref-type="fig" rid="F6">6B</xref>). Oral shields twice <abbrev xmlns:xlink="http://www.w3.org/1999/xlink" xlink:title="adoral shield" id="ABBRID0E6BAK" xlink:type="simple">as</abbrev> wide <abbrev xmlns:xlink="http://www.w3.org/1999/xlink" xlink:title="adoral shield" id="ABBRID0EDCAK" xlink:type="simple">as</abbrev> long, diamond-shaped with obtuse proximal end, concave lateral margins along the adoral shields, distal edge with central lobe (Fig. <xref ref-type="fig" rid="F6">6I</xref>). Adoral shield 3 × <abbrev xmlns:xlink="http://www.w3.org/1999/xlink" xlink:title="adoral shield" id="ABBRID0ELCAK" xlink:type="simple">as</abbrev> long <abbrev xmlns:xlink="http://www.w3.org/1999/xlink" xlink:title="adoral shield" id="ABBRID0EPCAK" xlink:type="simple">as</abbrev> wide, slightly curved, proximal edge concave, distal edge convex, but near first ventral arm plate straight, and pair of shields proximally connected (Fig. <xref ref-type="fig" rid="F6">6I</xref>). Adoral shields enclose proximal edges of oral shield, and partly separate oral shield from arm by connecting to lateral arm plate of first arm segment (Fig. <xref ref-type="fig" rid="F6">6I, J</xref>). Jaw large, triangular, longer than wide (Fig. <xref ref-type="fig" rid="F6">6I</xref>). One slightly pointed, and large ventralmost tooth, longer and thicker than the four to five long, spiniform lateral oral papillae (Fig. <xref ref-type="fig" rid="F6">6I</xref>). One round, scale-like small adoral shield spine located at lateral margin of adoral shield at edge of second tentacle pore, in some jaw angles (Fig. <xref ref-type="fig" rid="F6">6I</xref>).</p><fig id="F6" position="float" orientation="portrait"><object-id xmlns:xlink="http://www.w3.org/1999/xlink" content-type="doi" xlink:type="simple">10.3897/zookeys.1099.76479.figure6</object-id><object-id xmlns:xlink="http://www.w3.org/1999/xlink" content-type="arpha" xlink:type="simple">384E8EFA-87D9-56D2-B4AE-2BCBCCCC397A</object-id><label>Figure 6.</label><caption><p><italic><tp:taxon-name><tp:taxon-name-part taxon-name-part-type="genus" reg="Ophioplinthaca">Ophioplinthaca</tp:taxon-name-part></tp:taxon-name></italic> sp. (<abbrev xmlns:xlink="http://www.w3.org/1999/xlink" xlink:title="Institute of Deep-sea Science and Engineering" id="ABBRID0EWDAK" xlink:type="simple">IDSSE</abbrev>-EEB-SW0108) <bold>A</bold> dorsal disc <bold>B</bold> ventral disc <bold>C</bold> center of the disc <bold>D–F</bold> disc spines <bold>G</bold> radial shield <bold>H</bold> lateral disc <bold>I</bold> oral frame <bold>J</bold> ventral side of the arm base <bold>K</bold> dorsal arm <bold>L</bold> ventral arm <bold>M</bold> lateral arm. Abbreviations: <bold><abbrev xmlns:xlink="http://www.w3.org/1999/xlink" xlink:title="adoral shield" id="ABBRID0EREAK" xlink:type="simple">as</abbrev></bold> adoral shield, <bold>dap</bold> dorsal arm plate, <bold>das</bold> dorsal arm spine, <bold>dp</bold> disc plate, <bold><abbrev xmlns:xlink="http://www.w3.org/1999/xlink" xlink:title="genital slit" id="ABBRID0E3EAK" xlink:type="simple">gs</abbrev></bold> genital slit, <bold>j</bold> jaw, <bold><abbrev xmlns:xlink="http://www.w3.org/1999/xlink" xlink:title="lateral arm plate" id="ABBRID0EDFAK" xlink:type="simple">lap</abbrev></bold> lateral arm plate, <bold>m</bold> madreporite, <bold><abbrev xmlns:xlink="http://www.w3.org/1999/xlink" xlink:title="oral shield" id="ABBRID0EKFAK" xlink:type="simple">os</abbrev></bold> oral shield, <bold>rs</bold> radial shield, <bold>ts</bold> tentacle scale, <bold>vap</bold> ventral arm plate, <bold>vas</bold> ventral arm spine. Scale bars: 1 mm (<bold>A, B, M</bold>); 500 µm (<bold>C, E, G–L</bold>); 200 µm (<bold>D, F</bold>).</p></caption><graphic xmlns:xlink="http://www.w3.org/1999/xlink" xlink:href="zookeys-1099-155_article-76479__-g006.jpg" position="float" orientation="portrait" xlink:type="simple" id="oo_682267.jpg"><uri content-type="original_file" xlink:type="simple">https://binary.pensoft.net/fig/682267</uri></graphic></fig><p><bold><italic>Arms</italic>.</bold> Five slightly moniliform arms, with smooth plates. Dorsal arm plates fan-shaped, <abbrev xmlns:xlink="http://www.w3.org/1999/xlink" xlink:title="adoral shield" id="ABBRID0ENGAK" xlink:type="simple">as</abbrev> long <abbrev xmlns:xlink="http://www.w3.org/1999/xlink" xlink:title="adoral shield" id="ABBRID0ERGAK" xlink:type="simple">as</abbrev> wide, widely separated, with convex distal edge, triangular proximal edge, straight lateral margins. Proximal edge of dorsal arm plate changes from obtuse to sharp triangular along arm (Fig. <xref ref-type="fig" rid="F6">6K</xref>). First ventral arm plate square to slightly trapezoid, <abbrev xmlns:xlink="http://www.w3.org/1999/xlink" xlink:title="adoral shield" id="ABBRID0EZGAK" xlink:type="simple">as</abbrev> wide <abbrev xmlns:xlink="http://www.w3.org/1999/xlink" xlink:title="adoral shield" id="ABBRID0E4GAK" xlink:type="simple">as</abbrev> long, with straight proximal and distal ends. Second and third ventral arm plate trapezoid, twice <abbrev xmlns:xlink="http://www.w3.org/1999/xlink" xlink:title="adoral shield" id="ABBRID0EBHAK" xlink:type="simple">as</abbrev> wide <abbrev xmlns:xlink="http://www.w3.org/1999/xlink" xlink:title="adoral shield" id="ABBRID0EFHAK" xlink:type="simple">as</abbrev> long, with straight proximal edge, slightly wavy distal edges, concave and diverging lateral edges (Fig. <xref ref-type="fig" rid="F6">6J</xref>). Second ventral arm plate contiguous with first ventral arm plate; following ventral arm plates <abbrev xmlns:xlink="http://www.w3.org/1999/xlink" xlink:title="adoral shield" id="ABBRID0ENHAK" xlink:type="simple">as</abbrev> wide <abbrev xmlns:xlink="http://www.w3.org/1999/xlink" xlink:title="adoral shield" id="ABBRID0ERHAK" xlink:type="simple">as</abbrev> long, pentagonal, with blunt to pointed proximal end, straight proximolateral margins, slightly curved lateral angles, straight to slightly curved inwards at distal end, and widely separated (Fig. <xref ref-type="fig" rid="F6">6J, L</xref>). Lateral arm plates meeting above and below (Fig. <xref ref-type="fig" rid="F6">6K–M</xref>). Up to six arm spines: three dorsal arm spines, two and a half arm segments in length, thorny or rarely smooth, lateral margins with scattered sharp thorns, apex pointed (Fig. <xref ref-type="fig" rid="F6">6M</xref>); three ventral arm spines, one to one and a half arm segments in length, pointed, and thorny or rough surface (Fig. <xref ref-type="fig" rid="F6">6K–M</xref>). First tentacle pore covered with one or two leaf-like, pointed tentacle scales (Fig. <xref ref-type="fig" rid="F6">6J</xref>). Following tentacle pores covered with one tentacle scale, <abbrev xmlns:xlink="http://www.w3.org/1999/xlink" xlink:title="adoral shield" id="ABBRID0EJIAK" xlink:type="simple">as</abbrev> long <abbrev xmlns:xlink="http://www.w3.org/1999/xlink" xlink:title="adoral shield" id="ABBRID0ENIAK" xlink:type="simple">as</abbrev> ventral arm plate, leaf-like, with thorny pointed tip (Fig. <xref ref-type="fig" rid="F6">6L</xref>).</p><p><bold><italic>Color</italic>.</bold> In live specimen, pale orange-brown (Fig. <xref ref-type="fig" rid="F6">6</xref>).</p><p><bold><italic>Ossicle morphology</italic>.</bold> Arm spine articulations well developed, six in number, placed at slight angle to distal edge of lateral arm plate. A volute-shaped perforated lobe forms dorsal and distal parts of articulation (Fig. <xref ref-type="fig" rid="F7">7A</xref>). Arm spine articulation with large muscle opening and small nerve opening (Fig. <xref ref-type="fig" rid="F7">7A</xref>). Inner half of lateral arm plate with continuous ridge and prominent knob close to ventral edge forming vertebral articulation, shaped like a deep, nose-shaped beak (Fig. <xref ref-type="fig" rid="F7">7B</xref>). Dorsal arm spine thorny, with several longitudinal rows of perforations with widely spaced small thorns (Fig. <xref ref-type="fig" rid="F7">7C</xref>). Vertebrae with streptospondylous articulation, short, broad podial basin, and narrow small distal end (Fig. <xref ref-type="fig" rid="F7">7D–H</xref>). Dorsal end of vertebrae distally triangular and proximally flattened with longitudinal groove along midline (Fig. <xref ref-type="fig" rid="F7">7G</xref>). Ventral end of vertebrae with broad ambulacral groove, with lateral ambulacral canals (Fig. <xref ref-type="fig" rid="F7">7F, H</xref>).</p><fig id="F7" position="float" orientation="portrait"><object-id xmlns:xlink="http://www.w3.org/1999/xlink" content-type="doi" xlink:type="simple">10.3897/zookeys.1099.76479.figure7</object-id><object-id xmlns:xlink="http://www.w3.org/1999/xlink" content-type="arpha" xlink:type="simple">A7EC3665-E1BC-54A3-981D-4C901625AC3D</object-id><label>Figure 7.</label><caption><p><italic><tp:taxon-name><tp:taxon-name-part taxon-name-part-type="genus" reg="Ophioplinthaca">Ophioplinthaca</tp:taxon-name-part></tp:taxon-name></italic> sp. (<abbrev xmlns:xlink="http://www.w3.org/1999/xlink" xlink:title="Institute of Deep-sea Science and Engineering" id="ABBRID0E2KAK" xlink:type="simple">IDSSE</abbrev>-EEB-SW0108) <bold>A, B</bold> lateral arm plate <bold>C</bold> dorsal arm spine <bold>D–H</bold> vertebrae <bold>D</bold> proximal view <bold>E</bold> distal view <bold>F</bold> ventral view <bold>G</bold> dorsal view <bold>H</bold> lateral view. Abbreviations: <bold>d</bold> dorsal, <bold><abbrev xmlns:xlink="http://www.w3.org/1999/xlink" xlink:title="depression" id="ABBRID0ESLAK" xlink:type="simple">de</abbrev></bold> depression, <bold><abbrev xmlns:xlink="http://www.w3.org/1999/xlink" xlink:title="distal" id="ABBRID0EXLAK" xlink:type="simple">dist</abbrev></bold> distal, <bold><abbrev xmlns:xlink="http://www.w3.org/1999/xlink" xlink:title="dorsal lobe" id="ABBRID0E3LAK" xlink:type="simple">dl</abbrev></bold> dorsal lobe, <bold><abbrev xmlns:xlink="http://www.w3.org/1999/xlink" xlink:title="lateral ambulacral canal" id="ABBRID0EBMAK" xlink:type="simple">lac</abbrev></bold> lateral ambulacral canals, <bold><abbrev xmlns:xlink="http://www.w3.org/1999/xlink" xlink:title="muscle opening" id="ABBRID0EGMAK" xlink:type="simple">mo</abbrev></bold> muscle opening, <bold><abbrev xmlns:xlink="http://www.w3.org/1999/xlink" xlink:title="nerve opening" id="ABBRID0ELMAK" xlink:type="simple">no</abbrev></bold> nerve opening, <bold><abbrev xmlns:xlink="http://www.w3.org/1999/xlink" xlink:title="podial basin" id="ABBRID0EQMAK" xlink:type="simple">pb</abbrev></bold> podial basin, <bold><abbrev xmlns:xlink="http://www.w3.org/1999/xlink" xlink:title="proximal" id="ABBRID0EVMAK" xlink:type="simple">prox</abbrev></bold> proximal, <bold><abbrev xmlns:xlink="http://www.w3.org/1999/xlink" xlink:title="ridge" id="ABBRID0E1MAK" xlink:type="simple">ri</abbrev></bold> ridge, <bold><abbrev xmlns:xlink="http://www.w3.org/1999/xlink" xlink:title="thorns" id="ABBRID0E6MAK" xlink:type="simple">th</abbrev></bold> thorns, <bold>v</bold> ventral, <bold><abbrev xmlns:xlink="http://www.w3.org/1999/xlink" xlink:title="ventral lobe" id="ABBRID0EGNAK" xlink:type="simple">vl</abbrev></bold> ventral lobe, <bold><abbrev xmlns:xlink="http://www.w3.org/1999/xlink" xlink:title="volute-shape" id="ABBRID0ELNAK" xlink:type="simple">vs</abbrev></bold> volute-shape. Scale bars: 800 µm (<bold>B</bold>); 500 µm (<bold>A, C–H</bold>).</p></caption><graphic xmlns:xlink="http://www.w3.org/1999/xlink" xlink:href="zookeys-1099-155_article-76479__-g007.jpg" position="float" orientation="portrait" xlink:type="simple" id="oo_682268.jpg"><uri content-type="original_file" xlink:type="simple">https://binary.pensoft.net/fig/682268</uri></graphic></fig></tp:treatment-sec><tp:treatment-sec sec-type="distribution" id="SECID0EYNAK"><title>Distribution.</title><p>2779 m depth, Northwest Pacific, near Mariana trench, Southwest of Guam Island.</p></tp:treatment-sec><tp:treatment-sec sec-type="remarks" id="SECID0E4NAK"><title>Remarks.</title><p><italic><tp:taxon-name><tp:taxon-name-part taxon-name-part-type="genus" reg="Ophioplinthaca">Ophioplinthaca</tp:taxon-name-part></tp:taxon-name></italic> sp. shares morphological characters with many other <italic><tp:taxon-name><tp:taxon-name-part taxon-name-part-type="genus" reg="Ophioplinthaca">Ophioplinthaca</tp:taxon-name-part></tp:taxon-name></italic> species, but can easily be delimited by the number of arm spines, disc spine shape, radial shields, and tentacle scale characters (Table <xref ref-type="table" rid="T3">3</xref>). One of the distinguishing characters of this species is its smooth sub-thorny disc spines. According to the literature, only three <italic><tp:taxon-name><tp:taxon-name-part taxon-name-part-type="genus" reg="Ophioplinthaca">Ophioplinthaca</tp:taxon-name-part></tp:taxon-name></italic> species have disc spines with sub-thorns on a single base (<italic><tp:taxon-name><tp:taxon-name-part taxon-name-part-type="genus" reg="Ophioplinthaca">Ophioplinthaca</tp:taxon-name-part><tp:taxon-name-part taxon-name-part-type="species" reg="clothilde">clothilde</tp:taxon-name-part></tp:taxon-name></italic> A.H. Clark, 1949, <italic><tp:taxon-name><tp:taxon-name-part taxon-name-part-type="genus" reg="Ophioplinthaca">Ophioplinthaca</tp:taxon-name-part><tp:taxon-name-part taxon-name-part-type="species" reg="grandisquama">grandisquama</tp:taxon-name-part></tp:taxon-name></italic> Chen, Na &amp; Zhang, 2021a, and <italic><tp:taxon-name><tp:taxon-name-part taxon-name-part-type="genus" reg="Ophioplinthaca">Ophioplinthaca</tp:taxon-name-part><tp:taxon-name-part taxon-name-part-type="species" reg="manillae">manillae</tp:taxon-name-part></tp:taxon-name></italic> Guille, 1981), but the disc spines are covered with numerous spinules in these species.</p><p>The most similar species to <italic><tp:taxon-name><tp:taxon-name-part taxon-name-part-type="genus" reg="Ophioplinthaca">Ophioplinthaca</tp:taxon-name-part></tp:taxon-name></italic> sp. is <italic><tp:taxon-name><tp:taxon-name-part taxon-name-part-type="genus" reg="Ophioplinthaca">Ophioplinthaca</tp:taxon-name-part><tp:taxon-name-part taxon-name-part-type="species" reg="clothilde">clothilde</tp:taxon-name-part></tp:taxon-name></italic> sharing contiguous radial shields, similar number of arm spines (up to seven), number and shape of lateral oral papillae, similar tentacle scale, and separated ventral and dorsal arm plates, but differs in longer dorsal arm spines (up to four arm segments), disc spines with single cylindrical base ending in two or three crowns, or a stout disc spine with irregular crown of a dozen or more spinules, more or less ovoid radial shields with convex proximal side, slightly contiguous dorsal arm plates on proximal arm segments, and equal size of ventralmost tooth and lateral oral papillae. We refrain from naming our specimen, <abbrev xmlns:xlink="http://www.w3.org/1999/xlink" xlink:title="adoral shield" id="ABBRID0ERQAK" xlink:type="simple">as</abbrev> these differences may suggest an undescribed species or fall within the insufficiently known variability of <italic><tp:taxon-name><tp:taxon-name-part taxon-name-part-type="genus" reg="Ophioplinthaca">O.</tp:taxon-name-part><tp:taxon-name-part taxon-name-part-type="species" reg="clothilde">clothilde</tp:taxon-name-part></tp:taxon-name></italic>. This question may be answered, when more specimens have been collected, and molecular data are needed for <italic><tp:taxon-name><tp:taxon-name-part taxon-name-part-type="genus" reg="Ophioplinthaca">O.</tp:taxon-name-part><tp:taxon-name-part taxon-name-part-type="species" reg="clothilde">clothilde</tp:taxon-name-part></tp:taxon-name></italic>.</p><p><italic><tp:taxon-name><tp:taxon-name-part taxon-name-part-type="genus" reg="Ophioplinthaca">Ophioplinthaca</tp:taxon-name-part><tp:taxon-name-part taxon-name-part-type="species" reg="globata">globata</tp:taxon-name-part></tp:taxon-name></italic> is similar to <italic><tp:taxon-name><tp:taxon-name-part taxon-name-part-type="genus" reg="Ophioplinthaca">Ophioplinthaca</tp:taxon-name-part></tp:taxon-name></italic> sp. by having a similar number of arm spines (up to six), number of lateral oral papillae, and separated ventral and dorsal arm plate and shape, but differs by thorny disc spine and spine shape, separated radial shields and their shape, and tentacle scale longer than ventral arm plate. <italic><tp:taxon-name><tp:taxon-name-part taxon-name-part-type="genus" reg="Ophioplinthaca">Ophioplinthaca</tp:taxon-name-part><tp:taxon-name-part taxon-name-part-type="species" reg="laudator">laudator</tp:taxon-name-part></tp:taxon-name></italic> Koehler, 1930 shares with <italic><tp:taxon-name><tp:taxon-name-part taxon-name-part-type="genus" reg="Ophioplinthaca">Ophioplinthaca</tp:taxon-name-part></tp:taxon-name></italic> sp. almost the same number of arm spines (up to seven), by size of radial shields, number and shape of lateral oral papillae, and separated dorsal and ventral arm plates, but differs in thorny disc spines, with two to three thorns or sub-thorns on their lateral surface, separated radial shields, and smooth arm spines. <italic><tp:taxon-name><tp:taxon-name-part taxon-name-part-type="genus" reg="Ophioplinthaca">Ophioplinthaca</tp:taxon-name-part><tp:taxon-name-part taxon-name-part-type="species" reg="grandisquama">grandisquama</tp:taxon-name-part></tp:taxon-name></italic> is similar to <italic><tp:taxon-name><tp:taxon-name-part taxon-name-part-type="genus" reg="Ophioplinthaca">Ophioplinthaca</tp:taxon-name-part></tp:taxon-name></italic> sp. by having contiguous radial shields, closer number of arm spines (up to seven), and by the shape of arm and disc spines, but differs by tall (0.8 mm in high) long, thorny disc spines with two or three thorny sub-crowns, blunt tentacle scale, and contiguous ventral and dorsal arm plates. <italic><tp:taxon-name><tp:taxon-name-part taxon-name-part-type="genus" reg="Ophioplinthaca">Ophioplinthaca</tp:taxon-name-part><tp:taxon-name-part taxon-name-part-type="species" reg="manillae">manillae</tp:taxon-name-part></tp:taxon-name></italic> Guille, 1981 is similar to <italic><tp:taxon-name><tp:taxon-name-part taxon-name-part-type="genus" reg="Ophioplinthaca">Ophioplinthaca</tp:taxon-name-part></tp:taxon-name></italic> sp. by having similar number and shape of arm spines, contiguous radial shields, shape of lateral oral papillae, and separated dorsal and ventral arm plates, but differs in an oval tentacle scale, and in height and shape of disc spines.</p></tp:treatment-sec><tp:treatment-sec><!--Section generated to contain objects referenced in tp:taxon-treatment.--><table-wrap id="T3" position="float" orientation="portrait"><label>Table 3.</label><caption><p>Tabular key to all species of the genus <italic><tp:taxon-name><tp:taxon-name-part taxon-name-part-type="genus" reg="Ophioplinthaca">Ophioplinthaca</tp:taxon-name-part></tp:taxon-name></italic>. Abbreviations: <bold><abbrev xmlns:xlink="http://www.w3.org/1999/xlink" xlink:title="arm segment" id="ABBRID0EKCBI" xlink:type="simple">ASE</abbrev></bold> arm segment, <bold>ASS</bold> Adoral shield spine, <bold><abbrev xmlns:xlink="http://www.w3.org/1999/xlink" xlink:title="dorsal arm plate" id="ABBRID0ERCBI" xlink:type="simple">DAP</abbrev></bold> dorsal arm plate, <bold><abbrev xmlns:xlink="http://www.w3.org/1999/xlink" xlink:title="dorsal arm spines" id="ABBRID0EWCBI" xlink:type="simple">DAS</abbrev></bold> dorsal arm spines, <bold>L</bold> length, <bold><abbrev xmlns:xlink="http://www.w3.org/1999/xlink" xlink:title="lateral oral papillae" id="ABBRID0E4CBI" xlink:type="simple">LOP</abbrev></bold> lateral oral papillae, <bold><abbrev xmlns:xlink="http://www.w3.org/1999/xlink" xlink:title="ventral arm plate" id="ABBRID0ECDBI" xlink:type="simple">VAP</abbrev></bold> ventral arm plate, <bold><abbrev xmlns:xlink="http://www.w3.org/1999/xlink" xlink:title="ventral arm spines" id="ABBRID0EHDBI" xlink:type="simple">VAS</abbrev></bold> ventral arm spines, <bold><abbrev xmlns:xlink="http://www.w3.org/1999/xlink" xlink:title="ventralmost tooth" id="ABBRID0EMDBI" xlink:type="simple">VMT</abbrev></bold> ventralmost tooth, <bold>W</bold> width.</p></caption><table id="TID0EKEDI" rules="all"><tbody><tr><th rowspan="1" colspan="1">Species</th><th rowspan="1" colspan="1">No. of arm spines</th><th rowspan="1" colspan="1">Radial shields</th><th rowspan="1" colspan="1">Oral frame</th><th rowspan="1" colspan="1">Tentacle scale</th><th rowspan="1" colspan="1">Dorsal arm plate (<abbrev xmlns:xlink="http://www.w3.org/1999/xlink" xlink:title="dorsal arm plate" id="ABBRID0EKEBI" xlink:type="simple">DAP</abbrev>), and ventral arm plate (<abbrev xmlns:xlink="http://www.w3.org/1999/xlink" xlink:title="ventral arm plate" id="ABBRID0EOEBI" xlink:type="simple">VAP</abbrev>)</th><th rowspan="1" colspan="1">Arm spine shape and length</th><th rowspan="1" colspan="1">Disc spines</th><th rowspan="1" colspan="1">References</th></tr><tr><td rowspan="1" colspan="1"><italic><tp:taxon-name><tp:taxon-name-part taxon-name-part-type="genus" reg="Ophioplinthaca">Ophioplinthaca</tp:taxon-name-part><tp:taxon-name-part taxon-name-part-type="species" reg="abyssalis">abyssalis</tp:taxon-name-part></tp:taxon-name></italic> Cherbonnier &amp; Sibuet, 1972</td><td rowspan="1" colspan="1">up to 7</td><td rowspan="1" colspan="1">separated proximally but connected at distal ends</td><td rowspan="1" colspan="1">4–5 <abbrev xmlns:xlink="http://www.w3.org/1999/xlink" xlink:title="lateral oral papillae" id="ABBRID0EVFBI" xlink:type="simple">LOP</abbrev>, spiniform, 1 <abbrev xmlns:xlink="http://www.w3.org/1999/xlink" xlink:title="ventralmost tooth" id="ABBRID0EZFBI" xlink:type="simple">VMT</abbrev></td><td rowspan="1" colspan="1">1<sup>st</sup> pore 2, then 1, elongated, blunt</td><td rowspan="1" colspan="1"><abbrev xmlns:xlink="http://www.w3.org/1999/xlink" xlink:title="ventral arm plate" id="ABBRID0EGGBI" xlink:type="simple">VAP</abbrev>-separated, <abbrev xmlns:xlink="http://www.w3.org/1999/xlink" xlink:title="dorsal arm plate" id="ABBRID0EKGBI" xlink:type="simple">DAP</abbrev> 1–3 have few spines and contiguous then separated</td><td rowspan="1" colspan="1">thorny surface</td><td rowspan="1" colspan="1">long, conical</td><td rowspan="1" colspan="1">
                        <xref ref-type="bibr" rid="B4">Cherbonnier and Sibuet (1972)</xref>
                      </td></tr><tr><td rowspan="1" colspan="1"><italic><tp:taxon-name><tp:taxon-name-part taxon-name-part-type="genus" reg="Ophioplinthaca">Ophioplinthaca</tp:taxon-name-part><tp:taxon-name-part taxon-name-part-type="species" reg="amezianeae">amezianeae</tp:taxon-name-part></tp:taxon-name></italic> O’Hara &amp; Stöhr, 2006</td><td rowspan="1" colspan="1">up to 10</td><td rowspan="1" colspan="1">separated, L = 2W</td><td rowspan="1" colspan="1">up to 4–5 <abbrev xmlns:xlink="http://www.w3.org/1999/xlink" xlink:title="lateral oral papillae" id="ABBRID0EWHBI" xlink:type="simple">LOP</abbrev>, spiniform, 1 <abbrev xmlns:xlink="http://www.w3.org/1999/xlink" xlink:title="ventralmost tooth" id="ABBRID0E1HBI" xlink:type="simple">VMT</abbrev></td><td rowspan="1" colspan="1">1<sup>st</sup> pore 2–3, 2<sup>nd</sup> pore 1–2, then 1, spiniform with rounded base, tapering sharply or tip covered in irregular thorns</td><td rowspan="1" colspan="1">separated</td><td rowspan="1" colspan="1">covered with conspicuous thorns</td><td rowspan="1" colspan="1">long, rounded base, with spinelets on lateral surface</td><td rowspan="1" colspan="1"><xref ref-type="bibr" rid="B41">O’Hara and Stöhr (2006)</xref>, this study</td></tr><tr><td rowspan="1" colspan="1"><italic><tp:taxon-name><tp:taxon-name-part taxon-name-part-type="genus" reg="Ophioplinthaca">Ophioplinthaca</tp:taxon-name-part><tp:taxon-name-part taxon-name-part-type="species" reg="athena">athena</tp:taxon-name-part></tp:taxon-name></italic> A.H. Clark, 1949</td><td rowspan="1" colspan="1">up to 5</td><td rowspan="1" colspan="1">separated proximally, connected at distal ends, L = 4W</td><td rowspan="1" colspan="1">4 <abbrev xmlns:xlink="http://www.w3.org/1999/xlink" xlink:title="lateral oral papillae" id="ABBRID0EQJBI" xlink:type="simple">LOP</abbrev>, pointed, flattened, larger, equal in size, 1 <abbrev xmlns:xlink="http://www.w3.org/1999/xlink" xlink:title="ventralmost tooth" id="ABBRID0EUJBI" xlink:type="simple">VMT</abbrev></td><td rowspan="1" colspan="1">1<sup>st</sup> pore 2, then 1, oval, pointed, beyond 3<sup>rd</sup> pore slender spiniform</td><td rowspan="1" colspan="1"><abbrev xmlns:xlink="http://www.w3.org/1999/xlink" xlink:title="ventral arm plate" id="ABBRID0EDKBI" xlink:type="simple">VAP</abbrev> on 1<sup>st</sup><abbrev xmlns:xlink="http://www.w3.org/1999/xlink" xlink:title="arm segment" id="ABBRID0EJKBI" xlink:type="simple">ASE</abbrev> contiguous with next, then separated, <abbrev xmlns:xlink="http://www.w3.org/1999/xlink" xlink:title="dorsal arm plate" id="ABBRID0ENKBI" xlink:type="simple">DAP</abbrev> contiguous (terminal portion slightly separated)</td><td rowspan="1" colspan="1">1<sup>st</sup><abbrev xmlns:xlink="http://www.w3.org/1999/xlink" xlink:title="dorsal arm spines" id="ABBRID0EXKBI" xlink:type="simple">DAS</abbrev> smooth, 2 × <abbrev xmlns:xlink="http://www.w3.org/1999/xlink" xlink:title="arm segment" id="ABBRID0E2KBI" xlink:type="simple">ASE</abbrev> length; 2<sup>nd</sup><abbrev xmlns:xlink="http://www.w3.org/1999/xlink" xlink:title="dorsal arm spines" id="ABBRID0EBLBI" xlink:type="simple">DAS</abbrev>, 4 × <abbrev xmlns:xlink="http://www.w3.org/1999/xlink" xlink:title="arm segment" id="ABBRID0EFLBI" xlink:type="simple">ASE</abbrev> length; shorter thorny <abbrev xmlns:xlink="http://www.w3.org/1999/xlink" xlink:title="ventral arm spines" id="ABBRID0EJLBI" xlink:type="simple">VAS</abbrev></td><td rowspan="1" colspan="1">elongated with thorny tip, at periphery with smooth tip</td><td rowspan="1" colspan="1">A. H. <xref ref-type="bibr" rid="B11">Clark (1949)</xref>, this study</td></tr><tr><td rowspan="1" colspan="1"><italic><tp:taxon-name><tp:taxon-name-part taxon-name-part-type="genus" reg="Ophioplinthaca">Ophioplinthaca</tp:taxon-name-part><tp:taxon-name-part taxon-name-part-type="species" reg="brachispina">brachispina</tp:taxon-name-part></tp:taxon-name></italic> sp. nov.</td><td rowspan="1" colspan="1">up to 5</td><td rowspan="1" colspan="1">separated by large single disc scale or connect at distal ends</td><td rowspan="1" colspan="1">4 <abbrev xmlns:xlink="http://www.w3.org/1999/xlink" xlink:title="lateral oral papillae" id="ABBRID0ERMBI" xlink:type="simple">LOP</abbrev>, pointed, distal one with wider flat edge, 1 <abbrev xmlns:xlink="http://www.w3.org/1999/xlink" xlink:title="ventralmost tooth" id="ABBRID0EVMBI" xlink:type="simple">VMT</abbrev>, ASS covered by cluster of granules</td><td rowspan="1" colspan="1">1<sup>st</sup> pore 2, half <abbrev xmlns:xlink="http://www.w3.org/1999/xlink" xlink:title="adoral shield" id="ABBRID0E6MBI" xlink:type="simple">as</abbrev> long <abbrev xmlns:xlink="http://www.w3.org/1999/xlink" xlink:title="adoral shield" id="ABBRID0EDNBI" xlink:type="simple">as</abbrev><abbrev xmlns:xlink="http://www.w3.org/1999/xlink" xlink:title="ventral arm plate" id="ABBRID0EHNBI" xlink:type="simple">VAP</abbrev>, terminally spiniferous, oval on base of arm, then slightly pointed along arm</td><td rowspan="1" colspan="1"><abbrev xmlns:xlink="http://www.w3.org/1999/xlink" xlink:title="dorsal arm plate" id="ABBRID0EPNBI" xlink:type="simple">DAP</abbrev> and <abbrev xmlns:xlink="http://www.w3.org/1999/xlink" xlink:title="ventral arm plate" id="ABBRID0ETNBI" xlink:type="simple">VAP</abbrev> separated, thorny surface</td><td rowspan="1" colspan="1"><abbrev xmlns:xlink="http://www.w3.org/1999/xlink" xlink:title="dorsal arm spines" id="ABBRID0E2NBI" xlink:type="simple">DAS</abbrev> with distal lateral thorns; <abbrev xmlns:xlink="http://www.w3.org/1999/xlink" xlink:title="ventral arm spines" id="ABBRID0E6NBI" xlink:type="simple">VAS</abbrev> ≈ 1–2 × <abbrev xmlns:xlink="http://www.w3.org/1999/xlink" xlink:title="arm segment" id="ABBRID0EDOBI" xlink:type="simple">ASE</abbrev> length, pointed, thorny, rugose</td><td rowspan="1" colspan="1">bifid or thorny pointed tip, cylindrical</td><td rowspan="1" colspan="1">this study</td></tr><tr><td rowspan="1" colspan="1"><italic><tp:taxon-name><tp:taxon-name-part taxon-name-part-type="genus" reg="Ophioplinthaca">Ophioplinthaca</tp:taxon-name-part><tp:taxon-name-part taxon-name-part-type="species" reg="bythiaspis">bythiaspis</tp:taxon-name-part></tp:taxon-name></italic> (H. L. Clark, 1911)</td><td rowspan="1" colspan="1">up to 6</td><td rowspan="1" colspan="1">separated, L = 4W</td><td rowspan="1" colspan="1">4–5 <abbrev xmlns:xlink="http://www.w3.org/1999/xlink" xlink:title="lateral oral papillae" id="ABBRID0EHPBI" xlink:type="simple">LOP</abbrev>, equal in height, distally slightly wider, 1 <abbrev xmlns:xlink="http://www.w3.org/1999/xlink" xlink:title="ventralmost tooth" id="ABBRID0ELPBI" xlink:type="simple">VMT</abbrev></td><td rowspan="1" colspan="1">oval to bottle-shaped, <abbrev xmlns:xlink="http://www.w3.org/1999/xlink" xlink:title="adoral shield" id="ABBRID0ESPBI" xlink:type="simple">as</abbrev> long <abbrev xmlns:xlink="http://www.w3.org/1999/xlink" xlink:title="adoral shield" id="ABBRID0EWPBI" xlink:type="simple">as</abbrev><abbrev xmlns:xlink="http://www.w3.org/1999/xlink" xlink:title="ventral arm plate" id="ABBRID0E1PBI" xlink:type="simple">VAP</abbrev></td><td rowspan="1" colspan="1"><abbrev xmlns:xlink="http://www.w3.org/1999/xlink" xlink:title="ventral arm plate" id="ABBRID0EBQBI" xlink:type="simple">VAP</abbrev> separated beyond 3 <abbrev xmlns:xlink="http://www.w3.org/1999/xlink" xlink:title="arm segment" id="ABBRID0EFQBI" xlink:type="simple">ASE</abbrev></td><td rowspan="1" colspan="1"><abbrev xmlns:xlink="http://www.w3.org/1999/xlink" xlink:title="dorsal arm spines" id="ABBRID0EMQBI" xlink:type="simple">DAS</abbrev> smooth, <abbrev xmlns:xlink="http://www.w3.org/1999/xlink" xlink:title="ventral arm spines" id="ABBRID0EQQBI" xlink:type="simple">VAS</abbrev> with thorny surface</td><td rowspan="1" colspan="1">conical or more rounded with thorns at tip</td><td rowspan="1" colspan="1">H. L. <xref ref-type="bibr" rid="B8">Clark (1911</xref>, <xref ref-type="bibr" rid="B9">1915</xref>), <xref ref-type="bibr" rid="B41">O’Hara and Stöhr (2006)</xref></td></tr><tr><td rowspan="1" colspan="1"><italic><tp:taxon-name><tp:taxon-name-part taxon-name-part-type="genus" reg="Ophioplinthaca">Ophioplinthaca</tp:taxon-name-part><tp:taxon-name-part taxon-name-part-type="species" reg="carduus">carduus</tp:taxon-name-part></tp:taxon-name></italic> (Lyman, 1878)</td><td rowspan="1" colspan="1">up to 6</td><td rowspan="1" colspan="1">separated</td><td rowspan="1" colspan="1">4–5 <abbrev xmlns:xlink="http://www.w3.org/1999/xlink" xlink:title="lateral oral papillae" id="ABBRID0EASBI" xlink:type="simple">LOP</abbrev>, first 3–4 conical, blunt tip, distalwards flat, spearhead-shaped, small, pointed, 1 <abbrev xmlns:xlink="http://www.w3.org/1999/xlink" xlink:title="ventralmost tooth" id="ABBRID0EESBI" xlink:type="simple">VMT</abbrev>, curved adoral shield</td><td rowspan="1" colspan="1">strongly thorny, after 1<sup>st</sup> pore, with 1 or 2 lateral thorns</td><td rowspan="1" colspan="1"><abbrev xmlns:xlink="http://www.w3.org/1999/xlink" xlink:title="ventral arm plate" id="ABBRID0ESSBI" xlink:type="simple">VAP</abbrev> separated, <abbrev xmlns:xlink="http://www.w3.org/1999/xlink" xlink:title="dorsal arm plate" id="ABBRID0EWSBI" xlink:type="simple">DAP</abbrev> on 1–3 × <abbrev xmlns:xlink="http://www.w3.org/1999/xlink" xlink:title="arm segment" id="ABBRID0E1SBI" xlink:type="simple">ASE</abbrev> contiguous, then separated</td><td rowspan="1" colspan="1">stout, cylindrical, glassy, blunt, very thorny</td><td rowspan="1" colspan="1">short, stout stump with thorny tip</td><td rowspan="1" colspan="1">
                        <xref ref-type="bibr" rid="B30">Lyman (1878)</xref>
                      </td></tr><tr><td rowspan="1" colspan="1"><italic><tp:taxon-name><tp:taxon-name-part taxon-name-part-type="genus" reg="Ophioplinthaca">Ophioplinthaca</tp:taxon-name-part><tp:taxon-name-part taxon-name-part-type="species" reg="chelys">chelys</tp:taxon-name-part></tp:taxon-name></italic> (C. W. Thomson, 1877)</td><td rowspan="1" colspan="1">up to 6</td><td rowspan="1" colspan="1">separated, deeply sunken</td><td rowspan="1" colspan="1">5 <abbrev xmlns:xlink="http://www.w3.org/1999/xlink" xlink:title="lateral oral papillae" id="ABBRID0EGUBI" xlink:type="simple">LOP</abbrev>, first 3–4 conical, blunt tip, 1 <abbrev xmlns:xlink="http://www.w3.org/1999/xlink" xlink:title="ventralmost tooth" id="ABBRID0EKUBI" xlink:type="simple">VMT</abbrev></td><td rowspan="1" colspan="1">large and flat</td><td rowspan="1" colspan="1"><abbrev xmlns:xlink="http://www.w3.org/1999/xlink" xlink:title="ventral arm plate" id="ABBRID0EUUBI" xlink:type="simple">VAP</abbrev> and <abbrev xmlns:xlink="http://www.w3.org/1999/xlink" xlink:title="dorsal arm plate" id="ABBRID0EYUBI" xlink:type="simple">DAP</abbrev> separated</td><td rowspan="1" colspan="1">cylindrical, glassy, blunt, very thorny</td><td rowspan="1" colspan="1">cylindrical, thorny or smooth, thorny tip, spines dense in disc center.</td><td rowspan="1" colspan="1">C. W. <xref ref-type="bibr" rid="B54">Thomson (1877)</xref></td></tr><tr><td rowspan="1" colspan="1"><italic><tp:taxon-name><tp:taxon-name-part taxon-name-part-type="genus" reg="Ophioplinthaca">Ophioplinthaca</tp:taxon-name-part><tp:taxon-name-part taxon-name-part-type="species" reg="citata">citata</tp:taxon-name-part></tp:taxon-name></italic> Koehler, 1904</td><td rowspan="1" colspan="1">up to 9</td><td rowspan="1" colspan="1">separated L = 3–4W</td><td rowspan="1" colspan="1">3–4 <abbrev xmlns:xlink="http://www.w3.org/1999/xlink" xlink:title="lateral oral papillae" id="ABBRID0EDWBI" xlink:type="simple">LOP</abbrev>, blunt, distal one has wider flat edge, 1 <abbrev xmlns:xlink="http://www.w3.org/1999/xlink" xlink:title="ventralmost tooth" id="ABBRID0EHWBI" xlink:type="simple">VMT</abbrev></td><td rowspan="1" colspan="1">oval to elliptical</td><td rowspan="1" colspan="1"><abbrev xmlns:xlink="http://www.w3.org/1999/xlink" xlink:title="dorsal arm plate" id="ABBRID0ERWBI" xlink:type="simple">DAP</abbrev> contiguous, except first few <abbrev xmlns:xlink="http://www.w3.org/1999/xlink" xlink:title="arm segment" id="ABBRID0EVWBI" xlink:type="simple">ASE</abbrev>, <abbrev xmlns:xlink="http://www.w3.org/1999/xlink" xlink:title="ventral arm plate" id="ABBRID0EZWBI" xlink:type="simple">VAP</abbrev> contiguous</td><td rowspan="1" colspan="1"><abbrev xmlns:xlink="http://www.w3.org/1999/xlink" xlink:title="dorsal arm spines" id="ABBRID0EBXBI" xlink:type="simple">DAS</abbrev> ≈ 4 × <abbrev xmlns:xlink="http://www.w3.org/1999/xlink" xlink:title="arm segment" id="ABBRID0EFXBI" xlink:type="simple">ASE</abbrev> length, <abbrev xmlns:xlink="http://www.w3.org/1999/xlink" xlink:title="ventral arm spines" id="ABBRID0EJXBI" xlink:type="simple">VAS</abbrev> short, thorny, hollow</td><td rowspan="1" colspan="1">cylindrical, terminal crown of thorns</td><td rowspan="1" colspan="1"><xref ref-type="bibr" rid="B21">Koehler (1904)</xref>, <xref ref-type="bibr" rid="B41">O’Hara and Stöhr (2006)</xref></td></tr><tr><td rowspan="1" colspan="1"><italic><tp:taxon-name><tp:taxon-name-part taxon-name-part-type="genus" reg="Ophioplinthaca">Ophioplinthaca</tp:taxon-name-part><tp:taxon-name-part taxon-name-part-type="species" reg="clothilde">clothilde</tp:taxon-name-part></tp:taxon-name></italic> A.H. Clark, 1949</td><td rowspan="1" colspan="1">up to 7 at arm base then 5</td><td rowspan="1" colspan="1">contiguous, ovoid, about half <abbrev xmlns:xlink="http://www.w3.org/1999/xlink" xlink:title="adoral shield" id="ABBRID0ESYBI" xlink:type="simple">as</abbrev> long <abbrev xmlns:xlink="http://www.w3.org/1999/xlink" xlink:title="adoral shield" id="ABBRID0EWYBI" xlink:type="simple">as</abbrev> broad</td><td rowspan="1" colspan="1">4 <abbrev xmlns:xlink="http://www.w3.org/1999/xlink" xlink:title="lateral oral papillae" id="ABBRID0E5YBI" xlink:type="simple">LOP</abbrev>, pointed, flattened, large, 1 <abbrev xmlns:xlink="http://www.w3.org/1999/xlink" xlink:title="ventralmost tooth" id="ABBRID0ECZBI" xlink:type="simple">VMT</abbrev> of equal size</td><td rowspan="1" colspan="1">1<sup>st</sup> pore 2, then 1, leaf-like to narrow, sharply pointed with numerous spinelets at tip</td><td rowspan="1" colspan="1"><abbrev xmlns:xlink="http://www.w3.org/1999/xlink" xlink:title="ventral arm plate" id="ABBRID0EQZBI" xlink:type="simple">VAP</abbrev> separated after 2 <abbrev xmlns:xlink="http://www.w3.org/1999/xlink" xlink:title="arm segment" id="ABBRID0EUZBI" xlink:type="simple">ASE</abbrev>, <abbrev xmlns:xlink="http://www.w3.org/1999/xlink" xlink:title="dorsal arm plate" id="ABBRID0EYZBI" xlink:type="simple">DAP</abbrev> separated</td><td rowspan="1" colspan="1"><abbrev xmlns:xlink="http://www.w3.org/1999/xlink" xlink:title="dorsal arm spines" id="ABBRID0EA1BI" xlink:type="simple">DAS</abbrev> ≈ 4 × <abbrev xmlns:xlink="http://www.w3.org/1999/xlink" xlink:title="arm segment" id="ABBRID0EE1BI" xlink:type="simple">ASE</abbrev> length, <abbrev xmlns:xlink="http://www.w3.org/1999/xlink" xlink:title="dorsal arm spines" id="ABBRID0EI1BI" xlink:type="simple">DAS</abbrev> and <abbrev xmlns:xlink="http://www.w3.org/1999/xlink" xlink:title="ventral arm spines" id="ABBRID0EM1BI" xlink:type="simple">VAS</abbrev> with thorny surface, <abbrev xmlns:xlink="http://www.w3.org/1999/xlink" xlink:title="dorsal arm spines" id="ABBRID0EQ1BI" xlink:type="simple">DAS</abbrev> longest</td><td rowspan="1" colspan="1">in disc center cylindrical base ending in 2–3 sub-crowns, at periphery short, stout with irregular crown of a dozen or more thorns</td><td rowspan="1" colspan="1">A. H. <xref ref-type="bibr" rid="B11">Clark (1949)</xref></td></tr><tr><td rowspan="1" colspan="1"><italic><tp:taxon-name><tp:taxon-name-part taxon-name-part-type="genus" reg="Ophioplinthaca">Ophioplinthaca</tp:taxon-name-part><tp:taxon-name-part taxon-name-part-type="species" reg="codonomorpha">codonomorpha</tp:taxon-name-part></tp:taxon-name></italic> (H. L. Clark, 1911)</td><td rowspan="1" colspan="1">up to 8</td><td rowspan="1" colspan="1">widely separated, small, convex proximally, <abbrev xmlns:xlink="http://www.w3.org/1999/xlink" xlink:title="adoral shield" id="ABBRID0EV2BI" xlink:type="simple">as</abbrev> wide <abbrev xmlns:xlink="http://www.w3.org/1999/xlink" xlink:title="adoral shield" id="ABBRID0EZ2BI" xlink:type="simple">as</abbrev> long</td><td rowspan="1" colspan="1">3 <abbrev xmlns:xlink="http://www.w3.org/1999/xlink" xlink:title="lateral oral papillae" id="ABBRID0EB3BI" xlink:type="simple">LOP</abbrev>, 1 <abbrev xmlns:xlink="http://www.w3.org/1999/xlink" xlink:title="ventralmost tooth" id="ABBRID0EF3BI" xlink:type="simple">VMT</abbrev></td><td rowspan="1" colspan="1">1<sup>st</sup> pore 2, oval, conspicuously large, then oval with pointed tip</td><td rowspan="1" colspan="1"><abbrev xmlns:xlink="http://www.w3.org/1999/xlink" xlink:title="ventral arm plate" id="ABBRID0ES3BI" xlink:type="simple">VAP</abbrev> at 1<sup>st</sup> to 2<sup>nd</sup><abbrev xmlns:xlink="http://www.w3.org/1999/xlink" xlink:title="arm segment" id="ABBRID0E13BI" xlink:type="simple">ASE</abbrev> contiguous then separated, <abbrev xmlns:xlink="http://www.w3.org/1999/xlink" xlink:title="dorsal arm plate" id="ABBRID0E53BI" xlink:type="simple">DAP</abbrev> barely contiguous</td><td rowspan="1" colspan="1">1–3 <abbrev xmlns:xlink="http://www.w3.org/1999/xlink" xlink:title="dorsal arm spines" id="ABBRID0EG4BI" xlink:type="simple">DAS</abbrev> smooth or thorny; <abbrev xmlns:xlink="http://www.w3.org/1999/xlink" xlink:title="ventral arm spines" id="ABBRID0EK4BI" xlink:type="simple">VAS</abbrev> also smooth</td><td rowspan="1" colspan="1">minute rough granules</td><td rowspan="1" colspan="1">H. L. <xref ref-type="bibr" rid="B8">Clark (1911)</xref></td></tr><tr><td rowspan="1" colspan="1"><italic><tp:taxon-name><tp:taxon-name-part taxon-name-part-type="genus" reg="Ophioplinthaca">Ophioplinthaca</tp:taxon-name-part><tp:taxon-name-part taxon-name-part-type="species" reg="crassa">crassa</tp:taxon-name-part></tp:taxon-name></italic> H. L. Clark, 1939</td><td rowspan="1" colspan="1">basally 4 then up to 5 or 7</td><td rowspan="1" colspan="1">distally connected, small, <abbrev xmlns:xlink="http://www.w3.org/1999/xlink" xlink:title="adoral shield" id="ABBRID0EP5BI" xlink:type="simple">as</abbrev> wide <abbrev xmlns:xlink="http://www.w3.org/1999/xlink" xlink:title="adoral shield" id="ABBRID0ET5BI" xlink:type="simple">as</abbrev> long, convex proximally</td><td rowspan="1" colspan="1">3 <abbrev xmlns:xlink="http://www.w3.org/1999/xlink" xlink:title="lateral oral papillae" id="ABBRID0E25BI" xlink:type="simple">LOP</abbrev>, narrow, elongated, pointed, distalwards short and wide, 1 large <abbrev xmlns:xlink="http://www.w3.org/1999/xlink" xlink:title="ventralmost tooth" id="ABBRID0E65BI" xlink:type="simple">VMT</abbrev></td><td rowspan="1" colspan="1">1<sup>st</sup> pore 2–3, blunt, 1mm long and wide, very thick, somewhat triangular, then less stout, slender pointed</td><td rowspan="1" colspan="1"><abbrev xmlns:xlink="http://www.w3.org/1999/xlink" xlink:title="ventral arm plate" id="ABBRID0EM6BI" xlink:type="simple">VAP</abbrev>, <abbrev xmlns:xlink="http://www.w3.org/1999/xlink" xlink:title="dorsal arm plate" id="ABBRID0EQ6BI" xlink:type="simple">DAP</abbrev> in first 1–2 <abbrev xmlns:xlink="http://www.w3.org/1999/xlink" xlink:title="arm segment" id="ABBRID0EU6BI" xlink:type="simple">ASE</abbrev> contiguous, then separated</td><td rowspan="1" colspan="1">short, stout, but fragile, thorny spines, <abbrev xmlns:xlink="http://www.w3.org/1999/xlink" xlink:title="dorsal arm spines" id="ABBRID0E36BI" xlink:type="simple">DAS</abbrev> ≈ 2 × <abbrev xmlns:xlink="http://www.w3.org/1999/xlink" xlink:title="arm segment" id="ABBRID0EAACI" xlink:type="simple">ASE</abbrev> length</td><td rowspan="1" colspan="1">low cylindrical tube</td><td rowspan="1" colspan="1">H. L. <xref ref-type="bibr" rid="B10">Clark (1939)</xref></td></tr><tr><td rowspan="1" colspan="1"><italic><tp:taxon-name><tp:taxon-name-part taxon-name-part-type="genus" reg="Ophioplinthaca">Ophioplinthaca</tp:taxon-name-part><tp:taxon-name-part taxon-name-part-type="species" reg="defensor">defensor</tp:taxon-name-part></tp:taxon-name></italic> Koehler, 1930</td><td rowspan="1" colspan="1">up to 7 at arm base</td><td rowspan="1" colspan="1">separated proximally, connected distally</td><td rowspan="1" colspan="1">4 <abbrev xmlns:xlink="http://www.w3.org/1999/xlink" xlink:title="lateral oral papillae" id="ABBRID0EIBCI" xlink:type="simple">LOP</abbrev>, 1 <abbrev xmlns:xlink="http://www.w3.org/1999/xlink" xlink:title="ventralmost tooth" id="ABBRID0EMBCI" xlink:type="simple">VMT</abbrev></td><td rowspan="1" colspan="1">1<sup>st</sup> pore 1, long, and leaf-like then narrower with pointed tip</td><td rowspan="1" colspan="1"><abbrev xmlns:xlink="http://www.w3.org/1999/xlink" xlink:title="dorsal arm plate" id="ABBRID0EZBCI" xlink:type="simple">DAP</abbrev> and <abbrev xmlns:xlink="http://www.w3.org/1999/xlink" xlink:title="ventral arm plate" id="ABBRID0E4BCI" xlink:type="simple">VAP</abbrev> contiguous</td><td rowspan="1" colspan="1">thorny surface, conspicuous thorns on <abbrev xmlns:xlink="http://www.w3.org/1999/xlink" xlink:title="dorsal arm spines" id="ABBRID0EFCCI" xlink:type="simple">DAS</abbrev>; <abbrev xmlns:xlink="http://www.w3.org/1999/xlink" xlink:title="dorsal arm spines" id="ABBRID0EJCCI" xlink:type="simple">DAS</abbrev> ≈ 3 × <abbrev xmlns:xlink="http://www.w3.org/1999/xlink" xlink:title="arm segment" id="ABBRID0ENCCI" xlink:type="simple">ASE</abbrev>, <abbrev xmlns:xlink="http://www.w3.org/1999/xlink" xlink:title="ventral arm spines" id="ABBRID0ERCCI" xlink:type="simple">VAS</abbrev> ≈ 1 × <abbrev xmlns:xlink="http://www.w3.org/1999/xlink" xlink:title="arm segment" id="ABBRID0EVCCI" xlink:type="simple">ASE</abbrev> length</td><td rowspan="1" colspan="1">cylindrical with thorn at tip</td><td rowspan="1" colspan="1"><xref ref-type="bibr" rid="B23">Koehler (1930)</xref>, <xref ref-type="bibr" rid="B39">Na et al. (2021)</xref>, this study</td></tr><tr><td rowspan="1" colspan="1"><italic><tp:taxon-name><tp:taxon-name-part taxon-name-part-type="genus" reg="Ophioplinthaca">Ophioplinthaca</tp:taxon-name-part><tp:taxon-name-part taxon-name-part-type="species" reg="dipsacos">dipsacos</tp:taxon-name-part></tp:taxon-name></italic> (Lyman, 1878)</td><td rowspan="1" colspan="1">up to 6</td><td rowspan="1" colspan="1">separated proximally, connected distally</td><td rowspan="1" colspan="1">4–5 <abbrev xmlns:xlink="http://www.w3.org/1999/xlink" xlink:title="lateral oral papillae" id="ABBRID0ECECI" xlink:type="simple">LOP</abbrev>, pointed, flattened, ill-defined distalwards, 1 <abbrev xmlns:xlink="http://www.w3.org/1999/xlink" xlink:title="ventralmost tooth" id="ABBRID0EGECI" xlink:type="simple">VMT</abbrev></td><td rowspan="1" colspan="1">large, pointed with 1 or 2 microscopic thorns</td><td rowspan="1" colspan="1"><abbrev xmlns:xlink="http://www.w3.org/1999/xlink" xlink:title="ventral arm plate" id="ABBRID0EQECI" xlink:type="simple">VAP</abbrev> and <abbrev xmlns:xlink="http://www.w3.org/1999/xlink" xlink:title="dorsal arm plate" id="ABBRID0EUECI" xlink:type="simple">DAP</abbrev> separated</td><td rowspan="1" colspan="1">long, slender, <abbrev xmlns:xlink="http://www.w3.org/1999/xlink" xlink:title="dorsal arm spines" id="ABBRID0E3ECI" xlink:type="simple">DAS</abbrev> 5–7 × <abbrev xmlns:xlink="http://www.w3.org/1999/xlink" xlink:title="arm segment" id="ABBRID0EAFCI" xlink:type="simple">ASE</abbrev> length, with conspicuous thorns, <abbrev xmlns:xlink="http://www.w3.org/1999/xlink" xlink:title="ventral arm spines" id="ABBRID0EEFCI" xlink:type="simple">VAS</abbrev> 1½–2 × <abbrev xmlns:xlink="http://www.w3.org/1999/xlink" xlink:title="arm segment" id="ABBRID0EIFCI" xlink:type="simple">ASE</abbrev> length with thorny surface</td><td rowspan="1" colspan="1">short, stout, with thorny tip, at periphery smooth</td><td rowspan="1" colspan="1">
                        <xref ref-type="bibr" rid="B30">Lyman (1878)</xref>
                      </td></tr><tr><td rowspan="1" colspan="1"><italic><tp:taxon-name><tp:taxon-name-part taxon-name-part-type="genus" reg="Ophioplinthaca">Ophioplinthaca</tp:taxon-name-part><tp:taxon-name-part taxon-name-part-type="species" reg="globata">globata</tp:taxon-name-part></tp:taxon-name></italic> Koehler, 1922</td><td rowspan="1" colspan="1">up to 6</td><td rowspan="1" colspan="1">separated proximally, connected distally</td><td rowspan="1" colspan="1">3–4 <abbrev xmlns:xlink="http://www.w3.org/1999/xlink" xlink:title="lateral oral papillae" id="ABBRID0ERGCI" xlink:type="simple">LOP</abbrev>, bunt, distal one has wider flat edge, 1 <abbrev xmlns:xlink="http://www.w3.org/1999/xlink" xlink:title="ventralmost tooth" id="ABBRID0EVGCI" xlink:type="simple">VMT</abbrev>, ASS covered by small granules</td><td rowspan="1" colspan="1">1<sup>st</sup> pore 2–3, <abbrev xmlns:xlink="http://www.w3.org/1999/xlink" xlink:title="adoral shield" id="ABBRID0E6GCI" xlink:type="simple">as</abbrev> long <abbrev xmlns:xlink="http://www.w3.org/1999/xlink" xlink:title="adoral shield" id="ABBRID0EDHCI" xlink:type="simple">as</abbrev><abbrev xmlns:xlink="http://www.w3.org/1999/xlink" xlink:title="ventral arm plate" id="ABBRID0EHHCI" xlink:type="simple">VAP</abbrev>, terminally spiniferous in larger specimen</td><td rowspan="1" colspan="1"><abbrev xmlns:xlink="http://www.w3.org/1999/xlink" xlink:title="dorsal arm plate" id="ABBRID0EPHCI" xlink:type="simple">DAP</abbrev> and <abbrev xmlns:xlink="http://www.w3.org/1999/xlink" xlink:title="ventral arm plate" id="ABBRID0ETHCI" xlink:type="simple">VAP</abbrev> separated</td><td rowspan="1" colspan="1">thorny surface</td><td rowspan="1" colspan="1">cylindrical, bifid or tip mostly with 3 thorns</td><td rowspan="1" colspan="1"><xref ref-type="bibr" rid="B22">Koehler (1922</xref>, <xref ref-type="bibr" rid="B23">1930</xref>), <xref ref-type="bibr" rid="B41">O’Hara and Stöhr (2006)</xref></td></tr><tr><td rowspan="1" colspan="1"><italic><tp:taxon-name><tp:taxon-name-part taxon-name-part-type="genus" reg="Ophioplinthaca">Ophioplinthaca</tp:taxon-name-part><tp:taxon-name-part taxon-name-part-type="species" reg="grandisquama">grandisquama</tp:taxon-name-part></tp:taxon-name></italic> Chen, Na, &amp; Zhang, 2021a</td><td rowspan="1" colspan="1">up to 7</td><td rowspan="1" colspan="1">contiguous, L = 1.5W</td><td rowspan="1" colspan="1">up to 3–4 <abbrev xmlns:xlink="http://www.w3.org/1999/xlink" xlink:title="lateral oral papillae" id="ABBRID0EGJCI" xlink:type="simple">LOP</abbrev>, spiniform, 1 or 2 <abbrev xmlns:xlink="http://www.w3.org/1999/xlink" xlink:title="ventralmost tooth" id="ABBRID0EKJCI" xlink:type="simple">VMT</abbrev></td><td rowspan="1" colspan="1">1<sup>st</sup> pore 1–2, only 1 in following <abbrev xmlns:xlink="http://www.w3.org/1999/xlink" xlink:title="arm segment" id="ABBRID0ETJCI" xlink:type="simple">ASE</abbrev>, long, thorny with thick base, tapering into blunt point</td><td rowspan="1" colspan="1"><abbrev xmlns:xlink="http://www.w3.org/1999/xlink" xlink:title="dorsal arm plate" id="ABBRID0E2JCI" xlink:type="simple">DAP</abbrev> contiguous, <abbrev xmlns:xlink="http://www.w3.org/1999/xlink" xlink:title="ventral arm plate" id="ABBRID0E6JCI" xlink:type="simple">VAP</abbrev> separated</td><td rowspan="1" colspan="1"><abbrev xmlns:xlink="http://www.w3.org/1999/xlink" xlink:title="dorsal arm spines" id="ABBRID0EHKCI" xlink:type="simple">DAS</abbrev> thin with distal lateral thorns, up to 3 × <abbrev xmlns:xlink="http://www.w3.org/1999/xlink" xlink:title="arm segment" id="ABBRID0ELKCI" xlink:type="simple">ASE</abbrev> length; <abbrev xmlns:xlink="http://www.w3.org/1999/xlink" xlink:title="ventral arm spines" id="ABBRID0EPKCI" xlink:type="simple">VAS</abbrev> short, blunt, and finely rugose</td><td rowspan="1" colspan="1">stout, tall, bearing numerous distinct thorns laterally or at tip, some bifurcated into two prongs with thorny tips</td><td rowspan="1" colspan="1">
                        <xref ref-type="bibr" rid="B2">Chen et al. (2021a)</xref>
                      </td></tr><tr><td rowspan="1" colspan="1"><italic><tp:taxon-name><tp:taxon-name-part taxon-name-part-type="genus" reg="Ophioplinthaca">Ophioplinthaca</tp:taxon-name-part><tp:taxon-name-part taxon-name-part-type="species" reg="grenadensis">grenadensis</tp:taxon-name-part></tp:taxon-name></italic> John and A. M. Clark, 1954</td><td rowspan="1" colspan="1">up to 5</td><td rowspan="1" colspan="1">separated oval proximally</td><td rowspan="1" colspan="1">up to 5 <abbrev xmlns:xlink="http://www.w3.org/1999/xlink" xlink:title="lateral oral papillae" id="ABBRID0EYLCI" xlink:type="simple">LOP</abbrev>, spiniform, 1 <abbrev xmlns:xlink="http://www.w3.org/1999/xlink" xlink:title="ventralmost tooth" id="ABBRID0E3LCI" xlink:type="simple">VMT</abbrev></td><td rowspan="1" colspan="1">leaf-like, then slightly elongated with pointed tip along arm</td><td rowspan="1" colspan="1"><abbrev xmlns:xlink="http://www.w3.org/1999/xlink" xlink:title="dorsal arm plate" id="ABBRID0EGMCI" xlink:type="simple">DAP</abbrev> in first 1–2 <abbrev xmlns:xlink="http://www.w3.org/1999/xlink" xlink:title="arm segment" id="ABBRID0EKMCI" xlink:type="simple">ASE</abbrev> contiguous, then separated, <abbrev xmlns:xlink="http://www.w3.org/1999/xlink" xlink:title="ventral arm plate" id="ABBRID0EOMCI" xlink:type="simple">VAP</abbrev> separated</td><td rowspan="1" colspan="1">flattened, covered by glassy spines</td><td rowspan="1" colspan="1">long, thick spinelets with rough thorny lateral surface in disc center, at periphery shorter</td><td rowspan="1" colspan="1">John and A. M. Clark (1954)</td></tr><tr><td rowspan="1" colspan="1"><italic><tp:taxon-name><tp:taxon-name-part taxon-name-part-type="genus" reg="Ophioplinthaca">Ophioplinthaca</tp:taxon-name-part><tp:taxon-name-part taxon-name-part-type="species" reg="hastata">hastata</tp:taxon-name-part></tp:taxon-name></italic> Koehler, 1922</td><td rowspan="1" colspan="1">up to 7</td><td rowspan="1" colspan="1">contiguous, L = 1.5W</td><td rowspan="1" colspan="1">4–5 <abbrev xmlns:xlink="http://www.w3.org/1999/xlink" xlink:title="lateral oral papillae" id="ABBRID0EVNCI" xlink:type="simple">LOP</abbrev>, spiniform to club-shaped, distal ones largest, sometimes small granules present on distal edge of jaw, 1 <abbrev xmlns:xlink="http://www.w3.org/1999/xlink" xlink:title="ventralmost tooth" id="ABBRID0EZNCI" xlink:type="simple">VMT</abbrev>, 1 or 2 ASS</td><td rowspan="1" colspan="1">1<sup>st</sup> pore 2, then 1, clavate, terminally spiniferous, longer than <abbrev xmlns:xlink="http://www.w3.org/1999/xlink" xlink:title="ventral arm plate" id="ABBRID0EDOCI" xlink:type="simple">VAP</abbrev></td><td rowspan="1" colspan="1">separated</td><td rowspan="1" colspan="1">smooth, <abbrev xmlns:xlink="http://www.w3.org/1999/xlink" xlink:title="dorsal arm spines" id="ABBRID0ENOCI" xlink:type="simple">DAS</abbrev> ≈ 3 × <abbrev xmlns:xlink="http://www.w3.org/1999/xlink" xlink:title="arm segment" id="ABBRID0EROCI" xlink:type="simple">ASE</abbrev> length</td><td rowspan="1" colspan="1">numerous thorns at cylindrical tip</td><td rowspan="1" colspan="1"><xref ref-type="bibr" rid="B22">Koehler (1922)</xref>, <xref ref-type="bibr" rid="B41">O’Hara and Stöhr (2006)</xref></td></tr><tr><td rowspan="1" colspan="1"><italic><tp:taxon-name><tp:taxon-name-part taxon-name-part-type="genus" reg="Ophioplinthaca">Ophioplinthaca</tp:taxon-name-part><tp:taxon-name-part taxon-name-part-type="species" reg="incisa">incisa</tp:taxon-name-part></tp:taxon-name></italic> (Lyman, 1883)</td><td rowspan="1" colspan="1">up to 5</td><td rowspan="1" colspan="1">small, separated proximally, connected distally</td><td rowspan="1" colspan="1">4–5 <abbrev xmlns:xlink="http://www.w3.org/1999/xlink" xlink:title="lateral oral papillae" id="ABBRID0E4PCI" xlink:type="simple">LOP</abbrev>, spiniform., distal ones wide, flat, 1 <abbrev xmlns:xlink="http://www.w3.org/1999/xlink" xlink:title="ventralmost tooth" id="ABBRID0EBQCI" xlink:type="simple">VMT</abbrev>, 1 or 2 ASS</td><td rowspan="1" colspan="1">1<sup>st</sup> pore 3, then 1</td><td rowspan="1" colspan="1"><abbrev xmlns:xlink="http://www.w3.org/1999/xlink" xlink:title="ventral arm plate" id="ABBRID0EPQCI" xlink:type="simple">VAP</abbrev> separated</td><td rowspan="1" colspan="1">smooth, <abbrev xmlns:xlink="http://www.w3.org/1999/xlink" xlink:title="dorsal arm spines" id="ABBRID0EXQCI" xlink:type="simple">DAS</abbrev> ≈ 3 × <abbrev xmlns:xlink="http://www.w3.org/1999/xlink" xlink:title="arm segment" id="ABBRID0E2QCI" xlink:type="simple">ASE</abbrev>, <abbrev xmlns:xlink="http://www.w3.org/1999/xlink" xlink:title="ventral arm spines" id="ABBRID0E6QCI" xlink:type="simple">VAS</abbrev> ≈ 1 × <abbrev xmlns:xlink="http://www.w3.org/1999/xlink" xlink:title="arm segment" id="ABBRID0EDRCI" xlink:type="simple">ASE</abbrev> length</td><td rowspan="1" colspan="1">cylindrical with thorny tip or thorny surface laterally, at disc periphery smooth</td><td rowspan="1" colspan="1">
                        <xref ref-type="bibr" rid="B33">Lyman (1883)</xref>
                      </td></tr><tr><td rowspan="1" colspan="1"><italic><tp:taxon-name><tp:taxon-name-part taxon-name-part-type="genus" reg="Ophioplinthaca">Ophioplinthaca</tp:taxon-name-part><tp:taxon-name-part taxon-name-part-type="species" reg="laudator">laudator</tp:taxon-name-part></tp:taxon-name></italic> Koehler, 1930</td><td rowspan="1" colspan="1">up to 7</td><td rowspan="1" colspan="1">small, separated proximally, connected distally</td><td rowspan="1" colspan="1">4 <abbrev xmlns:xlink="http://www.w3.org/1999/xlink" xlink:title="lateral oral papillae" id="ABBRID0EMSCI" xlink:type="simple">LOP</abbrev>, sometimes irregularly arranged, elongated, pointed but distalmost one flat and wide, 1 <abbrev xmlns:xlink="http://www.w3.org/1999/xlink" xlink:title="ventralmost tooth" id="ABBRID0EQSCI" xlink:type="simple">VMT</abbrev></td><td rowspan="1" colspan="1">–</td><td rowspan="1" colspan="1"><abbrev xmlns:xlink="http://www.w3.org/1999/xlink" xlink:title="ventral arm plate" id="ABBRID0E1SCI" xlink:type="simple">VAP</abbrev> separated beyond 2<sup>nd</sup><abbrev xmlns:xlink="http://www.w3.org/1999/xlink" xlink:title="arm segment" id="ABBRID0EATCI" xlink:type="simple">ASE</abbrev>, <abbrev xmlns:xlink="http://www.w3.org/1999/xlink" xlink:title="dorsal arm plate" id="ABBRID0EETCI" xlink:type="simple">DAP</abbrev> separated</td><td rowspan="1" colspan="1"><abbrev xmlns:xlink="http://www.w3.org/1999/xlink" xlink:title="dorsal arm spines" id="ABBRID0EMTCI" xlink:type="simple">DAS</abbrev> thorny, <abbrev xmlns:xlink="http://www.w3.org/1999/xlink" xlink:title="ventral arm spines" id="ABBRID0EQTCI" xlink:type="simple">VAS</abbrev> smooth, <abbrev xmlns:xlink="http://www.w3.org/1999/xlink" xlink:title="dorsal arm spines" id="ABBRID0EUTCI" xlink:type="simple">DAS</abbrev> ≈ 2 × <abbrev xmlns:xlink="http://www.w3.org/1999/xlink" xlink:title="arm segment" id="ABBRID0EYTCI" xlink:type="simple">ASE</abbrev>, <abbrev xmlns:xlink="http://www.w3.org/1999/xlink" xlink:title="ventral arm spines" id="ABBRID0E3TCI" xlink:type="simple">VAS</abbrev> ≈ 1½ –2 × <abbrev xmlns:xlink="http://www.w3.org/1999/xlink" xlink:title="arm segment" id="ABBRID0EAUCI" xlink:type="simple">ASE</abbrev> length</td><td rowspan="1" colspan="1">cylindrical with 2–3 thorns at tip or lateral thorns, at disc periphery smooth, conical</td><td rowspan="1" colspan="1">
                        <xref ref-type="bibr" rid="B23">Koehler (1930)</xref>
                      </td></tr><tr><td rowspan="1" colspan="1"><italic><tp:taxon-name><tp:taxon-name-part taxon-name-part-type="genus" reg="Ophioplinthaca">Ophioplinthaca</tp:taxon-name-part><tp:taxon-name-part taxon-name-part-type="species" reg="lithosora">lithosora</tp:taxon-name-part></tp:taxon-name></italic> (H. L. Clark, 1911)</td><td rowspan="1" colspan="1">up to 6 or 7</td><td rowspan="1" colspan="1">long, narrow, separated</td><td rowspan="1" colspan="1">10–15 <abbrev xmlns:xlink="http://www.w3.org/1999/xlink" xlink:title="lateral oral papillae" id="ABBRID0EJVCI" xlink:type="simple">LOP</abbrev> including small granules at distal edge of jaw</td><td rowspan="1" colspan="1">1<sup>st</sup> pore 3, 2<sup>nd</sup> pore 2, then one, large, pointed tip</td><td rowspan="1" colspan="1"><abbrev xmlns:xlink="http://www.w3.org/1999/xlink" xlink:title="ventral arm plate" id="ABBRID0EZVCI" xlink:type="simple">VAP</abbrev> separated, tetragonal</td><td rowspan="1" colspan="1">first 1–2 <abbrev xmlns:xlink="http://www.w3.org/1999/xlink" xlink:title="dorsal arm spines" id="ABBRID0EBWCI" xlink:type="simple">DAS</abbrev>, smooth, 3 × <abbrev xmlns:xlink="http://www.w3.org/1999/xlink" xlink:title="arm segment" id="ABBRID0EFWCI" xlink:type="simple">ASE</abbrev> length, with thorny tip, 3 thorny <abbrev xmlns:xlink="http://www.w3.org/1999/xlink" xlink:title="ventral arm spines" id="ABBRID0EJWCI" xlink:type="simple">VAS</abbrev></td><td rowspan="1" colspan="1">cylindrical, bifid or mostly with 3 thorns at tip or with lateral thorns</td><td rowspan="1" colspan="1">H. L. <xref ref-type="bibr" rid="B8">Clark (1911)</xref>, this study</td></tr><tr><td rowspan="1" colspan="1"><italic><tp:taxon-name><tp:taxon-name-part taxon-name-part-type="genus" reg="Ophioplinthaca">Ophioplinthaca</tp:taxon-name-part><tp:taxon-name-part taxon-name-part-type="species" reg="manillae">manillae</tp:taxon-name-part></tp:taxon-name></italic> Guille, 1981</td><td rowspan="1" colspan="1">up to 6</td><td rowspan="1" colspan="1"><abbrev xmlns:xlink="http://www.w3.org/1999/xlink" xlink:title="adoral shield" id="ABBRID0EOXCI" xlink:type="simple">as</abbrev> wide <abbrev xmlns:xlink="http://www.w3.org/1999/xlink" xlink:title="adoral shield" id="ABBRID0ESXCI" xlink:type="simple">as</abbrev> long, contiguous</td><td rowspan="1" colspan="1">3 <abbrev xmlns:xlink="http://www.w3.org/1999/xlink" xlink:title="lateral oral papillae" id="ABBRID0E1XCI" xlink:type="simple">LOP</abbrev>, 1 <abbrev xmlns:xlink="http://www.w3.org/1999/xlink" xlink:title="ventralmost tooth" id="ABBRID0E5XCI" xlink:type="simple">VMT</abbrev>, rough edges, large, pointed, small granules at distal edge of jaw</td><td rowspan="1" colspan="1">oval, large, rough edges</td><td rowspan="1" colspan="1"><abbrev xmlns:xlink="http://www.w3.org/1999/xlink" xlink:title="dorsal arm plate" id="ABBRID0EJYCI" xlink:type="simple">DAP</abbrev> on first 1–2 <abbrev xmlns:xlink="http://www.w3.org/1999/xlink" xlink:title="arm segment" id="ABBRID0ENYCI" xlink:type="simple">ASE</abbrev> contiguous, then separated, <abbrev xmlns:xlink="http://www.w3.org/1999/xlink" xlink:title="ventral arm plate" id="ABBRID0ERYCI" xlink:type="simple">VAP</abbrev> separated</td><td rowspan="1" colspan="1"><abbrev xmlns:xlink="http://www.w3.org/1999/xlink" xlink:title="dorsal arm spines" id="ABBRID0EZYCI" xlink:type="simple">DAS</abbrev> ≈ 3 × <abbrev xmlns:xlink="http://www.w3.org/1999/xlink" xlink:title="arm segment" id="ABBRID0E4YCI" xlink:type="simple">ASE</abbrev>, <abbrev xmlns:xlink="http://www.w3.org/1999/xlink" xlink:title="ventral arm spines" id="ABBRID0EBZCI" xlink:type="simple">VAS</abbrev> ≈ 1 × <abbrev xmlns:xlink="http://www.w3.org/1999/xlink" xlink:title="arm segment" id="ABBRID0EFZCI" xlink:type="simple">ASE</abbrev> length, thorny</td><td rowspan="1" colspan="1">bifid or mostly with 3 divided thorns at tip, central spines longer than peripheral ones</td><td rowspan="1" colspan="1">
                        <xref ref-type="bibr" rid="B13">Guille (1981)</xref>
                      </td></tr><tr><td rowspan="1" colspan="1"><italic><tp:taxon-name><tp:taxon-name-part taxon-name-part-type="genus" reg="Ophioplinthaca">Ophioplinthaca</tp:taxon-name-part><tp:taxon-name-part taxon-name-part-type="species" reg="miranda">miranda</tp:taxon-name-part></tp:taxon-name></italic> Koehler, 1904</td><td rowspan="1" colspan="1">up to 5 or 6</td><td rowspan="1" colspan="1">separated proximally, connected distally</td><td rowspan="1" colspan="1">3 <abbrev xmlns:xlink="http://www.w3.org/1999/xlink" xlink:title="lateral oral papillae" id="ABBRID0EO1CI" xlink:type="simple">LOP</abbrev>, 1 large <abbrev xmlns:xlink="http://www.w3.org/1999/xlink" xlink:title="ventralmost tooth" id="ABBRID0ES1CI" xlink:type="simple">VMT</abbrev></td><td rowspan="1" colspan="1">triangular</td><td rowspan="1" colspan="1"><abbrev xmlns:xlink="http://www.w3.org/1999/xlink" xlink:title="dorsal arm plate" id="ABBRID0E31CI" xlink:type="simple">DAP</abbrev> and <abbrev xmlns:xlink="http://www.w3.org/1999/xlink" xlink:title="ventral arm plate" id="ABBRID0EA2CI" xlink:type="simple">VAP</abbrev> contiguous</td><td rowspan="1" colspan="1">both <abbrev xmlns:xlink="http://www.w3.org/1999/xlink" xlink:title="dorsal arm spines" id="ABBRID0EI2CI" xlink:type="simple">DAS</abbrev> and <abbrev xmlns:xlink="http://www.w3.org/1999/xlink" xlink:title="ventral arm spines" id="ABBRID0EM2CI" xlink:type="simple">VAS</abbrev> small, thorny, rugose and same length</td><td rowspan="1" colspan="1">cylindrical with thorny circular tip</td><td rowspan="1" colspan="1">
                        <xref ref-type="bibr" rid="B21">Koehler (1904)</xref>
                      </td></tr><tr><td rowspan="1" colspan="1"><italic><tp:taxon-name><tp:taxon-name-part taxon-name-part-type="genus" reg="Ophioplinthaca">Ophioplinthaca</tp:taxon-name-part><tp:taxon-name-part taxon-name-part-type="species" reg="monitor">monitor</tp:taxon-name-part></tp:taxon-name></italic> Koehler, 1930</td><td rowspan="1" colspan="1">up to 7 or 8</td><td rowspan="1" colspan="1">separated</td><td rowspan="1" colspan="1">4 <abbrev xmlns:xlink="http://www.w3.org/1999/xlink" xlink:title="lateral oral papillae" id="ABBRID0EV3CI" xlink:type="simple">LOP</abbrev>, 1 <abbrev xmlns:xlink="http://www.w3.org/1999/xlink" xlink:title="ventralmost tooth" id="ABBRID0EZ3CI" xlink:type="simple">VMT</abbrev>, distalmost one smaller</td><td rowspan="1" colspan="1">1<sup>st</sup> pore 2, then 1, oval to rounded proximally and pointed distally</td><td rowspan="1" colspan="1"><abbrev xmlns:xlink="http://www.w3.org/1999/xlink" xlink:title="dorsal arm plate" id="ABBRID0EH4CI" xlink:type="simple">DAP</abbrev> on first 2 <abbrev xmlns:xlink="http://www.w3.org/1999/xlink" xlink:title="arm segment" id="ABBRID0EL4CI" xlink:type="simple">ASE</abbrev> contiguous, then separated, fan-shaped</td><td rowspan="1" colspan="1"><abbrev xmlns:xlink="http://www.w3.org/1999/xlink" xlink:title="dorsal arm spines" id="ABBRID0ET4CI" xlink:type="simple">DAS</abbrev> with conspicuously sparse thorny surface, <abbrev xmlns:xlink="http://www.w3.org/1999/xlink" xlink:title="ventral arm spines" id="ABBRID0EX4CI" xlink:type="simple">VAS</abbrev> thorny</td><td rowspan="1" colspan="1">granules with thorny tip</td><td rowspan="1" colspan="1"><xref ref-type="bibr" rid="B23">Koehler (1930)</xref>, <xref ref-type="bibr" rid="B41">O’Hara and Stöhr (2006)</xref></td></tr><tr><td rowspan="1" colspan="1"><italic><tp:taxon-name><tp:taxon-name-part taxon-name-part-type="genus" reg="Ophioplinthaca">Ophioplinthaca</tp:taxon-name-part><tp:taxon-name-part taxon-name-part-type="species" reg="papillosa">papillosa</tp:taxon-name-part></tp:taxon-name></italic> H. L. Clark, 1939</td><td rowspan="1" colspan="1">up to 7</td><td rowspan="1" colspan="1">separated, narrow</td><td rowspan="1" colspan="1">3–4 <abbrev xmlns:xlink="http://www.w3.org/1999/xlink" xlink:title="lateral oral papillae" id="ABBRID0ED6CI" xlink:type="simple">LOP</abbrev>, narrow, subequal, long, pointed, 1 <abbrev xmlns:xlink="http://www.w3.org/1999/xlink" xlink:title="ventralmost tooth" id="ABBRID0EH6CI" xlink:type="simple">VMT</abbrev></td><td rowspan="1" colspan="1">flat, moderately, large, pointed</td><td rowspan="1" colspan="1">separated</td><td rowspan="1" colspan="1">rough surface, <abbrev xmlns:xlink="http://www.w3.org/1999/xlink" xlink:title="dorsal arm spines" id="ABBRID0EU6CI" xlink:type="simple">DAS</abbrev> ≈ 3 × <abbrev xmlns:xlink="http://www.w3.org/1999/xlink" xlink:title="arm segment" id="ABBRID0EY6CI" xlink:type="simple">ASE</abbrev>, <abbrev xmlns:xlink="http://www.w3.org/1999/xlink" xlink:title="ventral arm spines" id="ABBRID0E36CI" xlink:type="simple">VAS</abbrev> ≈ 1 × <abbrev xmlns:xlink="http://www.w3.org/1999/xlink" xlink:title="arm segment" id="ABBRID0EAADI" xlink:type="simple">ASE</abbrev> length</td><td rowspan="1" colspan="1">in disc center with long tip dividing into 2–3 thorns, at periphery with spinous tip</td><td rowspan="1" colspan="1">H. L. <xref ref-type="bibr" rid="B10">Clark (1939)</xref></td></tr><tr><td rowspan="1" colspan="1"><italic><tp:taxon-name><tp:taxon-name-part taxon-name-part-type="genus" reg="Ophioplinthaca">Ophioplinthaca</tp:taxon-name-part><tp:taxon-name-part taxon-name-part-type="species" reg="plicata">plicata</tp:taxon-name-part></tp:taxon-name></italic> (Lyman, 1878)</td><td rowspan="1" colspan="1">up to 8</td><td rowspan="1" colspan="1">contiguous, L = 2–2.5W</td><td rowspan="1" colspan="1">3–5 <abbrev xmlns:xlink="http://www.w3.org/1999/xlink" xlink:title="lateral oral papillae" id="ABBRID0EIBDI" xlink:type="simple">LOP</abbrev>, 1–3 <abbrev xmlns:xlink="http://www.w3.org/1999/xlink" xlink:title="ventralmost tooth" id="ABBRID0EMBDI" xlink:type="simple">VMT</abbrev>, spiniform</td><td rowspan="1" colspan="1">1<sup>st</sup> pore 2–3, curved inward, pointed round tip</td><td rowspan="1" colspan="1"><abbrev xmlns:xlink="http://www.w3.org/1999/xlink" xlink:title="dorsal arm plate" id="ABBRID0E1BDI" xlink:type="simple">DAP</abbrev> contiguous, <abbrev xmlns:xlink="http://www.w3.org/1999/xlink" xlink:title="ventral arm plate" id="ABBRID0E5BDI" xlink:type="simple">VAP</abbrev> separated</td><td rowspan="1" colspan="1">thorny surface</td><td rowspan="1" colspan="1">conical, cylindrical, finely rugose or rarely with few longer thorns</td><td rowspan="1" colspan="1"><xref ref-type="bibr" rid="B30">Lyman (1878</xref>, <xref ref-type="bibr" rid="B32">1882</xref>), <xref ref-type="bibr" rid="B21">Koehler (1904)</xref>, <xref ref-type="bibr" rid="B41">O’Hara and Stöhr (2006)</xref></td></tr><tr><td rowspan="1" colspan="1"><italic><tp:taxon-name><tp:taxon-name-part taxon-name-part-type="genus" reg="Ophioplinthaca">Ophioplinthaca</tp:taxon-name-part><tp:taxon-name-part taxon-name-part-type="species" reg="pulchra">pulchra</tp:taxon-name-part></tp:taxon-name></italic> Koehler, 1904</td><td rowspan="1" colspan="1">up to 7</td><td rowspan="1" colspan="1">separated proximally, connected distally</td><td rowspan="1" colspan="1">4 <abbrev xmlns:xlink="http://www.w3.org/1999/xlink" xlink:title="lateral oral papillae" id="ABBRID0EVDDI" xlink:type="simple">LOP</abbrev>, 1 <abbrev xmlns:xlink="http://www.w3.org/1999/xlink" xlink:title="ventralmost tooth" id="ABBRID0EZDDI" xlink:type="simple">VMT</abbrev></td><td rowspan="1" colspan="1">leaf-like</td><td rowspan="1" colspan="1">first two <abbrev xmlns:xlink="http://www.w3.org/1999/xlink" xlink:title="ventral arm plate" id="ABBRID0EDEDI" xlink:type="simple">VAP</abbrev> contiguous, then separated, <abbrev xmlns:xlink="http://www.w3.org/1999/xlink" xlink:title="dorsal arm plate" id="ABBRID0EHEDI" xlink:type="simple">DAP</abbrev> contiguous</td><td rowspan="1" colspan="1">thorny, rugose surface, uppermost <abbrev xmlns:xlink="http://www.w3.org/1999/xlink" xlink:title="dorsal arm spines" id="ABBRID0EPEDI" xlink:type="simple">DAS</abbrev> longest</td><td rowspan="1" colspan="1">cylindrical with thorny tip in center, at periphery smaller and conical</td><td rowspan="1" colspan="1"><xref ref-type="bibr" rid="B21">Koehler (1904</xref>, <xref ref-type="bibr" rid="B22">1922</xref>), <xref ref-type="bibr" rid="B41">O’Hara and Stöhr (2006)</xref></td></tr><tr><td rowspan="1" colspan="1"><italic><tp:taxon-name><tp:taxon-name-part taxon-name-part-type="genus" reg="Ophioplinthaca">Ophioplinthaca</tp:taxon-name-part><tp:taxon-name-part taxon-name-part-type="species" reg="rudis">rudis</tp:taxon-name-part></tp:taxon-name></italic> (Koehler, 1897)</td><td rowspan="1" colspan="1">up to 5</td><td rowspan="1" colspan="1">completely separated or distally connected</td><td rowspan="1" colspan="1">5–6 <abbrev xmlns:xlink="http://www.w3.org/1999/xlink" xlink:title="lateral oral papillae" id="ABBRID0E6FDI" xlink:type="simple">LOP</abbrev>, spiniform, 1 <abbrev xmlns:xlink="http://www.w3.org/1999/xlink" xlink:title="ventralmost tooth" id="ABBRID0EDGDI" xlink:type="simple">VMT</abbrev></td><td rowspan="1" colspan="1">leaf-like</td><td rowspan="1" colspan="1"><abbrev xmlns:xlink="http://www.w3.org/1999/xlink" xlink:title="dorsal arm plate" id="ABBRID0ENGDI" xlink:type="simple">DAP</abbrev> contiguous or separated, <abbrev xmlns:xlink="http://www.w3.org/1999/xlink" xlink:title="ventral arm plate" id="ABBRID0ERGDI" xlink:type="simple">VAP</abbrev> widely separated</td><td rowspan="1" colspan="1">finely thorny</td><td rowspan="1" colspan="1">long spines with smooth surface</td><td rowspan="1" colspan="1"><xref ref-type="bibr" rid="B20">Koehler (1897)</xref>, <xref ref-type="bibr" rid="B41">O’Hara and Stöhr (2006)</xref></td></tr><tr><td rowspan="1" colspan="1"><italic><tp:taxon-name><tp:taxon-name-part taxon-name-part-type="genus" reg="Ophioplinthaca">Ophioplinthaca</tp:taxon-name-part><tp:taxon-name-part taxon-name-part-type="species" reg="sarsii">sarsii</tp:taxon-name-part></tp:taxon-name></italic> (Lyman, 1878)</td><td rowspan="1" colspan="1">up to 8</td><td rowspan="1" colspan="1">separated</td><td rowspan="1" colspan="1">3 <abbrev xmlns:xlink="http://www.w3.org/1999/xlink" xlink:title="lateral oral papillae" id="ABBRID0EAIDI" xlink:type="simple">LOP</abbrev> small, pointed, 1 <abbrev xmlns:xlink="http://www.w3.org/1999/xlink" xlink:title="ventralmost tooth" id="ABBRID0EEIDI" xlink:type="simple">VMT</abbrev></td><td rowspan="1" colspan="1">flat, tapering, jagged</td><td rowspan="1" colspan="1"><abbrev xmlns:xlink="http://www.w3.org/1999/xlink" xlink:title="dorsal arm plate" id="ABBRID0EOIDI" xlink:type="simple">DAP</abbrev>, <abbrev xmlns:xlink="http://www.w3.org/1999/xlink" xlink:title="ventral arm plate" id="ABBRID0ESIDI" xlink:type="simple">VAP</abbrev> separated</td><td rowspan="1" colspan="1">stout, cylindrical, glassy, blunt, very thorny</td><td rowspan="1" colspan="1">smooth cylindrical</td><td rowspan="1" colspan="1">
                        <xref ref-type="bibr" rid="B30">Lyman (1878)</xref>
                      </td></tr><tr><td rowspan="1" colspan="1"><italic><tp:taxon-name><tp:taxon-name-part taxon-name-part-type="genus" reg="Ophioplinthaca">Ophioplinthaca</tp:taxon-name-part><tp:taxon-name-part taxon-name-part-type="species" reg="semele">semele</tp:taxon-name-part></tp:taxon-name></italic> (A.H. Clark, 1949)</td><td rowspan="1" colspan="1">up to 7</td><td rowspan="1" colspan="1">separated proximally, connected in distally, L ≈ 2½–3W</td><td rowspan="1" colspan="1">5 <abbrev xmlns:xlink="http://www.w3.org/1999/xlink" xlink:title="lateral oral papillae" id="ABBRID0E5JDI" xlink:type="simple">LOP</abbrev>, pointed, flatted, ill-defined, 1 <abbrev xmlns:xlink="http://www.w3.org/1999/xlink" xlink:title="ventralmost tooth" id="ABBRID0ECKDI" xlink:type="simple">VMT</abbrev></td><td rowspan="1" colspan="1">1<sup>st</sup> pore 3 or rarely 5, 2<sup>nd</sup> pore 2–3, 3<sup>rd</sup> pore 2, then one, large, pointed tip</td><td rowspan="1" colspan="1"><abbrev xmlns:xlink="http://www.w3.org/1999/xlink" xlink:title="ventral arm plate" id="ABBRID0ETKDI" xlink:type="simple">VAP</abbrev> in first 1–2 <abbrev xmlns:xlink="http://www.w3.org/1999/xlink" xlink:title="arm segment" id="ABBRID0EXKDI" xlink:type="simple">ASE</abbrev> contiguous, then separated, <abbrev xmlns:xlink="http://www.w3.org/1999/xlink" xlink:title="dorsal arm plate" id="ABBRID0E2KDI" xlink:type="simple">DAP</abbrev> separated</td><td rowspan="1" colspan="1">long, slender, <abbrev xmlns:xlink="http://www.w3.org/1999/xlink" xlink:title="dorsal arm spines" id="ABBRID0EDLDI" xlink:type="simple">DAS</abbrev> with conspicuous thorns, <abbrev xmlns:xlink="http://www.w3.org/1999/xlink" xlink:title="ventral arm spines" id="ABBRID0EHLDI" xlink:type="simple">VAS</abbrev> thorny surface</td><td rowspan="1" colspan="1">short, stout, with thorny tip, or 3 thorns, at periphery smooth spines without thorns</td><td rowspan="1" colspan="1">A. H. <xref ref-type="bibr" rid="B11">Clark (1949)</xref>, <xref ref-type="bibr" rid="B2">Chen et al. (2021a)</xref>, this study</td></tr><tr><td rowspan="1" colspan="1"><italic><tp:taxon-name><tp:taxon-name-part taxon-name-part-type="genus" reg="Ophioplinthaca">Ophioplinthaca</tp:taxon-name-part><tp:taxon-name-part taxon-name-part-type="species" reg="sexradia">sexradia</tp:taxon-name-part></tp:taxon-name></italic> Mortensen, 1933</td><td rowspan="1" colspan="1">up to 4</td><td rowspan="1" colspan="1">separated proximally, connected distally</td><td rowspan="1" colspan="1">3 <abbrev xmlns:xlink="http://www.w3.org/1999/xlink" xlink:title="lateral oral papillae" id="ABBRID0EUMDI" xlink:type="simple">LOP</abbrev>, 1 <abbrev xmlns:xlink="http://www.w3.org/1999/xlink" xlink:title="ventralmost tooth" id="ABBRID0EYMDI" xlink:type="simple">VMT</abbrev></td><td rowspan="1" colspan="1">small, leaf-like</td><td rowspan="1" colspan="1">separated, small</td><td rowspan="1" colspan="1">small, thick base</td><td rowspan="1" colspan="1">irregular scales with conical tubercles</td><td rowspan="1" colspan="1">
                        <xref ref-type="bibr" rid="B38">Mortensen (1933)</xref>
                      </td></tr><tr><td rowspan="1" colspan="1"><italic><tp:taxon-name><tp:taxon-name-part taxon-name-part-type="genus" reg="Ophioplinthaca">Ophioplinthaca</tp:taxon-name-part><tp:taxon-name-part taxon-name-part-type="species" reg="spinissima">spinissima</tp:taxon-name-part></tp:taxon-name></italic> H. L. Clark, 1900</td><td rowspan="1" colspan="1">up to 9</td><td rowspan="1" colspan="1">separated proximally, connected in distally, longer than wide</td><td rowspan="1" colspan="1">up to 5–7 <abbrev xmlns:xlink="http://www.w3.org/1999/xlink" xlink:title="lateral oral papillae" id="ABBRID0EJODI" xlink:type="simple">LOP</abbrev>, spiniform, 1VMT</td><td rowspan="1" colspan="1">1<sup>st</sup> pore one or divided into two, then more pointed distalwards along arm</td><td rowspan="1" colspan="1"><abbrev xmlns:xlink="http://www.w3.org/1999/xlink" xlink:title="dorsal arm plate" id="ABBRID0EXODI" xlink:type="simple">DAP</abbrev> widely separated</td><td rowspan="1" colspan="1">thorny surface</td><td rowspan="1" colspan="1">spine with thorny tip, or 3 thorns, at periphery smooth spines without thorns, tip relatively flat with thorns</td><td rowspan="1" colspan="1">H. L. <xref ref-type="bibr" rid="B7">Clark (1900)</xref></td></tr><tr><td rowspan="1" colspan="1"><italic><tp:taxon-name><tp:taxon-name-part taxon-name-part-type="genus" reg="Ophioplinthaca">Ophioplinthaca</tp:taxon-name-part></tp:taxon-name></italic> sp.</td><td rowspan="1" colspan="1">up to 6</td><td rowspan="1" colspan="1">contiguous, distally convex, proximally triangular L = 2W</td><td rowspan="1" colspan="1">4–5 <abbrev xmlns:xlink="http://www.w3.org/1999/xlink" xlink:title="lateral oral papillae" id="ABBRID0E5PDI" xlink:type="simple">LOP</abbrev>, pointed, elongated, slightly flattened distal end, 1 <abbrev xmlns:xlink="http://www.w3.org/1999/xlink" xlink:title="ventralmost tooth" id="ABBRID0ECQDI" xlink:type="simple">VMT</abbrev> large, slightly longer than <abbrev xmlns:xlink="http://www.w3.org/1999/xlink" xlink:title="lateral oral papillae" id="ABBRID0EGQDI" xlink:type="simple">LOP</abbrev></td><td rowspan="1" colspan="1">1<sup>st</sup> pore 1–2, then 1, leaf-like, but along arm narrower, thorny, pointed; <abbrev xmlns:xlink="http://www.w3.org/1999/xlink" xlink:title="adoral shield" id="ABBRID0EPQDI" xlink:type="simple">as</abbrev> long <abbrev xmlns:xlink="http://www.w3.org/1999/xlink" xlink:title="adoral shield" id="ABBRID0ETQDI" xlink:type="simple">as</abbrev><abbrev xmlns:xlink="http://www.w3.org/1999/xlink" xlink:title="ventral arm plate" id="ABBRID0EXQDI" xlink:type="simple">VAP</abbrev></td><td rowspan="1" colspan="1">both <abbrev xmlns:xlink="http://www.w3.org/1999/xlink" xlink:title="ventral arm plate" id="ABBRID0E5QDI" xlink:type="simple">VAP</abbrev> and <abbrev xmlns:xlink="http://www.w3.org/1999/xlink" xlink:title="dorsal arm plate" id="ABBRID0ECRDI" xlink:type="simple">DAP</abbrev> widely separated</td><td rowspan="1" colspan="1"><abbrev xmlns:xlink="http://www.w3.org/1999/xlink" xlink:title="dorsal arm spines" id="ABBRID0EKRDI" xlink:type="simple">DAS</abbrev> has conspicuous lateral thorns; <abbrev xmlns:xlink="http://www.w3.org/1999/xlink" xlink:title="ventral arm spines" id="ABBRID0EORDI" xlink:type="simple">VAS</abbrev> with thorny surface</td><td rowspan="1" colspan="1">disc center: conical or short cylindrical spines, when cylindrical with two sub-thorns; at periphery smooth, conical or short, cylindrical, finely rugose to smooth</td><td rowspan="1" colspan="1">this study</td></tr><tr><td rowspan="1" colspan="1"><italic><tp:taxon-name><tp:taxon-name-part taxon-name-part-type="genus" reg="Ophioplinthaca">Ophioplinthaca</tp:taxon-name-part><tp:taxon-name-part taxon-name-part-type="species" reg="tylota">tylota</tp:taxon-name-part></tp:taxon-name></italic> H. L. Clark, 1939</td><td rowspan="1" colspan="1">up to 6</td><td rowspan="1" colspan="1">separated proximally, connected distally</td><td rowspan="1" colspan="1">4 <abbrev xmlns:xlink="http://www.w3.org/1999/xlink" xlink:title="lateral oral papillae" id="ABBRID0ESSDI" xlink:type="simple">LOP</abbrev>, narrow, equal, long, pointed, 1 <abbrev xmlns:xlink="http://www.w3.org/1999/xlink" xlink:title="ventralmost tooth" id="ABBRID0EWSDI" xlink:type="simple">VMT</abbrev></td><td rowspan="1" colspan="1">very thick, heavy, smooth but increasingly flatter along arm, smaller, very thorny</td><td rowspan="1" colspan="1">first and second <abbrev xmlns:xlink="http://www.w3.org/1999/xlink" xlink:title="dorsal arm plate" id="ABBRID0EATDI" xlink:type="simple">DAP</abbrev> contiguous, then separated, <abbrev xmlns:xlink="http://www.w3.org/1999/xlink" xlink:title="ventral arm plate" id="ABBRID0EETDI" xlink:type="simple">VAP</abbrev> separated</td><td rowspan="1" colspan="1">thorny spine, <abbrev xmlns:xlink="http://www.w3.org/1999/xlink" xlink:title="dorsal arm spines" id="ABBRID0EMTDI" xlink:type="simple">DAS</abbrev> with conspicuous thorns, <abbrev xmlns:xlink="http://www.w3.org/1999/xlink" xlink:title="dorsal arm spines" id="ABBRID0EQTDI" xlink:type="simple">DAS</abbrev> ≈ 3 × <abbrev xmlns:xlink="http://www.w3.org/1999/xlink" xlink:title="arm segment" id="ABBRID0EUTDI" xlink:type="simple">ASE</abbrev>, <abbrev xmlns:xlink="http://www.w3.org/1999/xlink" xlink:title="ventral arm spines" id="ABBRID0EYTDI" xlink:type="simple">VAS</abbrev> ≈ 1 × <abbrev xmlns:xlink="http://www.w3.org/1999/xlink" xlink:title="arm segment" id="ABBRID0E3TDI" xlink:type="simple">ASE</abbrev> length</td><td rowspan="1" colspan="1">smooth, rounded spine</td><td rowspan="1" colspan="1">H. L. <xref ref-type="bibr" rid="B10">Clark (1939)</xref></td></tr><tr><td rowspan="1" colspan="1"><italic><tp:taxon-name><tp:taxon-name-part taxon-name-part-type="genus" reg="Ophioplinthaca">Ophioplinthaca</tp:taxon-name-part><tp:taxon-name-part taxon-name-part-type="species" reg="webri">webri</tp:taxon-name-part></tp:taxon-name></italic> (Koehler, 1904)</td><td rowspan="1" colspan="1">up to 7</td><td rowspan="1" colspan="1">separated proximally, connected distally</td><td rowspan="1" colspan="1">4 <abbrev xmlns:xlink="http://www.w3.org/1999/xlink" xlink:title="lateral oral papillae" id="ABBRID0EEVDI" xlink:type="simple">LOP</abbrev>, narrow, equal, long, pointed, 1 large <abbrev xmlns:xlink="http://www.w3.org/1999/xlink" xlink:title="ventralmost tooth" id="ABBRID0EIVDI" xlink:type="simple">VMT</abbrev></td><td rowspan="1" colspan="1">1<sup>st</sup> pore 2–3, then 1, elongated</td><td rowspan="1" colspan="1"><abbrev xmlns:xlink="http://www.w3.org/1999/xlink" xlink:title="dorsal arm plate" id="ABBRID0EVVDI" xlink:type="simple">DAP</abbrev> and <abbrev xmlns:xlink="http://www.w3.org/1999/xlink" xlink:title="ventral arm plate" id="ABBRID0EZVDI" xlink:type="simple">VAP</abbrev> contiguous</td><td rowspan="1" colspan="1">–</td><td rowspan="1" colspan="1">-</td><td rowspan="1" colspan="1">
                        <xref ref-type="bibr" rid="B21">Koehler (1904)</xref>
                      </td></tr></tbody></table></table-wrap></tp:treatment-sec><ref-list><ref id="B4"><mixed-citation xmlns:xlink="http://www.w3.org/1999/xlink" xlink:type="simple"><person-group><name name-style="western"><surname>Cherbonnier</surname><given-names>G</given-names></name><name name-style="western"><surname>Sibuet</surname><given-names>M</given-names></name></person-group> (<year>1972</year>) <article-title>Résultats Scientifique de la compagne Noratlante: Astérides et Ophiures. Bulletin du Museum National d’Histoire Naturel Paris 3<sup>e</sup> série.</article-title><source>Zoologie</source><volume>102</volume>(<issue>76</issue>): <fpage>1333</fpage>–<lpage>1394</lpage>. <ext-link xlink:type="simple" ext-link-type="uri" xlink:href="https://biodiversitylibrary.org/page/56310281">https://biodiversitylibrary.org/page/56310281</ext-link></mixed-citation></ref><ref id="B41"><mixed-citation xmlns:xlink="http://www.w3.org/1999/xlink" xlink:type="simple"><person-group><name name-style="western"><surname>O’Hara</surname><given-names>TD</given-names></name><name name-style="western"><surname>Stöhr</surname><given-names>S</given-names></name></person-group> (<year>2006</year>) Deep water <tp:taxon-name><tp:taxon-name-part taxon-name-part-type="class">Ophiuroidea</tp:taxon-name-part></tp:taxon-name> (<tp:taxon-name><tp:taxon-name-part taxon-name-part-type="phylum">Echinodermata</tp:taxon-name-part></tp:taxon-name>) of New Caledonia: <tp:taxon-name><tp:taxon-name-part taxon-name-part-type="family">Ophiacanthidae</tp:taxon-name-part></tp:taxon-name> and <tp:taxon-name><tp:taxon-name-part taxon-name-part-type="family">Hemieuryalidae</tp:taxon-name-part></tp:taxon-name>. In: Richer de Forges B et al. (Eds) Tropical Deep-sea Benthos 24. Mémoires du Muséum national d’Histoire naturelle (1993), 33–141. <ext-link xlink:type="simple" ext-link-type="uri" xlink:href="http://cat.inist.fr/?aModele=afficheN%26cpsidt=18965845">http://cat.inist.fr/?aModele=afficheN&amp;cpsidt=18965845</ext-link></mixed-citation></ref><ref id="B11"><mixed-citation xmlns:xlink="http://www.w3.org/1999/xlink" xlink:type="simple"><person-group><name name-style="western"><surname>Clark</surname><given-names>AH</given-names></name></person-group> (<year>1949</year>) <article-title><tp:taxon-name><tp:taxon-name-part taxon-name-part-type="class">Ophiuroidea</tp:taxon-name-part></tp:taxon-name> of the Hawaiian Islands. Bulletin of the Bernice P.</article-title><source>Bishop Museum</source><volume>195</volume>: <fpage>3</fpage>–<lpage>133</lpage>.</mixed-citation></ref><ref id="B8"><mixed-citation xmlns:xlink="http://www.w3.org/1999/xlink" xlink:type="simple"><person-group><name name-style="western"><surname>Clark</surname><given-names>HL</given-names></name></person-group> (<year>1911</year>) <article-title>North Pacific Ophiurans in the collection of the United States National Museum.</article-title><source>Smithsonian Institution United States National Museum Bulletin</source><volume>75</volume>: <fpage>1</fpage>–<lpage>302</lpage>. <ext-link xlink:type="simple" ext-link-type="doi" xlink:href="10.5962/bhl.title.32556">https://doi.org/10.5962/bhl.title.32556</ext-link></mixed-citation></ref><ref id="B9"><mixed-citation xmlns:xlink="http://www.w3.org/1999/xlink" xlink:type="simple"><person-group><name name-style="western"><surname>Clark</surname><given-names>HL</given-names></name></person-group> (<year>1915</year>) <article-title>Catalogue of recent Ophiurans, based on the collection of the Museum of Comparative Zoology.</article-title><source>Memoirs of the Museum of comparative Zoology at Harvard College</source><volume>25</volume>: <fpage>164</fpage>–<lpage>376</lpage>. <ext-link xlink:type="simple" ext-link-type="doi" xlink:href="10.5962/bhl.title.48598">https://doi.org/10.5962/bhl.title.48598</ext-link></mixed-citation></ref><ref id="B30"><mixed-citation xmlns:xlink="http://www.w3.org/1999/xlink" xlink:type="simple"><person-group><name name-style="western"><surname>Lyman</surname><given-names>T</given-names></name></person-group> (<year>1878</year>) <tp:taxon-name><tp:taxon-name-part taxon-name-part-type="family">Ophiuridae</tp:taxon-name-part></tp:taxon-name> and <tp:taxon-name><tp:taxon-name-part taxon-name-part-type="family">Astrophytidae</tp:taxon-name-part></tp:taxon-name> of the “Challenger” expedition. Part I. 5: Bulletin of the Museum of Comparative Zoology at Harvard College, Cambridge, Mass, 65–168.</mixed-citation></ref><ref id="B54"><mixed-citation xmlns:xlink="http://www.w3.org/1999/xlink" xlink:type="simple"><person-group><name name-style="western"><surname>Thomson</surname><given-names>CW</given-names></name></person-group> (<year>1877</year>) The voyage of the “Challenger.” The Atlantic; a preliminary account of the general results of the exploring voyage of H.M.S. “Challenger” during the year 1873 and the early part of the year 1876, vol. 1: [xxix +] 424 pp. Macmillan and Co., London. <ext-link xlink:type="simple" ext-link-type="doi" xlink:href="10.5962/bhl.title.79255">https://doi.org/10.5962/bhl.title.79255</ext-link></mixed-citation></ref><ref id="B21"><mixed-citation xmlns:xlink="http://www.w3.org/1999/xlink" xlink:type="simple"><person-group><name name-style="western"><surname>Koehler</surname><given-names>R</given-names></name></person-group> (<year>1904</year>) Ophiures de l’expédition du Siboga. Part 1. Ophiures de mer profonde. Weber, Siboga Expeditie. MEJ Brill, Leiden 45a: 1–176. <ext-link xlink:type="simple" ext-link-type="doi" xlink:href="10.5962/bhl.title.11682">https://doi.org/10.5962/bhl.title.11682</ext-link></mixed-citation></ref><ref id="B10"><mixed-citation xmlns:xlink="http://www.w3.org/1999/xlink" xlink:type="simple"><person-group><name name-style="western"><surname>Clark</surname><given-names>HL</given-names></name></person-group> (<year>1939</year>) <tp:taxon-name><tp:taxon-name-part taxon-name-part-type="class">Ophiuroidea</tp:taxon-name-part></tp:taxon-name>. Scientific Reports from the John Murray Exp. 1933–34(6): 29–136.</mixed-citation></ref><ref id="B23"><mixed-citation xmlns:xlink="http://www.w3.org/1999/xlink" xlink:type="simple"><person-group><name name-style="western"><surname>Koehler</surname><given-names>R</given-names></name></person-group> (<year>1930</year>) <article-title>Ophiures recueillies par le Docteur Th. Mortensen dans les Mers d’Australie et dans l’Archipel Malais. Papers from Dr. Th. Mortensen’s Pacific Expedition 1914–1916. LIV.</article-title><source>Videnskabelige Meddelelser fra Dansk naturhistorisk Forening</source><volume>89</volume>: <fpage>1</fpage>–<lpage>295</lpage>.</mixed-citation></ref><ref id="B39"><mixed-citation xmlns:xlink="http://www.w3.org/1999/xlink" xlink:type="simple"><person-group><name name-style="western"><surname>Na</surname><given-names>J</given-names></name><name name-style="western"><surname>Chen</surname><given-names>W</given-names></name><name name-style="western"><surname>Zhang</surname><given-names>D</given-names></name><name name-style="western"><surname>Zhang</surname><given-names>R</given-names></name><name name-style="western"><surname>Lu</surname><given-names>B</given-names></name><name name-style="western"><surname>Shen</surname><given-names>C</given-names></name><name name-style="western"><surname>Zhou</surname><given-names>Y</given-names></name><name name-style="western"><surname>Wang</surname><given-names>C</given-names></name></person-group> (<year>2021</year>) <article-title>Morphological description and population structure of an ophiuroid species from cobalt-rich crust seamounts in the Northwest Pacific: Implications for marine protection under deep-sea mining.</article-title><source>Acta Oceanologica Sinica</source><volume>40</volume>(<issue>12</issue>): <fpage>1</fpage>–<lpage>11</lpage>. <ext-link xlink:type="simple" ext-link-type="doi" xlink:href="10.1007/s13131-020-1666-1">https://doi.org/10.1007/s13131-020-1666-1</ext-link></mixed-citation></ref><ref id="B22"><mixed-citation xmlns:xlink="http://www.w3.org/1999/xlink" xlink:type="simple"><person-group><name name-style="western"><surname>Koehler</surname><given-names>R</given-names></name></person-group> (<year>1922</year>) <article-title>Ophiurans of the Philippine seas and adjacent waters.</article-title><source>Bulletin of the American Museum of Natural History</source><volume>5</volume>: <fpage>1</fpage>–<lpage>480</lpage>. <ext-link xlink:type="simple" ext-link-type="uri" xlink:href="https://www.biodiversitylibrary.org/item/77301">https://www.biodiversitylibrary.org/item/77301</ext-link></mixed-citation></ref><ref id="B2"><mixed-citation xmlns:xlink="http://www.w3.org/1999/xlink" xlink:type="simple"><person-group><name name-style="western"><surname>Chen</surname><given-names>W</given-names></name><name name-style="western"><surname>Na</surname><given-names>J</given-names></name><name name-style="western"><surname>Zhang</surname><given-names>D</given-names></name></person-group> (<year>2021a</year>) Description of three species of ophioplinthacids, including a new species, from a deep seamount in the Northwest Pacific Ocean. PeerJ. <ext-link xlink:type="simple" ext-link-type="doi" xlink:href="10.7717/peerj.11566">https://doi.org/10.7717/peerj.11566</ext-link></mixed-citation></ref><ref id="B33"><mixed-citation xmlns:xlink="http://www.w3.org/1999/xlink" xlink:type="simple"><person-group><name name-style="western"><surname>Lyman</surname><given-names>T</given-names></name></person-group> (<year>1883</year>) <article-title>Reports on the results of dredging, under the supervision of Alexander Agassiz, in the Caribbean Sea (1878–79), and on the east coast of the United States, during the summer of 1880, by the U.S. coast survey steamer “Blake”, commander J.R. Bartlett, U.S.</article-title><source>Bulletin of the Museum of Comparative Zoology at Harvard</source><volume>10</volume>: <fpage>227</fpage>–<lpage>287</lpage>. <ext-link xlink:type="simple" ext-link-type="uri" xlink:href="https://www.biodiversitylibrary.org/page/4211367">https://www.biodiversitylibrary.org/page/4211367</ext-link></mixed-citation></ref><ref id="B13"><mixed-citation xmlns:xlink="http://www.w3.org/1999/xlink" xlink:type="simple"><person-group><name name-style="western"><surname>Guille</surname><given-names>A</given-names></name></person-group> (<year>1981</year>) <article-title>91 Mémoires du Muséum national d’Histoire naturelle Echinodermes: Ophiurides. du Muséum nationa</article-title> In: <person-group><name name-style="western"><surname>Forest</surname><given-names>J</given-names></name></person-group> (<role>Ed.</role>) <issue-title>Résultats des campagnes MUSORSTOM: 1.</issue-title><source>Philippines (18–28 Mars 1976). Résultats</source>, <fpage>413</fpage>–<lpage>456</lpage>.</mixed-citation></ref><ref id="B32"><mixed-citation xmlns:xlink="http://www.w3.org/1999/xlink" xlink:type="simple"><person-group><name name-style="western"><surname>Lyman</surname><given-names>T</given-names></name></person-group> (<year>1882</year>) <source>Bulletin of the Museum of Comparative Zoology at Harvard College, Cambridge, Mass. <tp:taxon-name><tp:taxon-name-part taxon-name-part-type="class">Ophiuroidea</tp:taxon-name-part></tp:taxon-name>. Scientific Reports. Results of the voyage of the H.M.S.</source><publisher-name>“Challenger”</publisher-name>, <publisher-loc>Cambridge, Mass</publisher-loc>, <size units="page">388 pp</size>.</mixed-citation></ref><ref id="B20"><mixed-citation xmlns:xlink="http://www.w3.org/1999/xlink" xlink:type="simple"><person-group><name name-style="western"><surname>Koehler</surname><given-names>R</given-names></name></person-group> (<year>1897</year>) <article-title>Echinodermes recueillis par “l’Investigator” dans l’Océan Indien. I. Les Ophiures de mer profonde.</article-title><source>Annales des Sciences Naturelles Zoologie</source><volume>8</volume>: <fpage>277</fpage>–<lpage>372</lpage>. <ext-link xlink:type="simple" ext-link-type="uri" xlink:href="https://biodiversitylibrary.org/page/35663130">https://biodiversitylibrary.org/page/35663130</ext-link></mixed-citation></ref><ref id="B38"><mixed-citation xmlns:xlink="http://www.w3.org/1999/xlink" xlink:type="simple"><person-group><name name-style="western"><surname>Mortensen</surname><given-names>T</given-names></name></person-group> (<year>1933</year>) Echinoderms of South Africa (<tp:taxon-name><tp:taxon-name-part taxon-name-part-type="class">Asteroidea</tp:taxon-name-part></tp:taxon-name> and <tp:taxon-name><tp:taxon-name-part taxon-name-part-type="class">Ophiuroidea</tp:taxon-name-part></tp:taxon-name>) Papers from Dr. Th. Mortensen’s Pacific Expedition 1914–16. Videnskabelige Meddelelser fra Dansk naturhistorisk Forening 93 65: 215–400.</mixed-citation></ref><ref id="B7"><mixed-citation xmlns:xlink="http://www.w3.org/1999/xlink" xlink:type="simple"><person-group><name name-style="western"><surname>Clark</surname><given-names>HL</given-names></name></person-group> (<year>1900</year>) <article-title>The Echinoderms of Porto Rico. Bulletin of the U.S.</article-title><source>Fisheries Commission</source><volume>20</volume>: <fpage>233</fpage>–<lpage>263</lpage>. <ext-link xlink:type="simple" ext-link-type="uri" xlink:href="https://www.biodiversitylibrary.org/page/53676098">https://www.biodiversitylibrary.org/page/53676098</ext-link></mixed-citation></ref></ref-list></tp:taxon-treatment>
