# Supplementary material for: ﻿Review of Ophioplinthaca Verrill, 1899 (Echinodermata, Ophiuroidea, Ophiacanthidae), description of new species in Ophioplinthaca and Ophiophthalmus, and new records from the Northwest Pacific and the South China Sea
Source: Zookeys. 2022 May 11;1099:155–202. doi: 10.3897/zookeys.1099.76479 (PMC9848918; doi:10.3897/zookeys.1099.76479)
Supplement: XML Treatment for Ophioplinthaca amezianeae [file zookeys.1099.76479-treatment3.xml]

<!DOCTYPE tp:taxon-treatment
  PUBLIC "-//TaxonX//DTD Taxonomic Treatment Publishing DTD v0 20100105//EN" "tax-treatment-NSO.dtd">
<tp:taxon-treatment xmlns:tp="http://www.plazi.org/taxpub"><tp:treatment-meta><kwd-group><label>Taxon classification</label><kwd>
                  <named-content content-type="kingdom">Animalia</named-content>
                </kwd><kwd>
                  <named-content content-type="order">Amphilepidida</named-content>
                </kwd><kwd>
                  <named-content content-type="family">Ophiacanthidae</named-content>
                </kwd></kwd-group><mixed-citation publication-type="journal"><person-group><name><surname>Nethupul</surname><given-names>Hasitha</given-names></name><name><surname>Stöhr</surname><given-names>Sabine</given-names></name><name><surname>Zhang</surname><given-names>Haibin</given-names></name></person-group><article-title>﻿Review of <italic><tp:taxon-name><tp:taxon-name-part taxon-name-part-type="genus" reg="Ophioplinthaca">Ophioplinthaca</tp:taxon-name-part></tp:taxon-name></italic> Verrill, 1899 (<tp:taxon-name><tp:taxon-name-part taxon-name-part-type="phylum">Echinodermata</tp:taxon-name-part></tp:taxon-name>, <tp:taxon-name><tp:taxon-name-part taxon-name-part-type="class">Ophiuroidea</tp:taxon-name-part></tp:taxon-name>, <tp:taxon-name><tp:taxon-name-part taxon-name-part-type="family">Ophiacanthidae</tp:taxon-name-part></tp:taxon-name>), description of new species in <italic><tp:taxon-name><tp:taxon-name-part taxon-name-part-type="genus" reg="Ophioplinthaca">Ophioplinthaca</tp:taxon-name-part></tp:taxon-name></italic> and <italic><tp:taxon-name><tp:taxon-name-part taxon-name-part-type="genus" reg="Ophiophthalmus">Ophiophthalmus</tp:taxon-name-part></tp:taxon-name></italic>, and new records from the Northwest Pacific and the South China Sea</article-title><source>Zookeys</source><day>11</day><month>05</month><year>2022</year><volume>1099</volume><fpage>155</fpage><lpage>202</lpage><pub-id pub-id-type="doi">10.3897/zookeys.1099.76479</pub-id></mixed-citation></tp:treatment-meta><tp:nomenclature><label>﻿</label><tp:taxon-name>
                <object-id xmlns:xlink="http://www.w3.org/1999/xlink" content-type="arpha" xlink:type="simple">DB59B789-34D2-546B-84B2-A49EE47453C4</object-id>
                <tp:taxon-name-part taxon-name-part-type="genus" reg="Ophioplinthaca">Ophioplinthaca</tp:taxon-name-part>
                <tp:taxon-name-part taxon-name-part-type="species" reg="amezianeae">amezianeae</tp:taxon-name-part>
              </tp:taxon-name><tp:taxon-authority>O’Hara &amp; Stöhr, 2006</tp:taxon-authority><xref ref-type="fig" rid="F8">Figs 8</xref><xref ref-type="fig" rid="F9">, 9</xref><tp:nomenclature-citation-list><tp:nomenclature-citation><tp:taxon-name>
                    <tp:taxon-name-part taxon-name-part-type="genus" reg="Ophioplinthaca">Ophioplinthaca</tp:taxon-name-part>
                    <tp:taxon-name-part taxon-name-part-type="species" reg="amezianeae">amezianeae</tp:taxon-name-part>
                  </tp:taxon-name><comment>O’Hara &amp; Stöhr, 2006: 77–78, fig. 9D–G.</comment></tp:nomenclature-citation></tp:nomenclature-citation-list></tp:nomenclature><tp:treatment-sec sec-type="material" id="SECID0ETVAK"><title>Material examined.</title><p>Northwest Pacific • 1 specimen; near Mariana Trench, Southwest of Guam Island, seamount; <named-content xmlns:xlink="http://www.w3.org/1999/xlink" content-type="dwc:verbatimCoordinates" xlink:type="simple"><named-content content-type="geo-json" specific-use="{&#34;type&#34;:&#34;Point&#34;,&#34;coordinates&#34;:[141.342833,11.672167]}" id="NCID0E3VAK" xlink:type="simple">11°40.33'N, 141°20.57'E</named-content></named-content>; depth 3600 m; 27 November 2020; Collecting event: stn. SC040; Shenhaiyongshi <abbrev xmlns:xlink="http://www.w3.org/1999/xlink" xlink:title="manned submersible vehicle" id="ABBRID0EBWAK" xlink:type="simple">msv</abbrev> leg; preserved in -80 °C; GenBank: <ext-link xmlns:xlink="http://www.w3.org/1999/xlink" ext-link-type="gen" xlink:href="OK043832" xlink:type="simple">OK043832</ext-link>; <abbrev xmlns:xlink="http://www.w3.org/1999/xlink" xlink:title="Institute of Deep-sea Science and Engineering" id="ABBRID0EFWAK" xlink:type="simple">IDSSE</abbrev>-EEB-SW0109.</p></tp:treatment-sec><tp:treatment-sec sec-type="description" id="SECID0EJWAK"><title>Description.</title><p>Disc diameter 11.5 mm, arm base width 2.5 mm (Fig. <xref ref-type="fig" rid="F8">8</xref>).</p><p><bold><italic>Disc</italic>.</bold> Sub-pentagonal and incised interradially to 1/8 disc radius, creating five wedge-shaped lobes over each arm base in contrast to sunken center and interradii of disc (Fig. <xref ref-type="fig" rid="F8">8A, B</xref>). Disc scales variable in size, overlapping, dense at center, and some scales bear spines (Fig. <xref ref-type="fig" rid="F8">8C</xref>). Scales increase in size distalwards from disc center to distal end of radial shields interradially (Fig. <xref ref-type="fig" rid="F8">8C–G</xref>). Disc spines at disc center 0.7–0.9 mm high, thick, with cylindrical to rounded base, tapering to a sharp point, or terminating in usually one or two small thorns, with additional irregular flanged thorns arising from lateral margins along the spine (Fig. <xref ref-type="fig" rid="F8">8D, E</xref>). Disc spines on disc periphery and around radial shields, slightly smaller than center spines (0.5–0.7 mm in height), cylindrical, finely rugose, with thorny blunt tip (Fig. <xref ref-type="fig" rid="F8">8F, G</xref>). Radial shields large, twice <abbrev xmlns:xlink="http://www.w3.org/1999/xlink" xlink:title="adoral shield" id="ABBRID0EOXAK" xlink:type="simple">as</abbrev> long <abbrev xmlns:xlink="http://www.w3.org/1999/xlink" xlink:title="adoral shield" id="ABBRID0ESXAK" xlink:type="simple">as</abbrev> wide, with acute proximal end, much wider convex distal end, and completely separated by disc scales (Fig. <xref ref-type="fig" rid="F8">8H</xref>). Ventral disc covered by smaller scales compared to dorsal scales and overlapped, without or rarely bearing spines (Fig. <xref ref-type="fig" rid="F8">8B, I</xref>). Genital slits conspicuous and extending from oral shield to periphery of disc (Fig. <xref ref-type="fig" rid="F8">8I</xref>). Madreporite arrowhead-shaped, <abbrev xmlns:xlink="http://www.w3.org/1999/xlink" xlink:title="adoral shield" id="ABBRID0ECYAK" xlink:type="simple">as</abbrev> wide <abbrev xmlns:xlink="http://www.w3.org/1999/xlink" xlink:title="adoral shield" id="ABBRID0EGYAK" xlink:type="simple">as</abbrev> long, triangular with pointed proximal end, convex distal edge with thickened lateral margins (Fig. <xref ref-type="fig" rid="F8">8I</xref>). Oral shield arrowhead-shaped, <abbrev xmlns:xlink="http://www.w3.org/1999/xlink" xlink:title="adoral shield" id="ABBRID0EOYAK" xlink:type="simple">as</abbrev> wide <abbrev xmlns:xlink="http://www.w3.org/1999/xlink" xlink:title="adoral shield" id="ABBRID0ESYAK" xlink:type="simple">as</abbrev> long, triangular with pointed proximal end, slightly concave lateral margins along adoral shields, lobed distal edge with rounded lateral margins (Fig. <xref ref-type="fig" rid="F8">8I</xref>). Adoral shield 3 × <abbrev xmlns:xlink="http://www.w3.org/1999/xlink" xlink:title="adoral shield" id="ABBRID0E1YAK" xlink:type="simple">as</abbrev> long <abbrev xmlns:xlink="http://www.w3.org/1999/xlink" xlink:title="adoral shield" id="ABBRID0E5YAK" xlink:type="simple">as</abbrev> wide, with straight lateral margin, and pair of shields proximally connected (Fig. <xref ref-type="fig" rid="F8">8I</xref>). Jaw longer than wide, and oral plates concealed by adoral shields (Fig. <xref ref-type="fig" rid="F8">8I</xref>). Jaw bearing one large, pointed ventralmost tooth with three pointed, rod-like lateral oral papillae, shorter than ventralmost tooth, finely rugose, with wide, rounded base, and pointed tip (Fig. <xref ref-type="fig" rid="F8">8I</xref>). One small, oval adoral shield spine at lateral margin of adoral shield at edge of second tentacle pore (Fig. <xref ref-type="fig" rid="F8">8I</xref>).</p><fig id="F8" position="float" orientation="portrait"><object-id xmlns:xlink="http://www.w3.org/1999/xlink" content-type="doi" xlink:type="simple">10.3897/zookeys.1099.76479.figure8</object-id><object-id xmlns:xlink="http://www.w3.org/1999/xlink" content-type="arpha" xlink:type="simple">157AD5F2-CFD1-5B61-B3C6-4B8519775F2F</object-id><label>Figure 8.</label><caption><p><italic><tp:taxon-name><tp:taxon-name-part taxon-name-part-type="genus" reg="Ophioplinthaca">Ophioplinthaca</tp:taxon-name-part><tp:taxon-name-part taxon-name-part-type="species" reg="amezianeae">amezianeae</tp:taxon-name-part></tp:taxon-name></italic> O’Hara &amp; Stöhr, 2006 (<abbrev xmlns:xlink="http://www.w3.org/1999/xlink" xlink:title="Institute of Deep-sea Science and Engineering" id="ABBRID0EF1AK" xlink:type="simple">IDSSE</abbrev>-EEB-SW0109) <bold>A</bold> dorsal disc <bold>B</bold> ventral disc <bold>C</bold> center of the disc <bold>D–G</bold> disc spines <bold>H</bold> radial shield <bold>I</bold> oral frame <bold>J</bold> dorsal side of the arm base <bold>K</bold> dorsal arm <bold>L</bold> ventral arm, <bold>M</bold> lateral arm. Abbreviations: <bold><abbrev xmlns:xlink="http://www.w3.org/1999/xlink" xlink:title="adoral shield" id="ABBRID0E51AK" xlink:type="simple">as</abbrev></bold> adoral shield, <bold><abbrev xmlns:xlink="http://www.w3.org/1999/xlink" xlink:title="doral shield spine" id="ABBRID0ED2AK" xlink:type="simple">ass</abbrev></bold> adoral shield spine, <bold>dap</bold> dorsal arm plate, <bold>das</bold> dorsal arm spine, <bold>dp</bold> disc plate, <bold><abbrev xmlns:xlink="http://www.w3.org/1999/xlink" xlink:title="genital slit" id="ABBRID0EO2AK" xlink:type="simple">gs</abbrev></bold> genital slit, <bold>j</bold> jaw, <bold><abbrev xmlns:xlink="http://www.w3.org/1999/xlink" xlink:title="lateral arm plate" id="ABBRID0EV2AK" xlink:type="simple">lap</abbrev></bold> lateral arm plate, <bold>m</bold> madreporite, <bold><abbrev xmlns:xlink="http://www.w3.org/1999/xlink" xlink:title="oral shield" id="ABBRID0E32AK" xlink:type="simple">os</abbrev></bold> oral shield, <bold>rs</bold> radial shield, <bold>ts</bold> tentacle scale, <bold>vap</bold> ventral arm plate, <bold>vas</bold> ventral arm spine. Scale bars: 2 mm (<bold>A, B</bold>); 1 mm (<bold>H, I, K, M</bold>); 500 µm (<bold>C, J, L</bold>); 200 µm (<bold>D–G</bold>).</p></caption><graphic xmlns:xlink="http://www.w3.org/1999/xlink" xlink:href="zookeys-1099-155_article-76479__-g008.jpg" position="float" orientation="portrait" xlink:type="simple" id="oo_682269.jpg"><uri content-type="original_file" xlink:type="simple">https://binary.pensoft.net/fig/682269</uri></graphic></fig><p><bold><italic>Arms</italic>.</bold> Five slightly moniliform arms, with smooth plates. Dorsal arm plates fan- to bell-shaped, with truncated proximal end on first dorsal arm plate, but following plates with obtuse proximal end, straight to slightly convex proximolateral margins, and convex distal margin (Fig. <xref ref-type="fig" rid="F8">8J, K</xref>). Dorsal arm plates at proximal end of arm barely separated, but distally widely separated (Fig. <xref ref-type="fig" rid="F8">8J, K</xref>). First ventral arm plate trapezoid, <abbrev xmlns:xlink="http://www.w3.org/1999/xlink" xlink:title="adoral shield" id="ABBRID0EJ4AK" xlink:type="simple">as</abbrev> wide <abbrev xmlns:xlink="http://www.w3.org/1999/xlink" xlink:title="adoral shield" id="ABBRID0EN4AK" xlink:type="simple">as</abbrev> long, with sunken proximal end, distally connected to second ventral arm plate (Fig. <xref ref-type="fig" rid="F8">8I</xref>). Following ventral arm plates twice <abbrev xmlns:xlink="http://www.w3.org/1999/xlink" xlink:title="adoral shield" id="ABBRID0EV4AK" xlink:type="simple">as</abbrev> wide <abbrev xmlns:xlink="http://www.w3.org/1999/xlink" xlink:title="adoral shield" id="ABBRID0EZ4AK" xlink:type="simple">as</abbrev> long, with obtuse proximal end, straight proximolateral margins, straight lateral angles, straight to slightly wavy distal end, and widely separated (Fig. <xref ref-type="fig" rid="F8">8L</xref>). Lateral arm plates meeting above and below. Up to five arm spines: two dorsal spines, three arm segments in length, slender, thorny, laterally compressed with row of tall sharp thorns (Fig. <xref ref-type="fig" rid="F8">8J–M</xref>); two ventral spines, two arm segments in length, thick, with blunt tip, rugose, and thorny surface (Fig. <xref ref-type="fig" rid="F8">8J, K</xref>). First tentacle pore covered by one or two tentacle scales with rounded base and pointed tip (Fig. <xref ref-type="fig" rid="F8">8I</xref>). Following tentacle scales with rounded base, spiniform, pointed tip and covered in irregular thorns, mostly on middle to distal half of arm (Fig. <xref ref-type="fig" rid="F8">8L</xref>).</p><p><bold><italic>Color</italic>.</bold> In live specimen, orange-brown dorsal disc, pale color on arms and ventral disc, arm spines orange, and disc spines red (Fig. <xref ref-type="fig" rid="F8">8</xref>).</p><p><bold><italic>Ossicle morphology</italic>.</bold> Arm spine articulations well developed, four in number, and placed at slight angle to distal edge of lateral arm plate. Volute-shaped perforated lobe forms dorsal and distal part of articulation (Fig. <xref ref-type="fig" rid="F9">9A</xref>); large muscle opening, small nerve opening (Fig. <xref ref-type="fig" rid="F9">9A</xref>). Proximal half of lateral arm plate internal surface with continuous ridge and prominent knob close to ventral edge forming vertebral articulation, shaped like a broad, nose-shaped beak (Fig. <xref ref-type="fig" rid="F9">9B</xref>). Ventral arm spine thorny, with blunt apex, several longitudinal rows of perforations and small thorns (Fig. <xref ref-type="fig" rid="F9">9C</xref>). Vertebrae with streptospondylous articulation, short, broad podial basin at proximal end, and narrow small distal end (Fig. <xref ref-type="fig" rid="F9">9D–H</xref>). Dorsal end of vertebrae distally triangular and proximally flattened with longitudinal groove along midline (Fig. <xref ref-type="fig" rid="F9">9D, E</xref>). Ventral end of vertebrae with broad ambulacral groove with lateral ambulacral canals (Fig. <xref ref-type="fig" rid="F9">9F–H</xref>).</p><fig id="F9" position="float" orientation="portrait"><object-id xmlns:xlink="http://www.w3.org/1999/xlink" content-type="doi" xlink:type="simple">10.3897/zookeys.1099.76479.figure9</object-id><object-id xmlns:xlink="http://www.w3.org/1999/xlink" content-type="arpha" xlink:type="simple">DF960FF1-38EC-5050-8138-FB6457DE15C6</object-id><label>Figure 9.</label><caption><p><italic><tp:taxon-name><tp:taxon-name-part taxon-name-part-type="genus" reg="Ophioplinthaca">Ophioplinthaca</tp:taxon-name-part><tp:taxon-name-part taxon-name-part-type="species" reg="amezianeae">amezianeae</tp:taxon-name-part></tp:taxon-name></italic> O’Hara &amp; Stöhr, 2006 (<abbrev xmlns:xlink="http://www.w3.org/1999/xlink" xlink:title="Institute of Deep-sea Science and Engineering" id="ABBRID0E2ABK" xlink:type="simple">IDSSE</abbrev>-EEB-SW0109) <bold>A, B</bold> lateral arm plate <bold>C</bold> ventral arm spine <bold>D–H</bold> vertebrae <bold>D</bold> proximal view <bold>E</bold> distal view <bold>F</bold> ventral view <bold>G</bold> dorsal view <bold>H</bold> lateral view. Abbreviations: <bold>d</bold> dorsal, <bold><abbrev xmlns:xlink="http://www.w3.org/1999/xlink" xlink:title="depression" id="ABBRID0ESBBK" xlink:type="simple">de</abbrev></bold> depression, <abbrev xmlns:xlink="http://www.w3.org/1999/xlink" xlink:title="distal" id="ABBRID0EWBBK" xlink:type="simple">dist</abbrev> distal, <bold><abbrev xmlns:xlink="http://www.w3.org/1999/xlink" xlink:title="lateral ambulacral canal" id="ABBRID0E2BBK" xlink:type="simple">lac</abbrev></bold> lateral ambulacral canals, <bold><abbrev xmlns:xlink="http://www.w3.org/1999/xlink" xlink:title="muscle opening" id="ABBRID0EACBK" xlink:type="simple">mo</abbrev></bold> muscle opening, <bold><abbrev xmlns:xlink="http://www.w3.org/1999/xlink" xlink:title="nerve opening" id="ABBRID0EFCBK" xlink:type="simple">no</abbrev></bold> nerve opening, <bold><abbrev xmlns:xlink="http://www.w3.org/1999/xlink" xlink:title="podial basin" id="ABBRID0EKCBK" xlink:type="simple">pb</abbrev></bold> podial basin, <bold><abbrev xmlns:xlink="http://www.w3.org/1999/xlink" xlink:title="proximal" id="ABBRID0EPCBK" xlink:type="simple">prox</abbrev></bold> proximal, <bold><abbrev xmlns:xlink="http://www.w3.org/1999/xlink" xlink:title="ridge" id="ABBRID0EUCBK" xlink:type="simple">ri</abbrev></bold> ridge, <bold><abbrev xmlns:xlink="http://www.w3.org/1999/xlink" xlink:title="thorns" id="ABBRID0EZCBK" xlink:type="simple">th</abbrev></bold> thorns, <bold>v</bold> ventral, <bold><abbrev xmlns:xlink="http://www.w3.org/1999/xlink" xlink:title="volute-shape" id="ABBRID0EADBK" xlink:type="simple">vs</abbrev></bold> volute-shape. Scale bars: 800 µm (<bold>A–E, G, H</bold>); 500 µm (<bold>F</bold>).</p></caption><graphic xmlns:xlink="http://www.w3.org/1999/xlink" xlink:href="zookeys-1099-155_article-76479__-g009.jpg" position="float" orientation="portrait" xlink:type="simple" id="oo_682270.jpg"><uri content-type="original_file" xlink:type="simple">https://binary.pensoft.net/fig/682270</uri></graphic></fig></tp:treatment-sec><tp:treatment-sec sec-type="distribution" id="SECID0ENDBK"><title>Distribution.</title><p>1618–3600 m depth, Southwest of Guam Island, Northwest Pacific, New Caledonia, New Zealand.</p></tp:treatment-sec><tp:treatment-sec sec-type="remarks" id="SECID0ESDBK"><title>Remarks.</title><p><italic><tp:taxon-name><tp:taxon-name-part taxon-name-part-type="genus" reg="Ophioplinthaca">Ophioplinthaca</tp:taxon-name-part><tp:taxon-name-part taxon-name-part-type="species" reg="amezianeae">amezianeae</tp:taxon-name-part></tp:taxon-name></italic> was described by <xref ref-type="bibr" rid="B41">O’Hara and Stöhr (2006)</xref>, and recorded from deep waters in the South Pacific region. It can easily be delimited from most species in the genus <italic><tp:taxon-name><tp:taxon-name-part taxon-name-part-type="genus" reg="Ophioplinthaca">Ophioplinthaca</tp:taxon-name-part></tp:taxon-name></italic> by disc spine, radial shield, and tentacle scale characters (Table <xref ref-type="table" rid="T3">3</xref>).</p><p><italic><tp:taxon-name><tp:taxon-name-part taxon-name-part-type="genus" reg="Ophioplinthaca">Ophioplinthaca</tp:taxon-name-part><tp:taxon-name-part taxon-name-part-type="species" reg="amezianeae">amezianeae</tp:taxon-name-part></tp:taxon-name></italic> from the present study is similar to the holotype description, but it differs slightly in the disc spine shape and number of arm spines on the lateral arm plate. However, the number of arm spines differs between individuals (6–10 arm spines) according to the description of paratype variations of <italic><tp:taxon-name><tp:taxon-name-part taxon-name-part-type="genus" reg="Ophioplinthaca">O.</tp:taxon-name-part><tp:taxon-name-part taxon-name-part-type="species" reg="amezianeae">amezianeae</tp:taxon-name-part></tp:taxon-name></italic> (<xref ref-type="bibr" rid="B41">O’Hara and Stöhr 2006</xref>). The disc spines of our specimen are slightly thicker than in the holotype, but their shape and irregular flanged thorns arising from lateral margins along the spine are similar to the holotype description. The holotype is significantly larger than our specimen (14.5 mm disc diameter), and <italic><tp:taxon-name><tp:taxon-name-part taxon-name-part-type="genus" reg="Ophioplinthaca">Ophioplinthaca</tp:taxon-name-part></tp:taxon-name></italic> species usually show high intraspecific morphological variation. Therefore, a slight difference in disc spine thickness can be considered <abbrev xmlns:xlink="http://www.w3.org/1999/xlink" xlink:title="adoral shield" id="ABBRID0EVFBK" xlink:type="simple">as</abbrev> intraspecific morphological variation within <italic><tp:taxon-name><tp:taxon-name-part taxon-name-part-type="genus" reg="Ophioplinthaca">O.</tp:taxon-name-part><tp:taxon-name-part taxon-name-part-type="species" reg="amezianeae">amezianeae</tp:taxon-name-part></tp:taxon-name></italic>.</p></tp:treatment-sec><tp:treatment-sec><!--Section generated to contain objects referenced in tp:taxon-treatment.--><table-wrap id="T3" position="float" orientation="portrait"><label>Table 3.</label><caption><p>Tabular key to all species of the genus <italic><tp:taxon-name><tp:taxon-name-part taxon-name-part-type="genus" reg="Ophioplinthaca">Ophioplinthaca</tp:taxon-name-part></tp:taxon-name></italic>. Abbreviations: <bold><abbrev xmlns:xlink="http://www.w3.org/1999/xlink" xlink:title="arm segment" id="ABBRID0EKCBI" xlink:type="simple">ASE</abbrev></bold> arm segment, <bold>ASS</bold> Adoral shield spine, <bold><abbrev xmlns:xlink="http://www.w3.org/1999/xlink" xlink:title="dorsal arm plate" id="ABBRID0ERCBI" xlink:type="simple">DAP</abbrev></bold> dorsal arm plate, <bold><abbrev xmlns:xlink="http://www.w3.org/1999/xlink" xlink:title="dorsal arm spines" id="ABBRID0EWCBI" xlink:type="simple">DAS</abbrev></bold> dorsal arm spines, <bold>L</bold> length, <bold><abbrev xmlns:xlink="http://www.w3.org/1999/xlink" xlink:title="lateral oral papillae" id="ABBRID0E4CBI" xlink:type="simple">LOP</abbrev></bold> lateral oral papillae, <bold><abbrev xmlns:xlink="http://www.w3.org/1999/xlink" xlink:title="ventral arm plate" id="ABBRID0ECDBI" xlink:type="simple">VAP</abbrev></bold> ventral arm plate, <bold><abbrev xmlns:xlink="http://www.w3.org/1999/xlink" xlink:title="ventral arm spines" id="ABBRID0EHDBI" xlink:type="simple">VAS</abbrev></bold> ventral arm spines, <bold><abbrev xmlns:xlink="http://www.w3.org/1999/xlink" xlink:title="ventralmost tooth" id="ABBRID0EMDBI" xlink:type="simple">VMT</abbrev></bold> ventralmost tooth, <bold>W</bold> width.</p></caption><table id="TID0EKEDI" rules="all"><tbody><tr><th rowspan="1" colspan="1">Species</th><th rowspan="1" colspan="1">No. of arm spines</th><th rowspan="1" colspan="1">Radial shields</th><th rowspan="1" colspan="1">Oral frame</th><th rowspan="1" colspan="1">Tentacle scale</th><th rowspan="1" colspan="1">Dorsal arm plate (<abbrev xmlns:xlink="http://www.w3.org/1999/xlink" xlink:title="dorsal arm plate" id="ABBRID0EKEBI" xlink:type="simple">DAP</abbrev>), and ventral arm plate (<abbrev xmlns:xlink="http://www.w3.org/1999/xlink" xlink:title="ventral arm plate" id="ABBRID0EOEBI" xlink:type="simple">VAP</abbrev>)</th><th rowspan="1" colspan="1">Arm spine shape and length</th><th rowspan="1" colspan="1">Disc spines</th><th rowspan="1" colspan="1">References</th></tr><tr><td rowspan="1" colspan="1"><italic><tp:taxon-name><tp:taxon-name-part taxon-name-part-type="genus" reg="Ophioplinthaca">Ophioplinthaca</tp:taxon-name-part><tp:taxon-name-part taxon-name-part-type="species" reg="abyssalis">abyssalis</tp:taxon-name-part></tp:taxon-name></italic> Cherbonnier &amp; Sibuet, 1972</td><td rowspan="1" colspan="1">up to 7</td><td rowspan="1" colspan="1">separated proximally but connected at distal ends</td><td rowspan="1" colspan="1">4–5 <abbrev xmlns:xlink="http://www.w3.org/1999/xlink" xlink:title="lateral oral papillae" id="ABBRID0EVFBI" xlink:type="simple">LOP</abbrev>, spiniform, 1 <abbrev xmlns:xlink="http://www.w3.org/1999/xlink" xlink:title="ventralmost tooth" id="ABBRID0EZFBI" xlink:type="simple">VMT</abbrev></td><td rowspan="1" colspan="1">1<sup>st</sup> pore 2, then 1, elongated, blunt</td><td rowspan="1" colspan="1"><abbrev xmlns:xlink="http://www.w3.org/1999/xlink" xlink:title="ventral arm plate" id="ABBRID0EGGBI" xlink:type="simple">VAP</abbrev>-separated, <abbrev xmlns:xlink="http://www.w3.org/1999/xlink" xlink:title="dorsal arm plate" id="ABBRID0EKGBI" xlink:type="simple">DAP</abbrev> 1–3 have few spines and contiguous then separated</td><td rowspan="1" colspan="1">thorny surface</td><td rowspan="1" colspan="1">long, conical</td><td rowspan="1" colspan="1">
                        <xref ref-type="bibr" rid="B4">Cherbonnier and Sibuet (1972)</xref>
                      </td></tr><tr><td rowspan="1" colspan="1"><italic><tp:taxon-name><tp:taxon-name-part taxon-name-part-type="genus" reg="Ophioplinthaca">Ophioplinthaca</tp:taxon-name-part><tp:taxon-name-part taxon-name-part-type="species" reg="amezianeae">amezianeae</tp:taxon-name-part></tp:taxon-name></italic> O’Hara &amp; Stöhr, 2006</td><td rowspan="1" colspan="1">up to 10</td><td rowspan="1" colspan="1">separated, L = 2W</td><td rowspan="1" colspan="1">up to 4–5 <abbrev xmlns:xlink="http://www.w3.org/1999/xlink" xlink:title="lateral oral papillae" id="ABBRID0EWHBI" xlink:type="simple">LOP</abbrev>, spiniform, 1 <abbrev xmlns:xlink="http://www.w3.org/1999/xlink" xlink:title="ventralmost tooth" id="ABBRID0E1HBI" xlink:type="simple">VMT</abbrev></td><td rowspan="1" colspan="1">1<sup>st</sup> pore 2–3, 2<sup>nd</sup> pore 1–2, then 1, spiniform with rounded base, tapering sharply or tip covered in irregular thorns</td><td rowspan="1" colspan="1">separated</td><td rowspan="1" colspan="1">covered with conspicuous thorns</td><td rowspan="1" colspan="1">long, rounded base, with spinelets on lateral surface</td><td rowspan="1" colspan="1"><xref ref-type="bibr" rid="B41">O’Hara and Stöhr (2006)</xref>, this study</td></tr><tr><td rowspan="1" colspan="1"><italic><tp:taxon-name><tp:taxon-name-part taxon-name-part-type="genus" reg="Ophioplinthaca">Ophioplinthaca</tp:taxon-name-part><tp:taxon-name-part taxon-name-part-type="species" reg="athena">athena</tp:taxon-name-part></tp:taxon-name></italic> A.H. Clark, 1949</td><td rowspan="1" colspan="1">up to 5</td><td rowspan="1" colspan="1">separated proximally, connected at distal ends, L = 4W</td><td rowspan="1" colspan="1">4 <abbrev xmlns:xlink="http://www.w3.org/1999/xlink" xlink:title="lateral oral papillae" id="ABBRID0EQJBI" xlink:type="simple">LOP</abbrev>, pointed, flattened, larger, equal in size, 1 <abbrev xmlns:xlink="http://www.w3.org/1999/xlink" xlink:title="ventralmost tooth" id="ABBRID0EUJBI" xlink:type="simple">VMT</abbrev></td><td rowspan="1" colspan="1">1<sup>st</sup> pore 2, then 1, oval, pointed, beyond 3<sup>rd</sup> pore slender spiniform</td><td rowspan="1" colspan="1"><abbrev xmlns:xlink="http://www.w3.org/1999/xlink" xlink:title="ventral arm plate" id="ABBRID0EDKBI" xlink:type="simple">VAP</abbrev> on 1<sup>st</sup><abbrev xmlns:xlink="http://www.w3.org/1999/xlink" xlink:title="arm segment" id="ABBRID0EJKBI" xlink:type="simple">ASE</abbrev> contiguous with next, then separated, <abbrev xmlns:xlink="http://www.w3.org/1999/xlink" xlink:title="dorsal arm plate" id="ABBRID0ENKBI" xlink:type="simple">DAP</abbrev> contiguous (terminal portion slightly separated)</td><td rowspan="1" colspan="1">1<sup>st</sup><abbrev xmlns:xlink="http://www.w3.org/1999/xlink" xlink:title="dorsal arm spines" id="ABBRID0EXKBI" xlink:type="simple">DAS</abbrev> smooth, 2 × <abbrev xmlns:xlink="http://www.w3.org/1999/xlink" xlink:title="arm segment" id="ABBRID0E2KBI" xlink:type="simple">ASE</abbrev> length; 2<sup>nd</sup><abbrev xmlns:xlink="http://www.w3.org/1999/xlink" xlink:title="dorsal arm spines" id="ABBRID0EBLBI" xlink:type="simple">DAS</abbrev>, 4 × <abbrev xmlns:xlink="http://www.w3.org/1999/xlink" xlink:title="arm segment" id="ABBRID0EFLBI" xlink:type="simple">ASE</abbrev> length; shorter thorny <abbrev xmlns:xlink="http://www.w3.org/1999/xlink" xlink:title="ventral arm spines" id="ABBRID0EJLBI" xlink:type="simple">VAS</abbrev></td><td rowspan="1" colspan="1">elongated with thorny tip, at periphery with smooth tip</td><td rowspan="1" colspan="1">A. H. <xref ref-type="bibr" rid="B11">Clark (1949)</xref>, this study</td></tr><tr><td rowspan="1" colspan="1"><italic><tp:taxon-name><tp:taxon-name-part taxon-name-part-type="genus" reg="Ophioplinthaca">Ophioplinthaca</tp:taxon-name-part><tp:taxon-name-part taxon-name-part-type="species" reg="brachispina">brachispina</tp:taxon-name-part></tp:taxon-name></italic> sp. nov.</td><td rowspan="1" colspan="1">up to 5</td><td rowspan="1" colspan="1">separated by large single disc scale or connect at distal ends</td><td rowspan="1" colspan="1">4 <abbrev xmlns:xlink="http://www.w3.org/1999/xlink" xlink:title="lateral oral papillae" id="ABBRID0ERMBI" xlink:type="simple">LOP</abbrev>, pointed, distal one with wider flat edge, 1 <abbrev xmlns:xlink="http://www.w3.org/1999/xlink" xlink:title="ventralmost tooth" id="ABBRID0EVMBI" xlink:type="simple">VMT</abbrev>, ASS covered by cluster of granules</td><td rowspan="1" colspan="1">1<sup>st</sup> pore 2, half <abbrev xmlns:xlink="http://www.w3.org/1999/xlink" xlink:title="adoral shield" id="ABBRID0E6MBI" xlink:type="simple">as</abbrev> long <abbrev xmlns:xlink="http://www.w3.org/1999/xlink" xlink:title="adoral shield" id="ABBRID0EDNBI" xlink:type="simple">as</abbrev><abbrev xmlns:xlink="http://www.w3.org/1999/xlink" xlink:title="ventral arm plate" id="ABBRID0EHNBI" xlink:type="simple">VAP</abbrev>, terminally spiniferous, oval on base of arm, then slightly pointed along arm</td><td rowspan="1" colspan="1"><abbrev xmlns:xlink="http://www.w3.org/1999/xlink" xlink:title="dorsal arm plate" id="ABBRID0EPNBI" xlink:type="simple">DAP</abbrev> and <abbrev xmlns:xlink="http://www.w3.org/1999/xlink" xlink:title="ventral arm plate" id="ABBRID0ETNBI" xlink:type="simple">VAP</abbrev> separated, thorny surface</td><td rowspan="1" colspan="1"><abbrev xmlns:xlink="http://www.w3.org/1999/xlink" xlink:title="dorsal arm spines" id="ABBRID0E2NBI" xlink:type="simple">DAS</abbrev> with distal lateral thorns; <abbrev xmlns:xlink="http://www.w3.org/1999/xlink" xlink:title="ventral arm spines" id="ABBRID0E6NBI" xlink:type="simple">VAS</abbrev> ≈ 1–2 × <abbrev xmlns:xlink="http://www.w3.org/1999/xlink" xlink:title="arm segment" id="ABBRID0EDOBI" xlink:type="simple">ASE</abbrev> length, pointed, thorny, rugose</td><td rowspan="1" colspan="1">bifid or thorny pointed tip, cylindrical</td><td rowspan="1" colspan="1">this study</td></tr><tr><td rowspan="1" colspan="1"><italic><tp:taxon-name><tp:taxon-name-part taxon-name-part-type="genus" reg="Ophioplinthaca">Ophioplinthaca</tp:taxon-name-part><tp:taxon-name-part taxon-name-part-type="species" reg="bythiaspis">bythiaspis</tp:taxon-name-part></tp:taxon-name></italic> (H. L. Clark, 1911)</td><td rowspan="1" colspan="1">up to 6</td><td rowspan="1" colspan="1">separated, L = 4W</td><td rowspan="1" colspan="1">4–5 <abbrev xmlns:xlink="http://www.w3.org/1999/xlink" xlink:title="lateral oral papillae" id="ABBRID0EHPBI" xlink:type="simple">LOP</abbrev>, equal in height, distally slightly wider, 1 <abbrev xmlns:xlink="http://www.w3.org/1999/xlink" xlink:title="ventralmost tooth" id="ABBRID0ELPBI" xlink:type="simple">VMT</abbrev></td><td rowspan="1" colspan="1">oval to bottle-shaped, <abbrev xmlns:xlink="http://www.w3.org/1999/xlink" xlink:title="adoral shield" id="ABBRID0ESPBI" xlink:type="simple">as</abbrev> long <abbrev xmlns:xlink="http://www.w3.org/1999/xlink" xlink:title="adoral shield" id="ABBRID0EWPBI" xlink:type="simple">as</abbrev><abbrev xmlns:xlink="http://www.w3.org/1999/xlink" xlink:title="ventral arm plate" id="ABBRID0E1PBI" xlink:type="simple">VAP</abbrev></td><td rowspan="1" colspan="1"><abbrev xmlns:xlink="http://www.w3.org/1999/xlink" xlink:title="ventral arm plate" id="ABBRID0EBQBI" xlink:type="simple">VAP</abbrev> separated beyond 3 <abbrev xmlns:xlink="http://www.w3.org/1999/xlink" xlink:title="arm segment" id="ABBRID0EFQBI" xlink:type="simple">ASE</abbrev></td><td rowspan="1" colspan="1"><abbrev xmlns:xlink="http://www.w3.org/1999/xlink" xlink:title="dorsal arm spines" id="ABBRID0EMQBI" xlink:type="simple">DAS</abbrev> smooth, <abbrev xmlns:xlink="http://www.w3.org/1999/xlink" xlink:title="ventral arm spines" id="ABBRID0EQQBI" xlink:type="simple">VAS</abbrev> with thorny surface</td><td rowspan="1" colspan="1">conical or more rounded with thorns at tip</td><td rowspan="1" colspan="1">H. L. <xref ref-type="bibr" rid="B8">Clark (1911</xref>, <xref ref-type="bibr" rid="B9">1915</xref>), <xref ref-type="bibr" rid="B41">O’Hara and Stöhr (2006)</xref></td></tr><tr><td rowspan="1" colspan="1"><italic><tp:taxon-name><tp:taxon-name-part taxon-name-part-type="genus" reg="Ophioplinthaca">Ophioplinthaca</tp:taxon-name-part><tp:taxon-name-part taxon-name-part-type="species" reg="carduus">carduus</tp:taxon-name-part></tp:taxon-name></italic> (Lyman, 1878)</td><td rowspan="1" colspan="1">up to 6</td><td rowspan="1" colspan="1">separated</td><td rowspan="1" colspan="1">4–5 <abbrev xmlns:xlink="http://www.w3.org/1999/xlink" xlink:title="lateral oral papillae" id="ABBRID0EASBI" xlink:type="simple">LOP</abbrev>, first 3–4 conical, blunt tip, distalwards flat, spearhead-shaped, small, pointed, 1 <abbrev xmlns:xlink="http://www.w3.org/1999/xlink" xlink:title="ventralmost tooth" id="ABBRID0EESBI" xlink:type="simple">VMT</abbrev>, curved adoral shield</td><td rowspan="1" colspan="1">strongly thorny, after 1<sup>st</sup> pore, with 1 or 2 lateral thorns</td><td rowspan="1" colspan="1"><abbrev xmlns:xlink="http://www.w3.org/1999/xlink" xlink:title="ventral arm plate" id="ABBRID0ESSBI" xlink:type="simple">VAP</abbrev> separated, <abbrev xmlns:xlink="http://www.w3.org/1999/xlink" xlink:title="dorsal arm plate" id="ABBRID0EWSBI" xlink:type="simple">DAP</abbrev> on 1–3 × <abbrev xmlns:xlink="http://www.w3.org/1999/xlink" xlink:title="arm segment" id="ABBRID0E1SBI" xlink:type="simple">ASE</abbrev> contiguous, then separated</td><td rowspan="1" colspan="1">stout, cylindrical, glassy, blunt, very thorny</td><td rowspan="1" colspan="1">short, stout stump with thorny tip</td><td rowspan="1" colspan="1">
                        <xref ref-type="bibr" rid="B30">Lyman (1878)</xref>
                      </td></tr><tr><td rowspan="1" colspan="1"><italic><tp:taxon-name><tp:taxon-name-part taxon-name-part-type="genus" reg="Ophioplinthaca">Ophioplinthaca</tp:taxon-name-part><tp:taxon-name-part taxon-name-part-type="species" reg="chelys">chelys</tp:taxon-name-part></tp:taxon-name></italic> (C. W. Thomson, 1877)</td><td rowspan="1" colspan="1">up to 6</td><td rowspan="1" colspan="1">separated, deeply sunken</td><td rowspan="1" colspan="1">5 <abbrev xmlns:xlink="http://www.w3.org/1999/xlink" xlink:title="lateral oral papillae" id="ABBRID0EGUBI" xlink:type="simple">LOP</abbrev>, first 3–4 conical, blunt tip, 1 <abbrev xmlns:xlink="http://www.w3.org/1999/xlink" xlink:title="ventralmost tooth" id="ABBRID0EKUBI" xlink:type="simple">VMT</abbrev></td><td rowspan="1" colspan="1">large and flat</td><td rowspan="1" colspan="1"><abbrev xmlns:xlink="http://www.w3.org/1999/xlink" xlink:title="ventral arm plate" id="ABBRID0EUUBI" xlink:type="simple">VAP</abbrev> and <abbrev xmlns:xlink="http://www.w3.org/1999/xlink" xlink:title="dorsal arm plate" id="ABBRID0EYUBI" xlink:type="simple">DAP</abbrev> separated</td><td rowspan="1" colspan="1">cylindrical, glassy, blunt, very thorny</td><td rowspan="1" colspan="1">cylindrical, thorny or smooth, thorny tip, spines dense in disc center.</td><td rowspan="1" colspan="1">C. W. <xref ref-type="bibr" rid="B54">Thomson (1877)</xref></td></tr><tr><td rowspan="1" colspan="1"><italic><tp:taxon-name><tp:taxon-name-part taxon-name-part-type="genus" reg="Ophioplinthaca">Ophioplinthaca</tp:taxon-name-part><tp:taxon-name-part taxon-name-part-type="species" reg="citata">citata</tp:taxon-name-part></tp:taxon-name></italic> Koehler, 1904</td><td rowspan="1" colspan="1">up to 9</td><td rowspan="1" colspan="1">separated L = 3–4W</td><td rowspan="1" colspan="1">3–4 <abbrev xmlns:xlink="http://www.w3.org/1999/xlink" xlink:title="lateral oral papillae" id="ABBRID0EDWBI" xlink:type="simple">LOP</abbrev>, blunt, distal one has wider flat edge, 1 <abbrev xmlns:xlink="http://www.w3.org/1999/xlink" xlink:title="ventralmost tooth" id="ABBRID0EHWBI" xlink:type="simple">VMT</abbrev></td><td rowspan="1" colspan="1">oval to elliptical</td><td rowspan="1" colspan="1"><abbrev xmlns:xlink="http://www.w3.org/1999/xlink" xlink:title="dorsal arm plate" id="ABBRID0ERWBI" xlink:type="simple">DAP</abbrev> contiguous, except first few <abbrev xmlns:xlink="http://www.w3.org/1999/xlink" xlink:title="arm segment" id="ABBRID0EVWBI" xlink:type="simple">ASE</abbrev>, <abbrev xmlns:xlink="http://www.w3.org/1999/xlink" xlink:title="ventral arm plate" id="ABBRID0EZWBI" xlink:type="simple">VAP</abbrev> contiguous</td><td rowspan="1" colspan="1"><abbrev xmlns:xlink="http://www.w3.org/1999/xlink" xlink:title="dorsal arm spines" id="ABBRID0EBXBI" xlink:type="simple">DAS</abbrev> ≈ 4 × <abbrev xmlns:xlink="http://www.w3.org/1999/xlink" xlink:title="arm segment" id="ABBRID0EFXBI" xlink:type="simple">ASE</abbrev> length, <abbrev xmlns:xlink="http://www.w3.org/1999/xlink" xlink:title="ventral arm spines" id="ABBRID0EJXBI" xlink:type="simple">VAS</abbrev> short, thorny, hollow</td><td rowspan="1" colspan="1">cylindrical, terminal crown of thorns</td><td rowspan="1" colspan="1"><xref ref-type="bibr" rid="B21">Koehler (1904)</xref>, <xref ref-type="bibr" rid="B41">O’Hara and Stöhr (2006)</xref></td></tr><tr><td rowspan="1" colspan="1"><italic><tp:taxon-name><tp:taxon-name-part taxon-name-part-type="genus" reg="Ophioplinthaca">Ophioplinthaca</tp:taxon-name-part><tp:taxon-name-part taxon-name-part-type="species" reg="clothilde">clothilde</tp:taxon-name-part></tp:taxon-name></italic> A.H. Clark, 1949</td><td rowspan="1" colspan="1">up to 7 at arm base then 5</td><td rowspan="1" colspan="1">contiguous, ovoid, about half <abbrev xmlns:xlink="http://www.w3.org/1999/xlink" xlink:title="adoral shield" id="ABBRID0ESYBI" xlink:type="simple">as</abbrev> long <abbrev xmlns:xlink="http://www.w3.org/1999/xlink" xlink:title="adoral shield" id="ABBRID0EWYBI" xlink:type="simple">as</abbrev> broad</td><td rowspan="1" colspan="1">4 <abbrev xmlns:xlink="http://www.w3.org/1999/xlink" xlink:title="lateral oral papillae" id="ABBRID0E5YBI" xlink:type="simple">LOP</abbrev>, pointed, flattened, large, 1 <abbrev xmlns:xlink="http://www.w3.org/1999/xlink" xlink:title="ventralmost tooth" id="ABBRID0ECZBI" xlink:type="simple">VMT</abbrev> of equal size</td><td rowspan="1" colspan="1">1<sup>st</sup> pore 2, then 1, leaf-like to narrow, sharply pointed with numerous spinelets at tip</td><td rowspan="1" colspan="1"><abbrev xmlns:xlink="http://www.w3.org/1999/xlink" xlink:title="ventral arm plate" id="ABBRID0EQZBI" xlink:type="simple">VAP</abbrev> separated after 2 <abbrev xmlns:xlink="http://www.w3.org/1999/xlink" xlink:title="arm segment" id="ABBRID0EUZBI" xlink:type="simple">ASE</abbrev>, <abbrev xmlns:xlink="http://www.w3.org/1999/xlink" xlink:title="dorsal arm plate" id="ABBRID0EYZBI" xlink:type="simple">DAP</abbrev> separated</td><td rowspan="1" colspan="1"><abbrev xmlns:xlink="http://www.w3.org/1999/xlink" xlink:title="dorsal arm spines" id="ABBRID0EA1BI" xlink:type="simple">DAS</abbrev> ≈ 4 × <abbrev xmlns:xlink="http://www.w3.org/1999/xlink" xlink:title="arm segment" id="ABBRID0EE1BI" xlink:type="simple">ASE</abbrev> length, <abbrev xmlns:xlink="http://www.w3.org/1999/xlink" xlink:title="dorsal arm spines" id="ABBRID0EI1BI" xlink:type="simple">DAS</abbrev> and <abbrev xmlns:xlink="http://www.w3.org/1999/xlink" xlink:title="ventral arm spines" id="ABBRID0EM1BI" xlink:type="simple">VAS</abbrev> with thorny surface, <abbrev xmlns:xlink="http://www.w3.org/1999/xlink" xlink:title="dorsal arm spines" id="ABBRID0EQ1BI" xlink:type="simple">DAS</abbrev> longest</td><td rowspan="1" colspan="1">in disc center cylindrical base ending in 2–3 sub-crowns, at periphery short, stout with irregular crown of a dozen or more thorns</td><td rowspan="1" colspan="1">A. H. <xref ref-type="bibr" rid="B11">Clark (1949)</xref></td></tr><tr><td rowspan="1" colspan="1"><italic><tp:taxon-name><tp:taxon-name-part taxon-name-part-type="genus" reg="Ophioplinthaca">Ophioplinthaca</tp:taxon-name-part><tp:taxon-name-part taxon-name-part-type="species" reg="codonomorpha">codonomorpha</tp:taxon-name-part></tp:taxon-name></italic> (H. L. Clark, 1911)</td><td rowspan="1" colspan="1">up to 8</td><td rowspan="1" colspan="1">widely separated, small, convex proximally, <abbrev xmlns:xlink="http://www.w3.org/1999/xlink" xlink:title="adoral shield" id="ABBRID0EV2BI" xlink:type="simple">as</abbrev> wide <abbrev xmlns:xlink="http://www.w3.org/1999/xlink" xlink:title="adoral shield" id="ABBRID0EZ2BI" xlink:type="simple">as</abbrev> long</td><td rowspan="1" colspan="1">3 <abbrev xmlns:xlink="http://www.w3.org/1999/xlink" xlink:title="lateral oral papillae" id="ABBRID0EB3BI" xlink:type="simple">LOP</abbrev>, 1 <abbrev xmlns:xlink="http://www.w3.org/1999/xlink" xlink:title="ventralmost tooth" id="ABBRID0EF3BI" xlink:type="simple">VMT</abbrev></td><td rowspan="1" colspan="1">1<sup>st</sup> pore 2, oval, conspicuously large, then oval with pointed tip</td><td rowspan="1" colspan="1"><abbrev xmlns:xlink="http://www.w3.org/1999/xlink" xlink:title="ventral arm plate" id="ABBRID0ES3BI" xlink:type="simple">VAP</abbrev> at 1<sup>st</sup> to 2<sup>nd</sup><abbrev xmlns:xlink="http://www.w3.org/1999/xlink" xlink:title="arm segment" id="ABBRID0E13BI" xlink:type="simple">ASE</abbrev> contiguous then separated, <abbrev xmlns:xlink="http://www.w3.org/1999/xlink" xlink:title="dorsal arm plate" id="ABBRID0E53BI" xlink:type="simple">DAP</abbrev> barely contiguous</td><td rowspan="1" colspan="1">1–3 <abbrev xmlns:xlink="http://www.w3.org/1999/xlink" xlink:title="dorsal arm spines" id="ABBRID0EG4BI" xlink:type="simple">DAS</abbrev> smooth or thorny; <abbrev xmlns:xlink="http://www.w3.org/1999/xlink" xlink:title="ventral arm spines" id="ABBRID0EK4BI" xlink:type="simple">VAS</abbrev> also smooth</td><td rowspan="1" colspan="1">minute rough granules</td><td rowspan="1" colspan="1">H. L. <xref ref-type="bibr" rid="B8">Clark (1911)</xref></td></tr><tr><td rowspan="1" colspan="1"><italic><tp:taxon-name><tp:taxon-name-part taxon-name-part-type="genus" reg="Ophioplinthaca">Ophioplinthaca</tp:taxon-name-part><tp:taxon-name-part taxon-name-part-type="species" reg="crassa">crassa</tp:taxon-name-part></tp:taxon-name></italic> H. L. Clark, 1939</td><td rowspan="1" colspan="1">basally 4 then up to 5 or 7</td><td rowspan="1" colspan="1">distally connected, small, <abbrev xmlns:xlink="http://www.w3.org/1999/xlink" xlink:title="adoral shield" id="ABBRID0EP5BI" xlink:type="simple">as</abbrev> wide <abbrev xmlns:xlink="http://www.w3.org/1999/xlink" xlink:title="adoral shield" id="ABBRID0ET5BI" xlink:type="simple">as</abbrev> long, convex proximally</td><td rowspan="1" colspan="1">3 <abbrev xmlns:xlink="http://www.w3.org/1999/xlink" xlink:title="lateral oral papillae" id="ABBRID0E25BI" xlink:type="simple">LOP</abbrev>, narrow, elongated, pointed, distalwards short and wide, 1 large <abbrev xmlns:xlink="http://www.w3.org/1999/xlink" xlink:title="ventralmost tooth" id="ABBRID0E65BI" xlink:type="simple">VMT</abbrev></td><td rowspan="1" colspan="1">1<sup>st</sup> pore 2–3, blunt, 1mm long and wide, very thick, somewhat triangular, then less stout, slender pointed</td><td rowspan="1" colspan="1"><abbrev xmlns:xlink="http://www.w3.org/1999/xlink" xlink:title="ventral arm plate" id="ABBRID0EM6BI" xlink:type="simple">VAP</abbrev>, <abbrev xmlns:xlink="http://www.w3.org/1999/xlink" xlink:title="dorsal arm plate" id="ABBRID0EQ6BI" xlink:type="simple">DAP</abbrev> in first 1–2 <abbrev xmlns:xlink="http://www.w3.org/1999/xlink" xlink:title="arm segment" id="ABBRID0EU6BI" xlink:type="simple">ASE</abbrev> contiguous, then separated</td><td rowspan="1" colspan="1">short, stout, but fragile, thorny spines, <abbrev xmlns:xlink="http://www.w3.org/1999/xlink" xlink:title="dorsal arm spines" id="ABBRID0E36BI" xlink:type="simple">DAS</abbrev> ≈ 2 × <abbrev xmlns:xlink="http://www.w3.org/1999/xlink" xlink:title="arm segment" id="ABBRID0EAACI" xlink:type="simple">ASE</abbrev> length</td><td rowspan="1" colspan="1">low cylindrical tube</td><td rowspan="1" colspan="1">H. L. <xref ref-type="bibr" rid="B10">Clark (1939)</xref></td></tr><tr><td rowspan="1" colspan="1"><italic><tp:taxon-name><tp:taxon-name-part taxon-name-part-type="genus" reg="Ophioplinthaca">Ophioplinthaca</tp:taxon-name-part><tp:taxon-name-part taxon-name-part-type="species" reg="defensor">defensor</tp:taxon-name-part></tp:taxon-name></italic> Koehler, 1930</td><td rowspan="1" colspan="1">up to 7 at arm base</td><td rowspan="1" colspan="1">separated proximally, connected distally</td><td rowspan="1" colspan="1">4 <abbrev xmlns:xlink="http://www.w3.org/1999/xlink" xlink:title="lateral oral papillae" id="ABBRID0EIBCI" xlink:type="simple">LOP</abbrev>, 1 <abbrev xmlns:xlink="http://www.w3.org/1999/xlink" xlink:title="ventralmost tooth" id="ABBRID0EMBCI" xlink:type="simple">VMT</abbrev></td><td rowspan="1" colspan="1">1<sup>st</sup> pore 1, long, and leaf-like then narrower with pointed tip</td><td rowspan="1" colspan="1"><abbrev xmlns:xlink="http://www.w3.org/1999/xlink" xlink:title="dorsal arm plate" id="ABBRID0EZBCI" xlink:type="simple">DAP</abbrev> and <abbrev xmlns:xlink="http://www.w3.org/1999/xlink" xlink:title="ventral arm plate" id="ABBRID0E4BCI" xlink:type="simple">VAP</abbrev> contiguous</td><td rowspan="1" colspan="1">thorny surface, conspicuous thorns on <abbrev xmlns:xlink="http://www.w3.org/1999/xlink" xlink:title="dorsal arm spines" id="ABBRID0EFCCI" xlink:type="simple">DAS</abbrev>; <abbrev xmlns:xlink="http://www.w3.org/1999/xlink" xlink:title="dorsal arm spines" id="ABBRID0EJCCI" xlink:type="simple">DAS</abbrev> ≈ 3 × <abbrev xmlns:xlink="http://www.w3.org/1999/xlink" xlink:title="arm segment" id="ABBRID0ENCCI" xlink:type="simple">ASE</abbrev>, <abbrev xmlns:xlink="http://www.w3.org/1999/xlink" xlink:title="ventral arm spines" id="ABBRID0ERCCI" xlink:type="simple">VAS</abbrev> ≈ 1 × <abbrev xmlns:xlink="http://www.w3.org/1999/xlink" xlink:title="arm segment" id="ABBRID0EVCCI" xlink:type="simple">ASE</abbrev> length</td><td rowspan="1" colspan="1">cylindrical with thorn at tip</td><td rowspan="1" colspan="1"><xref ref-type="bibr" rid="B23">Koehler (1930)</xref>, <xref ref-type="bibr" rid="B39">Na et al. (2021)</xref>, this study</td></tr><tr><td rowspan="1" colspan="1"><italic><tp:taxon-name><tp:taxon-name-part taxon-name-part-type="genus" reg="Ophioplinthaca">Ophioplinthaca</tp:taxon-name-part><tp:taxon-name-part taxon-name-part-type="species" reg="dipsacos">dipsacos</tp:taxon-name-part></tp:taxon-name></italic> (Lyman, 1878)</td><td rowspan="1" colspan="1">up to 6</td><td rowspan="1" colspan="1">separated proximally, connected distally</td><td rowspan="1" colspan="1">4–5 <abbrev xmlns:xlink="http://www.w3.org/1999/xlink" xlink:title="lateral oral papillae" id="ABBRID0ECECI" xlink:type="simple">LOP</abbrev>, pointed, flattened, ill-defined distalwards, 1 <abbrev xmlns:xlink="http://www.w3.org/1999/xlink" xlink:title="ventralmost tooth" id="ABBRID0EGECI" xlink:type="simple">VMT</abbrev></td><td rowspan="1" colspan="1">large, pointed with 1 or 2 microscopic thorns</td><td rowspan="1" colspan="1"><abbrev xmlns:xlink="http://www.w3.org/1999/xlink" xlink:title="ventral arm plate" id="ABBRID0EQECI" xlink:type="simple">VAP</abbrev> and <abbrev xmlns:xlink="http://www.w3.org/1999/xlink" xlink:title="dorsal arm plate" id="ABBRID0EUECI" xlink:type="simple">DAP</abbrev> separated</td><td rowspan="1" colspan="1">long, slender, <abbrev xmlns:xlink="http://www.w3.org/1999/xlink" xlink:title="dorsal arm spines" id="ABBRID0E3ECI" xlink:type="simple">DAS</abbrev> 5–7 × <abbrev xmlns:xlink="http://www.w3.org/1999/xlink" xlink:title="arm segment" id="ABBRID0EAFCI" xlink:type="simple">ASE</abbrev> length, with conspicuous thorns, <abbrev xmlns:xlink="http://www.w3.org/1999/xlink" xlink:title="ventral arm spines" id="ABBRID0EEFCI" xlink:type="simple">VAS</abbrev> 1½–2 × <abbrev xmlns:xlink="http://www.w3.org/1999/xlink" xlink:title="arm segment" id="ABBRID0EIFCI" xlink:type="simple">ASE</abbrev> length with thorny surface</td><td rowspan="1" colspan="1">short, stout, with thorny tip, at periphery smooth</td><td rowspan="1" colspan="1">
                        <xref ref-type="bibr" rid="B30">Lyman (1878)</xref>
                      </td></tr><tr><td rowspan="1" colspan="1"><italic><tp:taxon-name><tp:taxon-name-part taxon-name-part-type="genus" reg="Ophioplinthaca">Ophioplinthaca</tp:taxon-name-part><tp:taxon-name-part taxon-name-part-type="species" reg="globata">globata</tp:taxon-name-part></tp:taxon-name></italic> Koehler, 1922</td><td rowspan="1" colspan="1">up to 6</td><td rowspan="1" colspan="1">separated proximally, connected distally</td><td rowspan="1" colspan="1">3–4 <abbrev xmlns:xlink="http://www.w3.org/1999/xlink" xlink:title="lateral oral papillae" id="ABBRID0ERGCI" xlink:type="simple">LOP</abbrev>, bunt, distal one has wider flat edge, 1 <abbrev xmlns:xlink="http://www.w3.org/1999/xlink" xlink:title="ventralmost tooth" id="ABBRID0EVGCI" xlink:type="simple">VMT</abbrev>, ASS covered by small granules</td><td rowspan="1" colspan="1">1<sup>st</sup> pore 2–3, <abbrev xmlns:xlink="http://www.w3.org/1999/xlink" xlink:title="adoral shield" id="ABBRID0E6GCI" xlink:type="simple">as</abbrev> long <abbrev xmlns:xlink="http://www.w3.org/1999/xlink" xlink:title="adoral shield" id="ABBRID0EDHCI" xlink:type="simple">as</abbrev><abbrev xmlns:xlink="http://www.w3.org/1999/xlink" xlink:title="ventral arm plate" id="ABBRID0EHHCI" xlink:type="simple">VAP</abbrev>, terminally spiniferous in larger specimen</td><td rowspan="1" colspan="1"><abbrev xmlns:xlink="http://www.w3.org/1999/xlink" xlink:title="dorsal arm plate" id="ABBRID0EPHCI" xlink:type="simple">DAP</abbrev> and <abbrev xmlns:xlink="http://www.w3.org/1999/xlink" xlink:title="ventral arm plate" id="ABBRID0ETHCI" xlink:type="simple">VAP</abbrev> separated</td><td rowspan="1" colspan="1">thorny surface</td><td rowspan="1" colspan="1">cylindrical, bifid or tip mostly with 3 thorns</td><td rowspan="1" colspan="1"><xref ref-type="bibr" rid="B22">Koehler (1922</xref>, <xref ref-type="bibr" rid="B23">1930</xref>), <xref ref-type="bibr" rid="B41">O’Hara and Stöhr (2006)</xref></td></tr><tr><td rowspan="1" colspan="1"><italic><tp:taxon-name><tp:taxon-name-part taxon-name-part-type="genus" reg="Ophioplinthaca">Ophioplinthaca</tp:taxon-name-part><tp:taxon-name-part taxon-name-part-type="species" reg="grandisquama">grandisquama</tp:taxon-name-part></tp:taxon-name></italic> Chen, Na, &amp; Zhang, 2021a</td><td rowspan="1" colspan="1">up to 7</td><td rowspan="1" colspan="1">contiguous, L = 1.5W</td><td rowspan="1" colspan="1">up to 3–4 <abbrev xmlns:xlink="http://www.w3.org/1999/xlink" xlink:title="lateral oral papillae" id="ABBRID0EGJCI" xlink:type="simple">LOP</abbrev>, spiniform, 1 or 2 <abbrev xmlns:xlink="http://www.w3.org/1999/xlink" xlink:title="ventralmost tooth" id="ABBRID0EKJCI" xlink:type="simple">VMT</abbrev></td><td rowspan="1" colspan="1">1<sup>st</sup> pore 1–2, only 1 in following <abbrev xmlns:xlink="http://www.w3.org/1999/xlink" xlink:title="arm segment" id="ABBRID0ETJCI" xlink:type="simple">ASE</abbrev>, long, thorny with thick base, tapering into blunt point</td><td rowspan="1" colspan="1"><abbrev xmlns:xlink="http://www.w3.org/1999/xlink" xlink:title="dorsal arm plate" id="ABBRID0E2JCI" xlink:type="simple">DAP</abbrev> contiguous, <abbrev xmlns:xlink="http://www.w3.org/1999/xlink" xlink:title="ventral arm plate" id="ABBRID0E6JCI" xlink:type="simple">VAP</abbrev> separated</td><td rowspan="1" colspan="1"><abbrev xmlns:xlink="http://www.w3.org/1999/xlink" xlink:title="dorsal arm spines" id="ABBRID0EHKCI" xlink:type="simple">DAS</abbrev> thin with distal lateral thorns, up to 3 × <abbrev xmlns:xlink="http://www.w3.org/1999/xlink" xlink:title="arm segment" id="ABBRID0ELKCI" xlink:type="simple">ASE</abbrev> length; <abbrev xmlns:xlink="http://www.w3.org/1999/xlink" xlink:title="ventral arm spines" id="ABBRID0EPKCI" xlink:type="simple">VAS</abbrev> short, blunt, and finely rugose</td><td rowspan="1" colspan="1">stout, tall, bearing numerous distinct thorns laterally or at tip, some bifurcated into two prongs with thorny tips</td><td rowspan="1" colspan="1">
                        <xref ref-type="bibr" rid="B2">Chen et al. (2021a)</xref>
                      </td></tr><tr><td rowspan="1" colspan="1"><italic><tp:taxon-name><tp:taxon-name-part taxon-name-part-type="genus" reg="Ophioplinthaca">Ophioplinthaca</tp:taxon-name-part><tp:taxon-name-part taxon-name-part-type="species" reg="grenadensis">grenadensis</tp:taxon-name-part></tp:taxon-name></italic> John and A. M. Clark, 1954</td><td rowspan="1" colspan="1">up to 5</td><td rowspan="1" colspan="1">separated oval proximally</td><td rowspan="1" colspan="1">up to 5 <abbrev xmlns:xlink="http://www.w3.org/1999/xlink" xlink:title="lateral oral papillae" id="ABBRID0EYLCI" xlink:type="simple">LOP</abbrev>, spiniform, 1 <abbrev xmlns:xlink="http://www.w3.org/1999/xlink" xlink:title="ventralmost tooth" id="ABBRID0E3LCI" xlink:type="simple">VMT</abbrev></td><td rowspan="1" colspan="1">leaf-like, then slightly elongated with pointed tip along arm</td><td rowspan="1" colspan="1"><abbrev xmlns:xlink="http://www.w3.org/1999/xlink" xlink:title="dorsal arm plate" id="ABBRID0EGMCI" xlink:type="simple">DAP</abbrev> in first 1–2 <abbrev xmlns:xlink="http://www.w3.org/1999/xlink" xlink:title="arm segment" id="ABBRID0EKMCI" xlink:type="simple">ASE</abbrev> contiguous, then separated, <abbrev xmlns:xlink="http://www.w3.org/1999/xlink" xlink:title="ventral arm plate" id="ABBRID0EOMCI" xlink:type="simple">VAP</abbrev> separated</td><td rowspan="1" colspan="1">flattened, covered by glassy spines</td><td rowspan="1" colspan="1">long, thick spinelets with rough thorny lateral surface in disc center, at periphery shorter</td><td rowspan="1" colspan="1">John and A. M. Clark (1954)</td></tr><tr><td rowspan="1" colspan="1"><italic><tp:taxon-name><tp:taxon-name-part taxon-name-part-type="genus" reg="Ophioplinthaca">Ophioplinthaca</tp:taxon-name-part><tp:taxon-name-part taxon-name-part-type="species" reg="hastata">hastata</tp:taxon-name-part></tp:taxon-name></italic> Koehler, 1922</td><td rowspan="1" colspan="1">up to 7</td><td rowspan="1" colspan="1">contiguous, L = 1.5W</td><td rowspan="1" colspan="1">4–5 <abbrev xmlns:xlink="http://www.w3.org/1999/xlink" xlink:title="lateral oral papillae" id="ABBRID0EVNCI" xlink:type="simple">LOP</abbrev>, spiniform to club-shaped, distal ones largest, sometimes small granules present on distal edge of jaw, 1 <abbrev xmlns:xlink="http://www.w3.org/1999/xlink" xlink:title="ventralmost tooth" id="ABBRID0EZNCI" xlink:type="simple">VMT</abbrev>, 1 or 2 ASS</td><td rowspan="1" colspan="1">1<sup>st</sup> pore 2, then 1, clavate, terminally spiniferous, longer than <abbrev xmlns:xlink="http://www.w3.org/1999/xlink" xlink:title="ventral arm plate" id="ABBRID0EDOCI" xlink:type="simple">VAP</abbrev></td><td rowspan="1" colspan="1">separated</td><td rowspan="1" colspan="1">smooth, <abbrev xmlns:xlink="http://www.w3.org/1999/xlink" xlink:title="dorsal arm spines" id="ABBRID0ENOCI" xlink:type="simple">DAS</abbrev> ≈ 3 × <abbrev xmlns:xlink="http://www.w3.org/1999/xlink" xlink:title="arm segment" id="ABBRID0EROCI" xlink:type="simple">ASE</abbrev> length</td><td rowspan="1" colspan="1">numerous thorns at cylindrical tip</td><td rowspan="1" colspan="1"><xref ref-type="bibr" rid="B22">Koehler (1922)</xref>, <xref ref-type="bibr" rid="B41">O’Hara and Stöhr (2006)</xref></td></tr><tr><td rowspan="1" colspan="1"><italic><tp:taxon-name><tp:taxon-name-part taxon-name-part-type="genus" reg="Ophioplinthaca">Ophioplinthaca</tp:taxon-name-part><tp:taxon-name-part taxon-name-part-type="species" reg="incisa">incisa</tp:taxon-name-part></tp:taxon-name></italic> (Lyman, 1883)</td><td rowspan="1" colspan="1">up to 5</td><td rowspan="1" colspan="1">small, separated proximally, connected distally</td><td rowspan="1" colspan="1">4–5 <abbrev xmlns:xlink="http://www.w3.org/1999/xlink" xlink:title="lateral oral papillae" id="ABBRID0E4PCI" xlink:type="simple">LOP</abbrev>, spiniform., distal ones wide, flat, 1 <abbrev xmlns:xlink="http://www.w3.org/1999/xlink" xlink:title="ventralmost tooth" id="ABBRID0EBQCI" xlink:type="simple">VMT</abbrev>, 1 or 2 ASS</td><td rowspan="1" colspan="1">1<sup>st</sup> pore 3, then 1</td><td rowspan="1" colspan="1"><abbrev xmlns:xlink="http://www.w3.org/1999/xlink" xlink:title="ventral arm plate" id="ABBRID0EPQCI" xlink:type="simple">VAP</abbrev> separated</td><td rowspan="1" colspan="1">smooth, <abbrev xmlns:xlink="http://www.w3.org/1999/xlink" xlink:title="dorsal arm spines" id="ABBRID0EXQCI" xlink:type="simple">DAS</abbrev> ≈ 3 × <abbrev xmlns:xlink="http://www.w3.org/1999/xlink" xlink:title="arm segment" id="ABBRID0E2QCI" xlink:type="simple">ASE</abbrev>, <abbrev xmlns:xlink="http://www.w3.org/1999/xlink" xlink:title="ventral arm spines" id="ABBRID0E6QCI" xlink:type="simple">VAS</abbrev> ≈ 1 × <abbrev xmlns:xlink="http://www.w3.org/1999/xlink" xlink:title="arm segment" id="ABBRID0EDRCI" xlink:type="simple">ASE</abbrev> length</td><td rowspan="1" colspan="1">cylindrical with thorny tip or thorny surface laterally, at disc periphery smooth</td><td rowspan="1" colspan="1">
                        <xref ref-type="bibr" rid="B33">Lyman (1883)</xref>
                      </td></tr><tr><td rowspan="1" colspan="1"><italic><tp:taxon-name><tp:taxon-name-part taxon-name-part-type="genus" reg="Ophioplinthaca">Ophioplinthaca</tp:taxon-name-part><tp:taxon-name-part taxon-name-part-type="species" reg="laudator">laudator</tp:taxon-name-part></tp:taxon-name></italic> Koehler, 1930</td><td rowspan="1" colspan="1">up to 7</td><td rowspan="1" colspan="1">small, separated proximally, connected distally</td><td rowspan="1" colspan="1">4 <abbrev xmlns:xlink="http://www.w3.org/1999/xlink" xlink:title="lateral oral papillae" id="ABBRID0EMSCI" xlink:type="simple">LOP</abbrev>, sometimes irregularly arranged, elongated, pointed but distalmost one flat and wide, 1 <abbrev xmlns:xlink="http://www.w3.org/1999/xlink" xlink:title="ventralmost tooth" id="ABBRID0EQSCI" xlink:type="simple">VMT</abbrev></td><td rowspan="1" colspan="1">–</td><td rowspan="1" colspan="1"><abbrev xmlns:xlink="http://www.w3.org/1999/xlink" xlink:title="ventral arm plate" id="ABBRID0E1SCI" xlink:type="simple">VAP</abbrev> separated beyond 2<sup>nd</sup><abbrev xmlns:xlink="http://www.w3.org/1999/xlink" xlink:title="arm segment" id="ABBRID0EATCI" xlink:type="simple">ASE</abbrev>, <abbrev xmlns:xlink="http://www.w3.org/1999/xlink" xlink:title="dorsal arm plate" id="ABBRID0EETCI" xlink:type="simple">DAP</abbrev> separated</td><td rowspan="1" colspan="1"><abbrev xmlns:xlink="http://www.w3.org/1999/xlink" xlink:title="dorsal arm spines" id="ABBRID0EMTCI" xlink:type="simple">DAS</abbrev> thorny, <abbrev xmlns:xlink="http://www.w3.org/1999/xlink" xlink:title="ventral arm spines" id="ABBRID0EQTCI" xlink:type="simple">VAS</abbrev> smooth, <abbrev xmlns:xlink="http://www.w3.org/1999/xlink" xlink:title="dorsal arm spines" id="ABBRID0EUTCI" xlink:type="simple">DAS</abbrev> ≈ 2 × <abbrev xmlns:xlink="http://www.w3.org/1999/xlink" xlink:title="arm segment" id="ABBRID0EYTCI" xlink:type="simple">ASE</abbrev>, <abbrev xmlns:xlink="http://www.w3.org/1999/xlink" xlink:title="ventral arm spines" id="ABBRID0E3TCI" xlink:type="simple">VAS</abbrev> ≈ 1½ –2 × <abbrev xmlns:xlink="http://www.w3.org/1999/xlink" xlink:title="arm segment" id="ABBRID0EAUCI" xlink:type="simple">ASE</abbrev> length</td><td rowspan="1" colspan="1">cylindrical with 2–3 thorns at tip or lateral thorns, at disc periphery smooth, conical</td><td rowspan="1" colspan="1">
                        <xref ref-type="bibr" rid="B23">Koehler (1930)</xref>
                      </td></tr><tr><td rowspan="1" colspan="1"><italic><tp:taxon-name><tp:taxon-name-part taxon-name-part-type="genus" reg="Ophioplinthaca">Ophioplinthaca</tp:taxon-name-part><tp:taxon-name-part taxon-name-part-type="species" reg="lithosora">lithosora</tp:taxon-name-part></tp:taxon-name></italic> (H. L. Clark, 1911)</td><td rowspan="1" colspan="1">up to 6 or 7</td><td rowspan="1" colspan="1">long, narrow, separated</td><td rowspan="1" colspan="1">10–15 <abbrev xmlns:xlink="http://www.w3.org/1999/xlink" xlink:title="lateral oral papillae" id="ABBRID0EJVCI" xlink:type="simple">LOP</abbrev> including small granules at distal edge of jaw</td><td rowspan="1" colspan="1">1<sup>st</sup> pore 3, 2<sup>nd</sup> pore 2, then one, large, pointed tip</td><td rowspan="1" colspan="1"><abbrev xmlns:xlink="http://www.w3.org/1999/xlink" xlink:title="ventral arm plate" id="ABBRID0EZVCI" xlink:type="simple">VAP</abbrev> separated, tetragonal</td><td rowspan="1" colspan="1">first 1–2 <abbrev xmlns:xlink="http://www.w3.org/1999/xlink" xlink:title="dorsal arm spines" id="ABBRID0EBWCI" xlink:type="simple">DAS</abbrev>, smooth, 3 × <abbrev xmlns:xlink="http://www.w3.org/1999/xlink" xlink:title="arm segment" id="ABBRID0EFWCI" xlink:type="simple">ASE</abbrev> length, with thorny tip, 3 thorny <abbrev xmlns:xlink="http://www.w3.org/1999/xlink" xlink:title="ventral arm spines" id="ABBRID0EJWCI" xlink:type="simple">VAS</abbrev></td><td rowspan="1" colspan="1">cylindrical, bifid or mostly with 3 thorns at tip or with lateral thorns</td><td rowspan="1" colspan="1">H. L. <xref ref-type="bibr" rid="B8">Clark (1911)</xref>, this study</td></tr><tr><td rowspan="1" colspan="1"><italic><tp:taxon-name><tp:taxon-name-part taxon-name-part-type="genus" reg="Ophioplinthaca">Ophioplinthaca</tp:taxon-name-part><tp:taxon-name-part taxon-name-part-type="species" reg="manillae">manillae</tp:taxon-name-part></tp:taxon-name></italic> Guille, 1981</td><td rowspan="1" colspan="1">up to 6</td><td rowspan="1" colspan="1"><abbrev xmlns:xlink="http://www.w3.org/1999/xlink" xlink:title="adoral shield" id="ABBRID0EOXCI" xlink:type="simple">as</abbrev> wide <abbrev xmlns:xlink="http://www.w3.org/1999/xlink" xlink:title="adoral shield" id="ABBRID0ESXCI" xlink:type="simple">as</abbrev> long, contiguous</td><td rowspan="1" colspan="1">3 <abbrev xmlns:xlink="http://www.w3.org/1999/xlink" xlink:title="lateral oral papillae" id="ABBRID0E1XCI" xlink:type="simple">LOP</abbrev>, 1 <abbrev xmlns:xlink="http://www.w3.org/1999/xlink" xlink:title="ventralmost tooth" id="ABBRID0E5XCI" xlink:type="simple">VMT</abbrev>, rough edges, large, pointed, small granules at distal edge of jaw</td><td rowspan="1" colspan="1">oval, large, rough edges</td><td rowspan="1" colspan="1"><abbrev xmlns:xlink="http://www.w3.org/1999/xlink" xlink:title="dorsal arm plate" id="ABBRID0EJYCI" xlink:type="simple">DAP</abbrev> on first 1–2 <abbrev xmlns:xlink="http://www.w3.org/1999/xlink" xlink:title="arm segment" id="ABBRID0ENYCI" xlink:type="simple">ASE</abbrev> contiguous, then separated, <abbrev xmlns:xlink="http://www.w3.org/1999/xlink" xlink:title="ventral arm plate" id="ABBRID0ERYCI" xlink:type="simple">VAP</abbrev> separated</td><td rowspan="1" colspan="1"><abbrev xmlns:xlink="http://www.w3.org/1999/xlink" xlink:title="dorsal arm spines" id="ABBRID0EZYCI" xlink:type="simple">DAS</abbrev> ≈ 3 × <abbrev xmlns:xlink="http://www.w3.org/1999/xlink" xlink:title="arm segment" id="ABBRID0E4YCI" xlink:type="simple">ASE</abbrev>, <abbrev xmlns:xlink="http://www.w3.org/1999/xlink" xlink:title="ventral arm spines" id="ABBRID0EBZCI" xlink:type="simple">VAS</abbrev> ≈ 1 × <abbrev xmlns:xlink="http://www.w3.org/1999/xlink" xlink:title="arm segment" id="ABBRID0EFZCI" xlink:type="simple">ASE</abbrev> length, thorny</td><td rowspan="1" colspan="1">bifid or mostly with 3 divided thorns at tip, central spines longer than peripheral ones</td><td rowspan="1" colspan="1">
                        <xref ref-type="bibr" rid="B13">Guille (1981)</xref>
                      </td></tr><tr><td rowspan="1" colspan="1"><italic><tp:taxon-name><tp:taxon-name-part taxon-name-part-type="genus" reg="Ophioplinthaca">Ophioplinthaca</tp:taxon-name-part><tp:taxon-name-part taxon-name-part-type="species" reg="miranda">miranda</tp:taxon-name-part></tp:taxon-name></italic> Koehler, 1904</td><td rowspan="1" colspan="1">up to 5 or 6</td><td rowspan="1" colspan="1">separated proximally, connected distally</td><td rowspan="1" colspan="1">3 <abbrev xmlns:xlink="http://www.w3.org/1999/xlink" xlink:title="lateral oral papillae" id="ABBRID0EO1CI" xlink:type="simple">LOP</abbrev>, 1 large <abbrev xmlns:xlink="http://www.w3.org/1999/xlink" xlink:title="ventralmost tooth" id="ABBRID0ES1CI" xlink:type="simple">VMT</abbrev></td><td rowspan="1" colspan="1">triangular</td><td rowspan="1" colspan="1"><abbrev xmlns:xlink="http://www.w3.org/1999/xlink" xlink:title="dorsal arm plate" id="ABBRID0E31CI" xlink:type="simple">DAP</abbrev> and <abbrev xmlns:xlink="http://www.w3.org/1999/xlink" xlink:title="ventral arm plate" id="ABBRID0EA2CI" xlink:type="simple">VAP</abbrev> contiguous</td><td rowspan="1" colspan="1">both <abbrev xmlns:xlink="http://www.w3.org/1999/xlink" xlink:title="dorsal arm spines" id="ABBRID0EI2CI" xlink:type="simple">DAS</abbrev> and <abbrev xmlns:xlink="http://www.w3.org/1999/xlink" xlink:title="ventral arm spines" id="ABBRID0EM2CI" xlink:type="simple">VAS</abbrev> small, thorny, rugose and same length</td><td rowspan="1" colspan="1">cylindrical with thorny circular tip</td><td rowspan="1" colspan="1">
                        <xref ref-type="bibr" rid="B21">Koehler (1904)</xref>
                      </td></tr><tr><td rowspan="1" colspan="1"><italic><tp:taxon-name><tp:taxon-name-part taxon-name-part-type="genus" reg="Ophioplinthaca">Ophioplinthaca</tp:taxon-name-part><tp:taxon-name-part taxon-name-part-type="species" reg="monitor">monitor</tp:taxon-name-part></tp:taxon-name></italic> Koehler, 1930</td><td rowspan="1" colspan="1">up to 7 or 8</td><td rowspan="1" colspan="1">separated</td><td rowspan="1" colspan="1">4 <abbrev xmlns:xlink="http://www.w3.org/1999/xlink" xlink:title="lateral oral papillae" id="ABBRID0EV3CI" xlink:type="simple">LOP</abbrev>, 1 <abbrev xmlns:xlink="http://www.w3.org/1999/xlink" xlink:title="ventralmost tooth" id="ABBRID0EZ3CI" xlink:type="simple">VMT</abbrev>, distalmost one smaller</td><td rowspan="1" colspan="1">1<sup>st</sup> pore 2, then 1, oval to rounded proximally and pointed distally</td><td rowspan="1" colspan="1"><abbrev xmlns:xlink="http://www.w3.org/1999/xlink" xlink:title="dorsal arm plate" id="ABBRID0EH4CI" xlink:type="simple">DAP</abbrev> on first 2 <abbrev xmlns:xlink="http://www.w3.org/1999/xlink" xlink:title="arm segment" id="ABBRID0EL4CI" xlink:type="simple">ASE</abbrev> contiguous, then separated, fan-shaped</td><td rowspan="1" colspan="1"><abbrev xmlns:xlink="http://www.w3.org/1999/xlink" xlink:title="dorsal arm spines" id="ABBRID0ET4CI" xlink:type="simple">DAS</abbrev> with conspicuously sparse thorny surface, <abbrev xmlns:xlink="http://www.w3.org/1999/xlink" xlink:title="ventral arm spines" id="ABBRID0EX4CI" xlink:type="simple">VAS</abbrev> thorny</td><td rowspan="1" colspan="1">granules with thorny tip</td><td rowspan="1" colspan="1"><xref ref-type="bibr" rid="B23">Koehler (1930)</xref>, <xref ref-type="bibr" rid="B41">O’Hara and Stöhr (2006)</xref></td></tr><tr><td rowspan="1" colspan="1"><italic><tp:taxon-name><tp:taxon-name-part taxon-name-part-type="genus" reg="Ophioplinthaca">Ophioplinthaca</tp:taxon-name-part><tp:taxon-name-part taxon-name-part-type="species" reg="papillosa">papillosa</tp:taxon-name-part></tp:taxon-name></italic> H. L. Clark, 1939</td><td rowspan="1" colspan="1">up to 7</td><td rowspan="1" colspan="1">separated, narrow</td><td rowspan="1" colspan="1">3–4 <abbrev xmlns:xlink="http://www.w3.org/1999/xlink" xlink:title="lateral oral papillae" id="ABBRID0ED6CI" xlink:type="simple">LOP</abbrev>, narrow, subequal, long, pointed, 1 <abbrev xmlns:xlink="http://www.w3.org/1999/xlink" xlink:title="ventralmost tooth" id="ABBRID0EH6CI" xlink:type="simple">VMT</abbrev></td><td rowspan="1" colspan="1">flat, moderately, large, pointed</td><td rowspan="1" colspan="1">separated</td><td rowspan="1" colspan="1">rough surface, <abbrev xmlns:xlink="http://www.w3.org/1999/xlink" xlink:title="dorsal arm spines" id="ABBRID0EU6CI" xlink:type="simple">DAS</abbrev> ≈ 3 × <abbrev xmlns:xlink="http://www.w3.org/1999/xlink" xlink:title="arm segment" id="ABBRID0EY6CI" xlink:type="simple">ASE</abbrev>, <abbrev xmlns:xlink="http://www.w3.org/1999/xlink" xlink:title="ventral arm spines" id="ABBRID0E36CI" xlink:type="simple">VAS</abbrev> ≈ 1 × <abbrev xmlns:xlink="http://www.w3.org/1999/xlink" xlink:title="arm segment" id="ABBRID0EAADI" xlink:type="simple">ASE</abbrev> length</td><td rowspan="1" colspan="1">in disc center with long tip dividing into 2–3 thorns, at periphery with spinous tip</td><td rowspan="1" colspan="1">H. L. <xref ref-type="bibr" rid="B10">Clark (1939)</xref></td></tr><tr><td rowspan="1" colspan="1"><italic><tp:taxon-name><tp:taxon-name-part taxon-name-part-type="genus" reg="Ophioplinthaca">Ophioplinthaca</tp:taxon-name-part><tp:taxon-name-part taxon-name-part-type="species" reg="plicata">plicata</tp:taxon-name-part></tp:taxon-name></italic> (Lyman, 1878)</td><td rowspan="1" colspan="1">up to 8</td><td rowspan="1" colspan="1">contiguous, L = 2–2.5W</td><td rowspan="1" colspan="1">3–5 <abbrev xmlns:xlink="http://www.w3.org/1999/xlink" xlink:title="lateral oral papillae" id="ABBRID0EIBDI" xlink:type="simple">LOP</abbrev>, 1–3 <abbrev xmlns:xlink="http://www.w3.org/1999/xlink" xlink:title="ventralmost tooth" id="ABBRID0EMBDI" xlink:type="simple">VMT</abbrev>, spiniform</td><td rowspan="1" colspan="1">1<sup>st</sup> pore 2–3, curved inward, pointed round tip</td><td rowspan="1" colspan="1"><abbrev xmlns:xlink="http://www.w3.org/1999/xlink" xlink:title="dorsal arm plate" id="ABBRID0E1BDI" xlink:type="simple">DAP</abbrev> contiguous, <abbrev xmlns:xlink="http://www.w3.org/1999/xlink" xlink:title="ventral arm plate" id="ABBRID0E5BDI" xlink:type="simple">VAP</abbrev> separated</td><td rowspan="1" colspan="1">thorny surface</td><td rowspan="1" colspan="1">conical, cylindrical, finely rugose or rarely with few longer thorns</td><td rowspan="1" colspan="1"><xref ref-type="bibr" rid="B30">Lyman (1878</xref>, <xref ref-type="bibr" rid="B32">1882</xref>), <xref ref-type="bibr" rid="B21">Koehler (1904)</xref>, <xref ref-type="bibr" rid="B41">O’Hara and Stöhr (2006)</xref></td></tr><tr><td rowspan="1" colspan="1"><italic><tp:taxon-name><tp:taxon-name-part taxon-name-part-type="genus" reg="Ophioplinthaca">Ophioplinthaca</tp:taxon-name-part><tp:taxon-name-part taxon-name-part-type="species" reg="pulchra">pulchra</tp:taxon-name-part></tp:taxon-name></italic> Koehler, 1904</td><td rowspan="1" colspan="1">up to 7</td><td rowspan="1" colspan="1">separated proximally, connected distally</td><td rowspan="1" colspan="1">4 <abbrev xmlns:xlink="http://www.w3.org/1999/xlink" xlink:title="lateral oral papillae" id="ABBRID0EVDDI" xlink:type="simple">LOP</abbrev>, 1 <abbrev xmlns:xlink="http://www.w3.org/1999/xlink" xlink:title="ventralmost tooth" id="ABBRID0EZDDI" xlink:type="simple">VMT</abbrev></td><td rowspan="1" colspan="1">leaf-like</td><td rowspan="1" colspan="1">first two <abbrev xmlns:xlink="http://www.w3.org/1999/xlink" xlink:title="ventral arm plate" id="ABBRID0EDEDI" xlink:type="simple">VAP</abbrev> contiguous, then separated, <abbrev xmlns:xlink="http://www.w3.org/1999/xlink" xlink:title="dorsal arm plate" id="ABBRID0EHEDI" xlink:type="simple">DAP</abbrev> contiguous</td><td rowspan="1" colspan="1">thorny, rugose surface, uppermost <abbrev xmlns:xlink="http://www.w3.org/1999/xlink" xlink:title="dorsal arm spines" id="ABBRID0EPEDI" xlink:type="simple">DAS</abbrev> longest</td><td rowspan="1" colspan="1">cylindrical with thorny tip in center, at periphery smaller and conical</td><td rowspan="1" colspan="1"><xref ref-type="bibr" rid="B21">Koehler (1904</xref>, <xref ref-type="bibr" rid="B22">1922</xref>), <xref ref-type="bibr" rid="B41">O’Hara and Stöhr (2006)</xref></td></tr><tr><td rowspan="1" colspan="1"><italic><tp:taxon-name><tp:taxon-name-part taxon-name-part-type="genus" reg="Ophioplinthaca">Ophioplinthaca</tp:taxon-name-part><tp:taxon-name-part taxon-name-part-type="species" reg="rudis">rudis</tp:taxon-name-part></tp:taxon-name></italic> (Koehler, 1897)</td><td rowspan="1" colspan="1">up to 5</td><td rowspan="1" colspan="1">completely separated or distally connected</td><td rowspan="1" colspan="1">5–6 <abbrev xmlns:xlink="http://www.w3.org/1999/xlink" xlink:title="lateral oral papillae" id="ABBRID0E6FDI" xlink:type="simple">LOP</abbrev>, spiniform, 1 <abbrev xmlns:xlink="http://www.w3.org/1999/xlink" xlink:title="ventralmost tooth" id="ABBRID0EDGDI" xlink:type="simple">VMT</abbrev></td><td rowspan="1" colspan="1">leaf-like</td><td rowspan="1" colspan="1"><abbrev xmlns:xlink="http://www.w3.org/1999/xlink" xlink:title="dorsal arm plate" id="ABBRID0ENGDI" xlink:type="simple">DAP</abbrev> contiguous or separated, <abbrev xmlns:xlink="http://www.w3.org/1999/xlink" xlink:title="ventral arm plate" id="ABBRID0ERGDI" xlink:type="simple">VAP</abbrev> widely separated</td><td rowspan="1" colspan="1">finely thorny</td><td rowspan="1" colspan="1">long spines with smooth surface</td><td rowspan="1" colspan="1"><xref ref-type="bibr" rid="B20">Koehler (1897)</xref>, <xref ref-type="bibr" rid="B41">O’Hara and Stöhr (2006)</xref></td></tr><tr><td rowspan="1" colspan="1"><italic><tp:taxon-name><tp:taxon-name-part taxon-name-part-type="genus" reg="Ophioplinthaca">Ophioplinthaca</tp:taxon-name-part><tp:taxon-name-part taxon-name-part-type="species" reg="sarsii">sarsii</tp:taxon-name-part></tp:taxon-name></italic> (Lyman, 1878)</td><td rowspan="1" colspan="1">up to 8</td><td rowspan="1" colspan="1">separated</td><td rowspan="1" colspan="1">3 <abbrev xmlns:xlink="http://www.w3.org/1999/xlink" xlink:title="lateral oral papillae" id="ABBRID0EAIDI" xlink:type="simple">LOP</abbrev> small, pointed, 1 <abbrev xmlns:xlink="http://www.w3.org/1999/xlink" xlink:title="ventralmost tooth" id="ABBRID0EEIDI" xlink:type="simple">VMT</abbrev></td><td rowspan="1" colspan="1">flat, tapering, jagged</td><td rowspan="1" colspan="1"><abbrev xmlns:xlink="http://www.w3.org/1999/xlink" xlink:title="dorsal arm plate" id="ABBRID0EOIDI" xlink:type="simple">DAP</abbrev>, <abbrev xmlns:xlink="http://www.w3.org/1999/xlink" xlink:title="ventral arm plate" id="ABBRID0ESIDI" xlink:type="simple">VAP</abbrev> separated</td><td rowspan="1" colspan="1">stout, cylindrical, glassy, blunt, very thorny</td><td rowspan="1" colspan="1">smooth cylindrical</td><td rowspan="1" colspan="1">
                        <xref ref-type="bibr" rid="B30">Lyman (1878)</xref>
                      </td></tr><tr><td rowspan="1" colspan="1"><italic><tp:taxon-name><tp:taxon-name-part taxon-name-part-type="genus" reg="Ophioplinthaca">Ophioplinthaca</tp:taxon-name-part><tp:taxon-name-part taxon-name-part-type="species" reg="semele">semele</tp:taxon-name-part></tp:taxon-name></italic> (A.H. Clark, 1949)</td><td rowspan="1" colspan="1">up to 7</td><td rowspan="1" colspan="1">separated proximally, connected in distally, L ≈ 2½–3W</td><td rowspan="1" colspan="1">5 <abbrev xmlns:xlink="http://www.w3.org/1999/xlink" xlink:title="lateral oral papillae" id="ABBRID0E5JDI" xlink:type="simple">LOP</abbrev>, pointed, flatted, ill-defined, 1 <abbrev xmlns:xlink="http://www.w3.org/1999/xlink" xlink:title="ventralmost tooth" id="ABBRID0ECKDI" xlink:type="simple">VMT</abbrev></td><td rowspan="1" colspan="1">1<sup>st</sup> pore 3 or rarely 5, 2<sup>nd</sup> pore 2–3, 3<sup>rd</sup> pore 2, then one, large, pointed tip</td><td rowspan="1" colspan="1"><abbrev xmlns:xlink="http://www.w3.org/1999/xlink" xlink:title="ventral arm plate" id="ABBRID0ETKDI" xlink:type="simple">VAP</abbrev> in first 1–2 <abbrev xmlns:xlink="http://www.w3.org/1999/xlink" xlink:title="arm segment" id="ABBRID0EXKDI" xlink:type="simple">ASE</abbrev> contiguous, then separated, <abbrev xmlns:xlink="http://www.w3.org/1999/xlink" xlink:title="dorsal arm plate" id="ABBRID0E2KDI" xlink:type="simple">DAP</abbrev> separated</td><td rowspan="1" colspan="1">long, slender, <abbrev xmlns:xlink="http://www.w3.org/1999/xlink" xlink:title="dorsal arm spines" id="ABBRID0EDLDI" xlink:type="simple">DAS</abbrev> with conspicuous thorns, <abbrev xmlns:xlink="http://www.w3.org/1999/xlink" xlink:title="ventral arm spines" id="ABBRID0EHLDI" xlink:type="simple">VAS</abbrev> thorny surface</td><td rowspan="1" colspan="1">short, stout, with thorny tip, or 3 thorns, at periphery smooth spines without thorns</td><td rowspan="1" colspan="1">A. H. <xref ref-type="bibr" rid="B11">Clark (1949)</xref>, <xref ref-type="bibr" rid="B2">Chen et al. (2021a)</xref>, this study</td></tr><tr><td rowspan="1" colspan="1"><italic><tp:taxon-name><tp:taxon-name-part taxon-name-part-type="genus" reg="Ophioplinthaca">Ophioplinthaca</tp:taxon-name-part><tp:taxon-name-part taxon-name-part-type="species" reg="sexradia">sexradia</tp:taxon-name-part></tp:taxon-name></italic> Mortensen, 1933</td><td rowspan="1" colspan="1">up to 4</td><td rowspan="1" colspan="1">separated proximally, connected distally</td><td rowspan="1" colspan="1">3 <abbrev xmlns:xlink="http://www.w3.org/1999/xlink" xlink:title="lateral oral papillae" id="ABBRID0EUMDI" xlink:type="simple">LOP</abbrev>, 1 <abbrev xmlns:xlink="http://www.w3.org/1999/xlink" xlink:title="ventralmost tooth" id="ABBRID0EYMDI" xlink:type="simple">VMT</abbrev></td><td rowspan="1" colspan="1">small, leaf-like</td><td rowspan="1" colspan="1">separated, small</td><td rowspan="1" colspan="1">small, thick base</td><td rowspan="1" colspan="1">irregular scales with conical tubercles</td><td rowspan="1" colspan="1">
                        <xref ref-type="bibr" rid="B38">Mortensen (1933)</xref>
                      </td></tr><tr><td rowspan="1" colspan="1"><italic><tp:taxon-name><tp:taxon-name-part taxon-name-part-type="genus" reg="Ophioplinthaca">Ophioplinthaca</tp:taxon-name-part><tp:taxon-name-part taxon-name-part-type="species" reg="spinissima">spinissima</tp:taxon-name-part></tp:taxon-name></italic> H. L. Clark, 1900</td><td rowspan="1" colspan="1">up to 9</td><td rowspan="1" colspan="1">separated proximally, connected in distally, longer than wide</td><td rowspan="1" colspan="1">up to 5–7 <abbrev xmlns:xlink="http://www.w3.org/1999/xlink" xlink:title="lateral oral papillae" id="ABBRID0EJODI" xlink:type="simple">LOP</abbrev>, spiniform, 1VMT</td><td rowspan="1" colspan="1">1<sup>st</sup> pore one or divided into two, then more pointed distalwards along arm</td><td rowspan="1" colspan="1"><abbrev xmlns:xlink="http://www.w3.org/1999/xlink" xlink:title="dorsal arm plate" id="ABBRID0EXODI" xlink:type="simple">DAP</abbrev> widely separated</td><td rowspan="1" colspan="1">thorny surface</td><td rowspan="1" colspan="1">spine with thorny tip, or 3 thorns, at periphery smooth spines without thorns, tip relatively flat with thorns</td><td rowspan="1" colspan="1">H. L. <xref ref-type="bibr" rid="B7">Clark (1900)</xref></td></tr><tr><td rowspan="1" colspan="1"><italic><tp:taxon-name><tp:taxon-name-part taxon-name-part-type="genus" reg="Ophioplinthaca">Ophioplinthaca</tp:taxon-name-part></tp:taxon-name></italic> sp.</td><td rowspan="1" colspan="1">up to 6</td><td rowspan="1" colspan="1">contiguous, distally convex, proximally triangular L = 2W</td><td rowspan="1" colspan="1">4–5 <abbrev xmlns:xlink="http://www.w3.org/1999/xlink" xlink:title="lateral oral papillae" id="ABBRID0E5PDI" xlink:type="simple">LOP</abbrev>, pointed, elongated, slightly flattened distal end, 1 <abbrev xmlns:xlink="http://www.w3.org/1999/xlink" xlink:title="ventralmost tooth" id="ABBRID0ECQDI" xlink:type="simple">VMT</abbrev> large, slightly longer than <abbrev xmlns:xlink="http://www.w3.org/1999/xlink" xlink:title="lateral oral papillae" id="ABBRID0EGQDI" xlink:type="simple">LOP</abbrev></td><td rowspan="1" colspan="1">1<sup>st</sup> pore 1–2, then 1, leaf-like, but along arm narrower, thorny, pointed; <abbrev xmlns:xlink="http://www.w3.org/1999/xlink" xlink:title="adoral shield" id="ABBRID0EPQDI" xlink:type="simple">as</abbrev> long <abbrev xmlns:xlink="http://www.w3.org/1999/xlink" xlink:title="adoral shield" id="ABBRID0ETQDI" xlink:type="simple">as</abbrev><abbrev xmlns:xlink="http://www.w3.org/1999/xlink" xlink:title="ventral arm plate" id="ABBRID0EXQDI" xlink:type="simple">VAP</abbrev></td><td rowspan="1" colspan="1">both <abbrev xmlns:xlink="http://www.w3.org/1999/xlink" xlink:title="ventral arm plate" id="ABBRID0E5QDI" xlink:type="simple">VAP</abbrev> and <abbrev xmlns:xlink="http://www.w3.org/1999/xlink" xlink:title="dorsal arm plate" id="ABBRID0ECRDI" xlink:type="simple">DAP</abbrev> widely separated</td><td rowspan="1" colspan="1"><abbrev xmlns:xlink="http://www.w3.org/1999/xlink" xlink:title="dorsal arm spines" id="ABBRID0EKRDI" xlink:type="simple">DAS</abbrev> has conspicuous lateral thorns; <abbrev xmlns:xlink="http://www.w3.org/1999/xlink" xlink:title="ventral arm spines" id="ABBRID0EORDI" xlink:type="simple">VAS</abbrev> with thorny surface</td><td rowspan="1" colspan="1">disc center: conical or short cylindrical spines, when cylindrical with two sub-thorns; at periphery smooth, conical or short, cylindrical, finely rugose to smooth</td><td rowspan="1" colspan="1">this study</td></tr><tr><td rowspan="1" colspan="1"><italic><tp:taxon-name><tp:taxon-name-part taxon-name-part-type="genus" reg="Ophioplinthaca">Ophioplinthaca</tp:taxon-name-part><tp:taxon-name-part taxon-name-part-type="species" reg="tylota">tylota</tp:taxon-name-part></tp:taxon-name></italic> H. L. Clark, 1939</td><td rowspan="1" colspan="1">up to 6</td><td rowspan="1" colspan="1">separated proximally, connected distally</td><td rowspan="1" colspan="1">4 <abbrev xmlns:xlink="http://www.w3.org/1999/xlink" xlink:title="lateral oral papillae" id="ABBRID0ESSDI" xlink:type="simple">LOP</abbrev>, narrow, equal, long, pointed, 1 <abbrev xmlns:xlink="http://www.w3.org/1999/xlink" xlink:title="ventralmost tooth" id="ABBRID0EWSDI" xlink:type="simple">VMT</abbrev></td><td rowspan="1" colspan="1">very thick, heavy, smooth but increasingly flatter along arm, smaller, very thorny</td><td rowspan="1" colspan="1">first and second <abbrev xmlns:xlink="http://www.w3.org/1999/xlink" xlink:title="dorsal arm plate" id="ABBRID0EATDI" xlink:type="simple">DAP</abbrev> contiguous, then separated, <abbrev xmlns:xlink="http://www.w3.org/1999/xlink" xlink:title="ventral arm plate" id="ABBRID0EETDI" xlink:type="simple">VAP</abbrev> separated</td><td rowspan="1" colspan="1">thorny spine, <abbrev xmlns:xlink="http://www.w3.org/1999/xlink" xlink:title="dorsal arm spines" id="ABBRID0EMTDI" xlink:type="simple">DAS</abbrev> with conspicuous thorns, <abbrev xmlns:xlink="http://www.w3.org/1999/xlink" xlink:title="dorsal arm spines" id="ABBRID0EQTDI" xlink:type="simple">DAS</abbrev> ≈ 3 × <abbrev xmlns:xlink="http://www.w3.org/1999/xlink" xlink:title="arm segment" id="ABBRID0EUTDI" xlink:type="simple">ASE</abbrev>, <abbrev xmlns:xlink="http://www.w3.org/1999/xlink" xlink:title="ventral arm spines" id="ABBRID0EYTDI" xlink:type="simple">VAS</abbrev> ≈ 1 × <abbrev xmlns:xlink="http://www.w3.org/1999/xlink" xlink:title="arm segment" id="ABBRID0E3TDI" xlink:type="simple">ASE</abbrev> length</td><td rowspan="1" colspan="1">smooth, rounded spine</td><td rowspan="1" colspan="1">H. L. <xref ref-type="bibr" rid="B10">Clark (1939)</xref></td></tr><tr><td rowspan="1" colspan="1"><italic><tp:taxon-name><tp:taxon-name-part taxon-name-part-type="genus" reg="Ophioplinthaca">Ophioplinthaca</tp:taxon-name-part><tp:taxon-name-part taxon-name-part-type="species" reg="webri">webri</tp:taxon-name-part></tp:taxon-name></italic> (Koehler, 1904)</td><td rowspan="1" colspan="1">up to 7</td><td rowspan="1" colspan="1">separated proximally, connected distally</td><td rowspan="1" colspan="1">4 <abbrev xmlns:xlink="http://www.w3.org/1999/xlink" xlink:title="lateral oral papillae" id="ABBRID0EEVDI" xlink:type="simple">LOP</abbrev>, narrow, equal, long, pointed, 1 large <abbrev xmlns:xlink="http://www.w3.org/1999/xlink" xlink:title="ventralmost tooth" id="ABBRID0EIVDI" xlink:type="simple">VMT</abbrev></td><td rowspan="1" colspan="1">1<sup>st</sup> pore 2–3, then 1, elongated</td><td rowspan="1" colspan="1"><abbrev xmlns:xlink="http://www.w3.org/1999/xlink" xlink:title="dorsal arm plate" id="ABBRID0EVVDI" xlink:type="simple">DAP</abbrev> and <abbrev xmlns:xlink="http://www.w3.org/1999/xlink" xlink:title="ventral arm plate" id="ABBRID0EZVDI" xlink:type="simple">VAP</abbrev> contiguous</td><td rowspan="1" colspan="1">–</td><td rowspan="1" colspan="1">-</td><td rowspan="1" colspan="1">
                        <xref ref-type="bibr" rid="B21">Koehler (1904)</xref>
                      </td></tr></tbody></table></table-wrap></tp:treatment-sec><ref-list><ref id="B41"><mixed-citation xmlns:xlink="http://www.w3.org/1999/xlink" xlink:type="simple"><person-group><name name-style="western"><surname>O’Hara</surname><given-names>TD</given-names></name><name name-style="western"><surname>Stöhr</surname><given-names>S</given-names></name></person-group> (<year>2006</year>) Deep water <tp:taxon-name><tp:taxon-name-part taxon-name-part-type="class">Ophiuroidea</tp:taxon-name-part></tp:taxon-name> (<tp:taxon-name><tp:taxon-name-part taxon-name-part-type="phylum">Echinodermata</tp:taxon-name-part></tp:taxon-name>) of New Caledonia: <tp:taxon-name><tp:taxon-name-part taxon-name-part-type="family">Ophiacanthidae</tp:taxon-name-part></tp:taxon-name> and <tp:taxon-name><tp:taxon-name-part taxon-name-part-type="family">Hemieuryalidae</tp:taxon-name-part></tp:taxon-name>. In: Richer de Forges B et al. (Eds) Tropical Deep-sea Benthos 24. Mémoires du Muséum national d’Histoire naturelle (1993), 33–141. <ext-link xlink:type="simple" ext-link-type="uri" xlink:href="http://cat.inist.fr/?aModele=afficheN%26cpsidt=18965845">http://cat.inist.fr/?aModele=afficheN&amp;cpsidt=18965845</ext-link></mixed-citation></ref><ref id="B4"><mixed-citation xmlns:xlink="http://www.w3.org/1999/xlink" xlink:type="simple"><person-group><name name-style="western"><surname>Cherbonnier</surname><given-names>G</given-names></name><name name-style="western"><surname>Sibuet</surname><given-names>M</given-names></name></person-group> (<year>1972</year>) <article-title>Résultats Scientifique de la compagne Noratlante: Astérides et Ophiures. Bulletin du Museum National d’Histoire Naturel Paris 3<sup>e</sup> série.</article-title><source>Zoologie</source><volume>102</volume>(<issue>76</issue>): <fpage>1333</fpage>–<lpage>1394</lpage>. <ext-link xlink:type="simple" ext-link-type="uri" xlink:href="https://biodiversitylibrary.org/page/56310281">https://biodiversitylibrary.org/page/56310281</ext-link></mixed-citation></ref><ref id="B11"><mixed-citation xmlns:xlink="http://www.w3.org/1999/xlink" xlink:type="simple"><person-group><name name-style="western"><surname>Clark</surname><given-names>AH</given-names></name></person-group> (<year>1949</year>) <article-title><tp:taxon-name><tp:taxon-name-part taxon-name-part-type="class">Ophiuroidea</tp:taxon-name-part></tp:taxon-name> of the Hawaiian Islands. Bulletin of the Bernice P.</article-title><source>Bishop Museum</source><volume>195</volume>: <fpage>3</fpage>–<lpage>133</lpage>.</mixed-citation></ref><ref id="B8"><mixed-citation xmlns:xlink="http://www.w3.org/1999/xlink" xlink:type="simple"><person-group><name name-style="western"><surname>Clark</surname><given-names>HL</given-names></name></person-group> (<year>1911</year>) <article-title>North Pacific Ophiurans in the collection of the United States National Museum.</article-title><source>Smithsonian Institution United States National Museum Bulletin</source><volume>75</volume>: <fpage>1</fpage>–<lpage>302</lpage>. <ext-link xlink:type="simple" ext-link-type="doi" xlink:href="10.5962/bhl.title.32556">https://doi.org/10.5962/bhl.title.32556</ext-link></mixed-citation></ref><ref id="B9"><mixed-citation xmlns:xlink="http://www.w3.org/1999/xlink" xlink:type="simple"><person-group><name name-style="western"><surname>Clark</surname><given-names>HL</given-names></name></person-group> (<year>1915</year>) <article-title>Catalogue of recent Ophiurans, based on the collection of the Museum of Comparative Zoology.</article-title><source>Memoirs of the Museum of comparative Zoology at Harvard College</source><volume>25</volume>: <fpage>164</fpage>–<lpage>376</lpage>. <ext-link xlink:type="simple" ext-link-type="doi" xlink:href="10.5962/bhl.title.48598">https://doi.org/10.5962/bhl.title.48598</ext-link></mixed-citation></ref><ref id="B30"><mixed-citation xmlns:xlink="http://www.w3.org/1999/xlink" xlink:type="simple"><person-group><name name-style="western"><surname>Lyman</surname><given-names>T</given-names></name></person-group> (<year>1878</year>) <tp:taxon-name><tp:taxon-name-part taxon-name-part-type="family">Ophiuridae</tp:taxon-name-part></tp:taxon-name> and <tp:taxon-name><tp:taxon-name-part taxon-name-part-type="family">Astrophytidae</tp:taxon-name-part></tp:taxon-name> of the “Challenger” expedition. Part I. 5: Bulletin of the Museum of Comparative Zoology at Harvard College, Cambridge, Mass, 65–168.</mixed-citation></ref><ref id="B54"><mixed-citation xmlns:xlink="http://www.w3.org/1999/xlink" xlink:type="simple"><person-group><name name-style="western"><surname>Thomson</surname><given-names>CW</given-names></name></person-group> (<year>1877</year>) The voyage of the “Challenger.” The Atlantic; a preliminary account of the general results of the exploring voyage of H.M.S. “Challenger” during the year 1873 and the early part of the year 1876, vol. 1: [xxix +] 424 pp. Macmillan and Co., London. <ext-link xlink:type="simple" ext-link-type="doi" xlink:href="10.5962/bhl.title.79255">https://doi.org/10.5962/bhl.title.79255</ext-link></mixed-citation></ref><ref id="B21"><mixed-citation xmlns:xlink="http://www.w3.org/1999/xlink" xlink:type="simple"><person-group><name name-style="western"><surname>Koehler</surname><given-names>R</given-names></name></person-group> (<year>1904</year>) Ophiures de l’expédition du Siboga. Part 1. Ophiures de mer profonde. Weber, Siboga Expeditie. MEJ Brill, Leiden 45a: 1–176. <ext-link xlink:type="simple" ext-link-type="doi" xlink:href="10.5962/bhl.title.11682">https://doi.org/10.5962/bhl.title.11682</ext-link></mixed-citation></ref><ref id="B10"><mixed-citation xmlns:xlink="http://www.w3.org/1999/xlink" xlink:type="simple"><person-group><name name-style="western"><surname>Clark</surname><given-names>HL</given-names></name></person-group> (<year>1939</year>) <tp:taxon-name><tp:taxon-name-part taxon-name-part-type="class">Ophiuroidea</tp:taxon-name-part></tp:taxon-name>. Scientific Reports from the John Murray Exp. 1933–34(6): 29–136.</mixed-citation></ref><ref id="B23"><mixed-citation xmlns:xlink="http://www.w3.org/1999/xlink" xlink:type="simple"><person-group><name name-style="western"><surname>Koehler</surname><given-names>R</given-names></name></person-group> (<year>1930</year>) <article-title>Ophiures recueillies par le Docteur Th. Mortensen dans les Mers d’Australie et dans l’Archipel Malais. Papers from Dr. Th. Mortensen’s Pacific Expedition 1914–1916. LIV.</article-title><source>Videnskabelige Meddelelser fra Dansk naturhistorisk Forening</source><volume>89</volume>: <fpage>1</fpage>–<lpage>295</lpage>.</mixed-citation></ref><ref id="B39"><mixed-citation xmlns:xlink="http://www.w3.org/1999/xlink" xlink:type="simple"><person-group><name name-style="western"><surname>Na</surname><given-names>J</given-names></name><name name-style="western"><surname>Chen</surname><given-names>W</given-names></name><name name-style="western"><surname>Zhang</surname><given-names>D</given-names></name><name name-style="western"><surname>Zhang</surname><given-names>R</given-names></name><name name-style="western"><surname>Lu</surname><given-names>B</given-names></name><name name-style="western"><surname>Shen</surname><given-names>C</given-names></name><name name-style="western"><surname>Zhou</surname><given-names>Y</given-names></name><name name-style="western"><surname>Wang</surname><given-names>C</given-names></name></person-group> (<year>2021</year>) <article-title>Morphological description and population structure of an ophiuroid species from cobalt-rich crust seamounts in the Northwest Pacific: Implications for marine protection under deep-sea mining.</article-title><source>Acta Oceanologica Sinica</source><volume>40</volume>(<issue>12</issue>): <fpage>1</fpage>–<lpage>11</lpage>. <ext-link xlink:type="simple" ext-link-type="doi" xlink:href="10.1007/s13131-020-1666-1">https://doi.org/10.1007/s13131-020-1666-1</ext-link></mixed-citation></ref><ref id="B22"><mixed-citation xmlns:xlink="http://www.w3.org/1999/xlink" xlink:type="simple"><person-group><name name-style="western"><surname>Koehler</surname><given-names>R</given-names></name></person-group> (<year>1922</year>) <article-title>Ophiurans of the Philippine seas and adjacent waters.</article-title><source>Bulletin of the American Museum of Natural History</source><volume>5</volume>: <fpage>1</fpage>–<lpage>480</lpage>. <ext-link xlink:type="simple" ext-link-type="uri" xlink:href="https://www.biodiversitylibrary.org/item/77301">https://www.biodiversitylibrary.org/item/77301</ext-link></mixed-citation></ref><ref id="B2"><mixed-citation xmlns:xlink="http://www.w3.org/1999/xlink" xlink:type="simple"><person-group><name name-style="western"><surname>Chen</surname><given-names>W</given-names></name><name name-style="western"><surname>Na</surname><given-names>J</given-names></name><name name-style="western"><surname>Zhang</surname><given-names>D</given-names></name></person-group> (<year>2021a</year>) Description of three species of ophioplinthacids, including a new species, from a deep seamount in the Northwest Pacific Ocean. PeerJ. <ext-link xlink:type="simple" ext-link-type="doi" xlink:href="10.7717/peerj.11566">https://doi.org/10.7717/peerj.11566</ext-link></mixed-citation></ref><ref id="B33"><mixed-citation xmlns:xlink="http://www.w3.org/1999/xlink" xlink:type="simple"><person-group><name name-style="western"><surname>Lyman</surname><given-names>T</given-names></name></person-group> (<year>1883</year>) <article-title>Reports on the results of dredging, under the supervision of Alexander Agassiz, in the Caribbean Sea (1878–79), and on the east coast of the United States, during the summer of 1880, by the U.S. coast survey steamer “Blake”, commander J.R. Bartlett, U.S.</article-title><source>Bulletin of the Museum of Comparative Zoology at Harvard</source><volume>10</volume>: <fpage>227</fpage>–<lpage>287</lpage>. <ext-link xlink:type="simple" ext-link-type="uri" xlink:href="https://www.biodiversitylibrary.org/page/4211367">https://www.biodiversitylibrary.org/page/4211367</ext-link></mixed-citation></ref><ref id="B13"><mixed-citation xmlns:xlink="http://www.w3.org/1999/xlink" xlink:type="simple"><person-group><name name-style="western"><surname>Guille</surname><given-names>A</given-names></name></person-group> (<year>1981</year>) <article-title>91 Mémoires du Muséum national d’Histoire naturelle Echinodermes: Ophiurides. du Muséum nationa</article-title> In: <person-group><name name-style="western"><surname>Forest</surname><given-names>J</given-names></name></person-group> (<role>Ed.</role>) <issue-title>Résultats des campagnes MUSORSTOM: 1.</issue-title><source>Philippines (18–28 Mars 1976). Résultats</source>, <fpage>413</fpage>–<lpage>456</lpage>.</mixed-citation></ref><ref id="B32"><mixed-citation xmlns:xlink="http://www.w3.org/1999/xlink" xlink:type="simple"><person-group><name name-style="western"><surname>Lyman</surname><given-names>T</given-names></name></person-group> (<year>1882</year>) <source>Bulletin of the Museum of Comparative Zoology at Harvard College, Cambridge, Mass. <tp:taxon-name><tp:taxon-name-part taxon-name-part-type="class">Ophiuroidea</tp:taxon-name-part></tp:taxon-name>. Scientific Reports. Results of the voyage of the H.M.S.</source><publisher-name>“Challenger”</publisher-name>, <publisher-loc>Cambridge, Mass</publisher-loc>, <size units="page">388 pp</size>.</mixed-citation></ref><ref id="B20"><mixed-citation xmlns:xlink="http://www.w3.org/1999/xlink" xlink:type="simple"><person-group><name name-style="western"><surname>Koehler</surname><given-names>R</given-names></name></person-group> (<year>1897</year>) <article-title>Echinodermes recueillis par “l’Investigator” dans l’Océan Indien. I. Les Ophiures de mer profonde.</article-title><source>Annales des Sciences Naturelles Zoologie</source><volume>8</volume>: <fpage>277</fpage>–<lpage>372</lpage>. <ext-link xlink:type="simple" ext-link-type="uri" xlink:href="https://biodiversitylibrary.org/page/35663130">https://biodiversitylibrary.org/page/35663130</ext-link></mixed-citation></ref><ref id="B38"><mixed-citation xmlns:xlink="http://www.w3.org/1999/xlink" xlink:type="simple"><person-group><name name-style="western"><surname>Mortensen</surname><given-names>T</given-names></name></person-group> (<year>1933</year>) Echinoderms of South Africa (<tp:taxon-name><tp:taxon-name-part taxon-name-part-type="class">Asteroidea</tp:taxon-name-part></tp:taxon-name> and <tp:taxon-name><tp:taxon-name-part taxon-name-part-type="class">Ophiuroidea</tp:taxon-name-part></tp:taxon-name>) Papers from Dr. Th. Mortensen’s Pacific Expedition 1914–16. Videnskabelige Meddelelser fra Dansk naturhistorisk Forening 93 65: 215–400.</mixed-citation></ref><ref id="B7"><mixed-citation xmlns:xlink="http://www.w3.org/1999/xlink" xlink:type="simple"><person-group><name name-style="western"><surname>Clark</surname><given-names>HL</given-names></name></person-group> (<year>1900</year>) <article-title>The Echinoderms of Porto Rico. Bulletin of the U.S.</article-title><source>Fisheries Commission</source><volume>20</volume>: <fpage>233</fpage>–<lpage>263</lpage>. <ext-link xlink:type="simple" ext-link-type="uri" xlink:href="https://www.biodiversitylibrary.org/page/53676098">https://www.biodiversitylibrary.org/page/53676098</ext-link></mixed-citation></ref></ref-list></tp:taxon-treatment>
