# Supplementary material for: ﻿Review of Ophioplinthaca Verrill, 1899 (Echinodermata, Ophiuroidea, Ophiacanthidae), description of new species in Ophioplinthaca and Ophiophthalmus, and new records from the Northwest Pacific and the South China Sea
Source: Zookeys. 2022 May 11;1099:155–202. doi: 10.3897/zookeys.1099.76479 (PMC9848918; doi:10.3897/zookeys.1099.76479)
Supplement: XML Treatment for Ophioplinthaca cf. lithosora [file zookeys.1099.76479-treatment5.xml]

<!DOCTYPE tp:taxon-treatment
  PUBLIC "-//TaxonX//DTD Taxonomic Treatment Publishing DTD v0 20100105//EN" "tax-treatment-NSO.dtd">
<tp:taxon-treatment xmlns:tp="http://www.plazi.org/taxpub"><tp:treatment-meta><kwd-group><label>Taxon classification</label><kwd>
                  <named-content content-type="kingdom">Animalia</named-content>
                </kwd><kwd>
                  <named-content content-type="order">Amphilepidida</named-content>
                </kwd><kwd>
                  <named-content content-type="family">Ophiacanthidae</named-content>
                </kwd></kwd-group><mixed-citation publication-type="journal"><person-group><name><surname>Nethupul</surname><given-names>Hasitha</given-names></name><name><surname>Stöhr</surname><given-names>Sabine</given-names></name><name><surname>Zhang</surname><given-names>Haibin</given-names></name></person-group><article-title>﻿Review of <italic><tp:taxon-name><tp:taxon-name-part taxon-name-part-type="genus" reg="Ophioplinthaca">Ophioplinthaca</tp:taxon-name-part></tp:taxon-name></italic> Verrill, 1899 (<tp:taxon-name><tp:taxon-name-part taxon-name-part-type="phylum">Echinodermata</tp:taxon-name-part></tp:taxon-name>, <tp:taxon-name><tp:taxon-name-part taxon-name-part-type="class">Ophiuroidea</tp:taxon-name-part></tp:taxon-name>, <tp:taxon-name><tp:taxon-name-part taxon-name-part-type="family">Ophiacanthidae</tp:taxon-name-part></tp:taxon-name>), description of new species in <italic><tp:taxon-name><tp:taxon-name-part taxon-name-part-type="genus" reg="Ophioplinthaca">Ophioplinthaca</tp:taxon-name-part></tp:taxon-name></italic> and <italic><tp:taxon-name><tp:taxon-name-part taxon-name-part-type="genus" reg="Ophiophthalmus">Ophiophthalmus</tp:taxon-name-part></tp:taxon-name></italic>, and new records from the Northwest Pacific and the South China Sea</article-title><source>Zookeys</source><day>11</day><month>05</month><year>2022</year><volume>1099</volume><fpage>155</fpage><lpage>202</lpage><pub-id pub-id-type="doi">10.3897/zookeys.1099.76479</pub-id></mixed-citation></tp:treatment-meta><tp:nomenclature><label>﻿</label><tp:taxon-name>
                <object-id xmlns:xlink="http://www.w3.org/1999/xlink" content-type="arpha" xlink:type="simple">E9775B4E-4139-588A-8B92-7FB53323798B</object-id>
                <tp:taxon-name-part taxon-name-part-type="genus" reg="Ophioplinthaca">Ophioplinthaca</tp:taxon-name-part>
                <tp:taxon-name-part taxon-name-part-type="uncertainty-rank">cf.</tp:taxon-name-part>
                <tp:taxon-name-part taxon-name-part-type="species" reg="lithosora">lithosora</tp:taxon-name-part>
              </tp:taxon-name><tp:taxon-authority>(H. L. Clark, 1911)</tp:taxon-authority><xref ref-type="fig" rid="F12">Figs 12</xref><xref ref-type="fig" rid="F13">, 13</xref><tp:nomenclature-citation-list><tp:nomenclature-citation><tp:taxon-name>
                    <tp:taxon-name-part taxon-name-part-type="genus" reg="Ophiocamax">Ophiocamax</tp:taxon-name-part>
                    <tp:taxon-name-part taxon-name-part-type="species" reg="lithosora">lithosora</tp:taxon-name-part>
                  </tp:taxon-name><comment>H. L. Clark, 1911: 191–193, fig. 89.</comment></tp:nomenclature-citation><tp:nomenclature-citation><tp:taxon-name>
                    <tp:taxon-name-part taxon-name-part-type="genus" reg="Ophiomitra">Ophiomitra</tp:taxon-name-part>
                    <tp:taxon-name-part taxon-name-part-type="species" reg="lithosora">lithosora</tp:taxon-name-part>
                  </tp:taxon-name><comment>: <xref ref-type="bibr" rid="B37">Matsumoto 1917</xref>: 131.</comment></tp:nomenclature-citation></tp:nomenclature-citation-list></tp:nomenclature><tp:treatment-sec sec-type="material" id="SECID0EJ6BK"><title>Material examined.</title><p>China • 1 specimen; South China Sea, near Xisha Islands archipelago, seamount; <named-content xmlns:xlink="http://www.w3.org/1999/xlink" content-type="dwc:verbatimCoordinates" xlink:type="simple"><named-content content-type="geo-json" specific-use="{&#34;type&#34;:&#34;Point&#34;,&#34;coordinates&#34;:[113.250667,16.796500]}" id="NCID0ES6BK" xlink:type="simple">16°47.79'N, 113°15.04'E</named-content></named-content>; depth 602 m; 31 March 2020; Collecting event: stn. SC009; Shenhaiyongshi <abbrev xmlns:xlink="http://www.w3.org/1999/xlink" xlink:title="manned submersible vehicle" id="ABBRID0EX6BK" xlink:type="simple">msv</abbrev> leg; preserved in-80 °C; GenBank: <ext-link xmlns:xlink="http://www.w3.org/1999/xlink" ext-link-type="gen" xlink:href="OK043834" xlink:type="simple">OK043834</ext-link><abbrev xmlns:xlink="http://www.w3.org/1999/xlink" xlink:title="Institute of Deep-sea Science and Engineering" id="ABBRID0E26BK" xlink:type="simple">IDSSE</abbrev>-EEB-SW0111.</p></tp:treatment-sec><tp:treatment-sec sec-type="material" id="SECID0E66BK"><title>Comparative material.</title><p>Japan • <bold><italic>Holotype</italic></bold> specimen; East China Sea, Osumi Islands, Kuchnioerabu Island;<named-content xmlns:xlink="http://www.w3.org/1999/xlink" content-type="dwc:verbatimCoordinates" xlink:type="simple"><named-content content-type="geo-json" specific-use="{&#34;type&#34;:&#34;Point&#34;,&#34;coordinates&#34;:[129.141667,30.366667]}" id="NCID0ELACK" xlink:type="simple"> 30°22'N, 129°08.5'E</named-content></named-content>; depth 660 m; 13 Aug 1906; Collecting event: stn. 4918; R/V Abatross, North Pacific Expedition leg; preserved dry; <named-content xmlns:xlink="http://www.w3.org/1999/xlink" content-type="dwc:institutional_code" xlink:title="United States National Museum" xlink:href="http://grbio.org/institution/smithsonian-institution-national-museum-natural-history-0" xlink:type="simple">USNM</named-content> 25622. • 1 <bold><italic>paratype</italic></bold> specimen; North Pacific Ocean, Wakayama, Honshu Island, Shiono Misaki; <named-content xmlns:xlink="http://www.w3.org/1999/xlink" content-type="dwc:verbatimCoordinates" xlink:type="simple"><named-content content-type="geo-json" specific-use="{&#34;type&#34;:&#34;Point&#34;,&#34;coordinates&#34;:[135.622167,33.419500]}" id="NCID0E1ACK" xlink:type="simple">33°25.17'N, 135°37.33'E</named-content></named-content>; depth 446–463 m; 29 Aug 1906; Collecting event: stn. 4967; R/V Abatross, North Pacific Expedition leg.; preserved dry; <named-content xmlns:xlink="http://www.w3.org/1999/xlink" content-type="dwc:institutional_code" xlink:title="United States National Museum" xlink:href="http://grbio.org/institution/smithsonian-institution-national-museum-natural-history-0" xlink:type="simple">USNM</named-content> 26220. • 1 specimen; S off Daiozaki, Kumanonada; <named-content xmlns:xlink="http://www.w3.org/1999/xlink" content-type="dwc:verbatimCoordinates" xlink:type="simple"><named-content content-type="geo-json" specific-use="{&#34;type&#34;:&#34;Point&#34;,&#34;coordinates&#34;:[136.854000,34.085333]}" id="NCID0EGBCK" xlink:type="simple">34°05.12'N, 136°51.24'E</named-content></named-content> to <named-content xmlns:xlink="http://www.w3.org/1999/xlink" content-type="dwc:verbatimCoordinates" xlink:type="simple"><named-content content-type="geo-json" specific-use="{&#34;type&#34;:&#34;Point&#34;,&#34;coordinates&#34;:[136.841667,34.084167]}" id="NCID0EOBCK" xlink:type="simple">34°05.05'N, 136°50.5'E</named-content></named-content>; depth 475–494 m; 25 May 1994; Collecting event: stn. KN25; R/V Tansei-Maru KT-94-07 leg.; gear 3 m ORE beam trawl; preserved in ethanol; <named-content xmlns:xlink="http://www.w3.org/1999/xlink" content-type="dwc:institutional_code" xlink:title="National Science Museum, Tokyo" xlink:href="http://grbio.org/institution/national-science-museum-natural-history" xlink:type="simple">NSMT</named-content> E-7943.</p></tp:treatment-sec><tp:treatment-sec sec-type="description" id="SECID0EXBCK"><title>Description.</title><p>Disc diameter 20 mm, arm base width 4.5 mm (Fig. <xref ref-type="fig" rid="F12">12</xref>).</p><p><bold><italic>Disc</italic>.</bold> Sub-pentagonal and incised interradially, creating five wedge-shaped lobes over each arm base in contrast to sunken center and interradii of disc (Fig. <xref ref-type="fig" rid="F12">12A, B</xref>). Disc scales small, irregular, overlapping, some scales bear more than one low stout spine, these spread across entire disc except radial shields (Fig. <xref ref-type="fig" rid="F12">12C</xref>). Spines in disc center, 0.9–1.4 mm high, thick, with cylindrical to rounded base, tapering to sharp point, with truncated or pointed tip, and additional irregular flanged thorns arising from lateral margins along spine. Proximal end of disc spines, 0.8–0.9 mm high, thick, base cylindrical, with thorny pointed tip (Fig. <xref ref-type="fig" rid="F12">12D–G</xref>). Peripheral disc spines decreasing in size, conical, with smooth or slightly thorny pointed tip (Fig. <xref ref-type="fig" rid="F12">12F, G</xref>). Radial shields large, 2 × <abbrev xmlns:xlink="http://www.w3.org/1999/xlink" xlink:title="adoral shield" id="ABBRID0EYCCK" xlink:type="simple">as</abbrev> long <abbrev xmlns:xlink="http://www.w3.org/1999/xlink" xlink:title="adoral shield" id="ABBRID0E3CCK" xlink:type="simple">as</abbrev> wide, acute proximal end, much wider convex distal end, completely separated (Fig. <xref ref-type="fig" rid="F12">12H</xref>). Ventral disc covered by small, overlapping disc scales without spines (Fig. <xref ref-type="fig" rid="F12">12B, I</xref>). Genital slits conspicuous and extending from oral shield to periphery of disc (Fig. <xref ref-type="fig" rid="F12">12B, I</xref>). Oral shield wide fan-shaped, 2 × <abbrev xmlns:xlink="http://www.w3.org/1999/xlink" xlink:title="adoral shield" id="ABBRID0EMDCK" xlink:type="simple">as</abbrev> wide <abbrev xmlns:xlink="http://www.w3.org/1999/xlink" xlink:title="adoral shield" id="ABBRID0EQDCK" xlink:type="simple">as</abbrev> long, with rounded proximal end, concave lateral margins, convex to wavy distal edge, and lateral angle connected to first lateral arm plate (Fig. <xref ref-type="fig" rid="F12">12I</xref>). Madreporite <abbrev xmlns:xlink="http://www.w3.org/1999/xlink" xlink:title="adoral shield" id="ABBRID0EYDCK" xlink:type="simple">as</abbrev> long <abbrev xmlns:xlink="http://www.w3.org/1999/xlink" xlink:title="adoral shield" id="ABBRID0E3DCK" xlink:type="simple">as</abbrev> wide, proximal end with wide angle. Distal edge strongly convex (Fig. <xref ref-type="fig" rid="F12">12I</xref>). Adoral shield 2 × <abbrev xmlns:xlink="http://www.w3.org/1999/xlink" xlink:title="adoral shield" id="ABBRID0EEECK" xlink:type="simple">as</abbrev> long <abbrev xmlns:xlink="http://www.w3.org/1999/xlink" xlink:title="adoral shield" id="ABBRID0EIECK" xlink:type="simple">as</abbrev> wide, with straight lateral margin, pair of shields proximally connected (Fig. <xref ref-type="fig" rid="F12">12I</xref>). Adoral shields connected to first lateral and ventral arm plates (Fig. <xref ref-type="fig" rid="F12">12I</xref>). Jaw longer than wide, bearing four to five elongated, pointed leaf-like lateral oral papillae, cluster of up to three pointed tooth papillae, and small, 4–6 granules covered by adoral shield spines in some jaw slits (Fig. <xref ref-type="fig" rid="F12">12I</xref>). Two adoral shield spines, one larger, oval, scale-like flat, other one smaller, situated at lateral margin of adoral shield at second tentacle pore (Fig. <xref ref-type="fig" rid="F12">12I</xref>).</p><fig id="F12" position="float" orientation="portrait"><object-id xmlns:xlink="http://www.w3.org/1999/xlink" content-type="doi" xlink:type="simple">10.3897/zookeys.1099.76479.figure12</object-id><object-id xmlns:xlink="http://www.w3.org/1999/xlink" content-type="arpha" xlink:type="simple">F5C4F7B9-B171-5E9A-946A-7F5B4537C268</object-id><label>Figure 12.</label><caption><p><tp:taxon-name><tp:taxon-name-part taxon-name-part-type="genus" reg="Ophioplinthaca">Ophioplinthaca</tp:taxon-name-part><tp:taxon-name-part taxon-name-part-type="uncertainty-rank">cf.</tp:taxon-name-part><tp:taxon-name-part taxon-name-part-type="species" reg="lithosora">lithosora</tp:taxon-name-part></tp:taxon-name> (H. L. Clark, 1911) (<abbrev xmlns:xlink="http://www.w3.org/1999/xlink" xlink:title="Institute of Deep-sea Science and Engineering" id="ABBRID0ERFCK" xlink:type="simple">IDSSE</abbrev>-EEB-SW0111) <bold>A</bold> dorsal disc <bold>B</bold> ventral disc <bold>C</bold> center of the disc <bold>D–G</bold> disc spines <bold>H</bold> radial shield <bold>I</bold> оral frame <bold>J</bold> ventral side of the arm base <bold>K</bold> dorsal arm <bold>L</bold> ventral arm, <bold>M</bold> lateral arm. Abbreviations: <bold><abbrev xmlns:xlink="http://www.w3.org/1999/xlink" xlink:title="arm spine" id="ABBRID0EKGCK" xlink:type="simple">ars</abbrev></bold> arm spine, <bold><abbrev xmlns:xlink="http://www.w3.org/1999/xlink" xlink:title="adoral shield" id="ABBRID0EPGCK" xlink:type="simple">as</abbrev></bold> adoral shield, <bold><abbrev xmlns:xlink="http://www.w3.org/1999/xlink" xlink:title="doral shield spine" id="ABBRID0EUGCK" xlink:type="simple">ass</abbrev></bold> adoral shield spine, <bold>dap</bold> dorsal arm plate, <bold>das</bold> dorsal arm spine, <bold>dp</bold> disc plate, <bold><abbrev xmlns:xlink="http://www.w3.org/1999/xlink" xlink:title="genital slit" id="ABBRID0E6GCK" xlink:type="simple">gs</abbrev></bold> genital slit, <bold>j</bold> jaw, <bold><abbrev xmlns:xlink="http://www.w3.org/1999/xlink" xlink:title="lateral arm plate" id="ABBRID0EGHCK" xlink:type="simple">lap</abbrev></bold> lateral arm plate, <bold>m</bold> madreporite, <bold><abbrev xmlns:xlink="http://www.w3.org/1999/xlink" xlink:title="oral shield" id="ABBRID0ENHCK" xlink:type="simple">os</abbrev></bold> oral shield, <bold>rs</bold> radial shield, <bold>ts</bold> tentacle scale, <bold>vap</bold> ventral arm plate, <bold>vas</bold> ventral arm spine. Scale bars: 2 mm (<bold>A–C, K</bold>); 1 mm (<bold>H–J, L, M</bold>); 500 µm (<bold>D, E</bold>); 200 µm (<bold>F, G</bold>).</p></caption><graphic xmlns:xlink="http://www.w3.org/1999/xlink" xlink:href="zookeys-1099-155_article-76479__-g012.jpg" position="float" orientation="portrait" xlink:type="simple" id="oo_682273.jpg"><uri content-type="original_file" xlink:type="simple">https://binary.pensoft.net/fig/682273</uri></graphic></fig><p><bold><italic>Arms</italic>.</bold> Dorsal arm plates pentagonal, wider than long, with truncated proximal end, weakly convex proximolateral margins, straight lateral margins, and convex to slightly wavy distal margins, on proximal to middle arm segments contiguous, but distally separated (Fig. <xref ref-type="fig" rid="F12">12K</xref>). First ventral arm plate nearly square, connected to second ventral arm plate (Fig. <xref ref-type="fig" rid="F12">12J</xref>). Following ventral arm plates twice <abbrev xmlns:xlink="http://www.w3.org/1999/xlink" xlink:title="adoral shield" id="ABBRID0E1ICK" xlink:type="simple">as</abbrev> wide <abbrev xmlns:xlink="http://www.w3.org/1999/xlink" xlink:title="adoral shield" id="ABBRID0E5ICK" xlink:type="simple">as</abbrev> long, with obtuse proximal end, straight proximolateral margins, slightly concave lateral edges, straight distal edge, and widely separated (Fig. <xref ref-type="fig" rid="F12">12L</xref>). Lateral arm plates meeting only below (Fig. <xref ref-type="fig" rid="F12">12K–M</xref>). Up to seven arm spines, three dorsal and four ventral; dorsal arm spines two to three arm segments in length, thick, with smooth or rugose surface and lateral thorns; ventral arm spines shorter, two arm segments in length, smooth, or slightly rugose, thick, with pointed tip (Fig. <xref ref-type="fig" rid="F12">12L</xref>). First tentacle pore covered by two or three thickened, oval, blunt tentacle scales (Fig. <xref ref-type="fig" rid="F12">12J</xref>). Subsequent seven to eight tentacle pores covered by single similar oval scale (Fig. <xref ref-type="fig" rid="F12">12J</xref>). Further tentacle pores covered by one small scale, with rounded base and spinules at tip (Fig. <xref ref-type="fig" rid="F12">12L</xref>).</p><p><bold><italic>Color</italic>.</bold> In live specimen, orange-brown dorsal disc, pale color in arms and ventral disc, arm spines orange, disc spines and papillae red (Fig. <xref ref-type="fig" rid="F12">12</xref>).</p><p><bold><italic>Ossicle morphology</italic>.</bold> Arm spine articulations well developed, five in number, and placed at slight angle to distal edge of lateral arm plate. Volute-shaped perforated lobe forms dorsal and distal part of articulation, with large muscle opening and small nerve opening, and decreasing in size ventralwards (Fig. <xref ref-type="fig" rid="F13">13A</xref>). Distal half of inner side of lateral arm plate with group of small, irregular perforations parallel to row of spine articulations; a continuous ridge and a prominent knob close to ventral edge form vertebral articulation, shaped like a broad, nose-shaped beak (Fig. <xref ref-type="fig" rid="F13">13B</xref>). Dorsal arm spine thorny, with several longitudinal rows of perforations and widely spaced small thorns (Fig. <xref ref-type="fig" rid="F13">13C</xref>). Ventral arm spine short, rough, thorny surface with truncated apex (Fig. <xref ref-type="fig" rid="F13">13D</xref>). Vertebrae with streptospondylous articulation, short, broad podial basin at proximal end and narrow small distal end (Fig. <xref ref-type="fig" rid="F13">13E–I</xref>). Dorsal end of vertebrae distally acute and proximally flattened with longitudinal groove along midline (Fig. <xref ref-type="fig" rid="F13">13E, F</xref>). Ventral end of vertebrae with broad ambulacral groove and lateral ambulacral canals (Fig. <xref ref-type="fig" rid="F13">13G–I</xref>).</p><fig id="F13" position="float" orientation="portrait"><object-id xmlns:xlink="http://www.w3.org/1999/xlink" content-type="doi" xlink:type="simple">10.3897/zookeys.1099.76479.figure13</object-id><object-id xmlns:xlink="http://www.w3.org/1999/xlink" content-type="arpha" xlink:type="simple">6C67510A-6FC0-5FE6-8578-C42EC8D44FFA</object-id><label>Figure 13.</label><caption><p><tp:taxon-name><tp:taxon-name-part taxon-name-part-type="genus" reg="Ophioplinthaca">Ophioplinthaca</tp:taxon-name-part><tp:taxon-name-part taxon-name-part-type="uncertainty-rank">cf.</tp:taxon-name-part><tp:taxon-name-part taxon-name-part-type="species" reg="lithosora">lithosora</tp:taxon-name-part></tp:taxon-name> (H. L. Clark, 1911) (<abbrev xmlns:xlink="http://www.w3.org/1999/xlink" xlink:title="Institute of Deep-sea Science and Engineering" id="ABBRID0EGMCK" xlink:type="simple">IDSSE</abbrev>-EEB-SW0111) <bold>A, B</bold> lateral arm plate <bold>C</bold> dorsal arm spine <bold>D</bold> ventral arm spine <bold>E–I</bold> vertebrae <bold>E</bold> proximal view <bold>F</bold> distal view <bold>G</bold> ventral view <bold>H</bold> dorsal view <bold>I</bold> lateral view. Abbreviations: <bold>d</bold> dorsal, <bold><abbrev xmlns:xlink="http://www.w3.org/1999/xlink" xlink:title="depression" id="ABBRID0E6MCK" xlink:type="simple">de</abbrev></bold> depression, <bold><abbrev xmlns:xlink="http://www.w3.org/1999/xlink" xlink:title="distal" id="ABBRID0EENCK" xlink:type="simple">dist</abbrev></bold> distal, <bold><abbrev xmlns:xlink="http://www.w3.org/1999/xlink" xlink:title="dorsal lobe" id="ABBRID0EJNCK" xlink:type="simple">dl</abbrev></bold> dorsal lobe, <bold><abbrev xmlns:xlink="http://www.w3.org/1999/xlink" xlink:title="lateral ambulacral canal" id="ABBRID0EONCK" xlink:type="simple">lac</abbrev></bold> lateral ambulacral canals, <bold><abbrev xmlns:xlink="http://www.w3.org/1999/xlink" xlink:title="muscle opening" id="ABBRID0ETNCK" xlink:type="simple">mo</abbrev></bold> muscle opening, <bold><abbrev xmlns:xlink="http://www.w3.org/1999/xlink" xlink:title="nerve opening" id="ABBRID0EYNCK" xlink:type="simple">no</abbrev></bold> nerve opening, <bold><abbrev xmlns:xlink="http://www.w3.org/1999/xlink" xlink:title="podial basin" id="ABBRID0E4NCK" xlink:type="simple">pb</abbrev></bold> podial basin, <bold><abbrev xmlns:xlink="http://www.w3.org/1999/xlink" xlink:title="proximal" id="ABBRID0ECOCK" xlink:type="simple">prox</abbrev></bold> proximal, <bold><abbrev xmlns:xlink="http://www.w3.org/1999/xlink" xlink:title="ridge" id="ABBRID0EHOCK" xlink:type="simple">ri</abbrev></bold> ridge, <bold><abbrev xmlns:xlink="http://www.w3.org/1999/xlink" xlink:title="thorns" id="ABBRID0EMOCK" xlink:type="simple">th</abbrev></bold> thorns, <bold>v</bold> ventral, <bold><abbrev xmlns:xlink="http://www.w3.org/1999/xlink" xlink:title="ventral lobe" id="ABBRID0ETOCK" xlink:type="simple">vl</abbrev></bold> ventral lobe. Scale bars: 800 µm (<bold>A–I</bold>).</p></caption><graphic xmlns:xlink="http://www.w3.org/1999/xlink" xlink:href="zookeys-1099-155_article-76479__-g013.jpg" position="float" orientation="portrait" xlink:type="simple" id="oo_682274.jpg"><uri content-type="original_file" xlink:type="simple">https://binary.pensoft.net/fig/682274</uri></graphic></fig></tp:treatment-sec><tp:treatment-sec sec-type="distribution" id="SECID0E5OCK"><title>Distribution.</title><p>462–663 m depth, South China Sea, East China Sea, Japan Sea.</p></tp:treatment-sec><tp:treatment-sec sec-type="remarks" id="SECID0EDPCK"><title>Remarks.</title><p><italic><tp:taxon-name><tp:taxon-name-part taxon-name-part-type="genus" reg="Ophioplinthaca">Ophioplinthaca</tp:taxon-name-part><tp:taxon-name-part taxon-name-part-type="species" reg="lithosora">lithosora</tp:taxon-name-part></tp:taxon-name></italic> was described by H. L. <xref ref-type="bibr" rid="B8">Clark (1911)</xref> in the genus <italic><tp:taxon-name><tp:taxon-name-part taxon-name-part-type="genus" reg="Ophiocamax">Ophiocamax</tp:taxon-name-part></tp:taxon-name></italic> Lyman, 1878, and is currently accepted in <italic><tp:taxon-name><tp:taxon-name-part taxon-name-part-type="genus" reg="Ophioplinthaca">Ophioplinthaca</tp:taxon-name-part></tp:taxon-name></italic> (<xref ref-type="bibr" rid="B52">Stöhr et al. 2021</xref>). However, we could not find the taxonomic act that transferred it to <italic><tp:taxon-name><tp:taxon-name-part taxon-name-part-type="genus" reg="Ophioplinthaca">Ophioplinthaca</tp:taxon-name-part></tp:taxon-name></italic> and assume that this decision may never have been formalized in a publication. We agree that it belongs in this genus on account of its deeply incised disc. <xref ref-type="bibr" rid="B37">Matsumoto (1917)</xref> considered <italic><tp:taxon-name><tp:taxon-name-part taxon-name-part-type="genus" reg="Ophioplinthaca">O.</tp:taxon-name-part><tp:taxon-name-part taxon-name-part-type="species" reg="lithosora">lithosora</tp:taxon-name-part></tp:taxon-name></italic> in <italic><tp:taxon-name><tp:taxon-name-part taxon-name-part-type="genus" reg="Ophiomitra">Ophiomitra</tp:taxon-name-part></tp:taxon-name></italic> Lyman, 1869, despite noticing the incised disc and enlarged marginal disc scales. These genera and <italic><tp:taxon-name><tp:taxon-name-part taxon-name-part-type="genus" reg="Ophiocamax">Ophiocamax</tp:taxon-name-part></tp:taxon-name></italic> share indeed many other characters, but by molecular data they have not been found to be closely related and at least <italic><tp:taxon-name><tp:taxon-name-part taxon-name-part-type="genus" reg="Ophiomitra">Ophiomitra</tp:taxon-name-part></tp:taxon-name></italic> may be polyphyletic (<xref ref-type="bibr" rid="B6">Christodoulou et al. 2019</xref>). <italic><tp:taxon-name><tp:taxon-name-part taxon-name-part-type="genus" reg="Ophioplinthaca">Ophioplinthaca</tp:taxon-name-part><tp:taxon-name-part taxon-name-part-type="species" reg="lithosora">lithosora</tp:taxon-name-part></tp:taxon-name></italic> was previously recorded from the East China Sea and Japan Sea. It is easily recognized within the genus <italic><tp:taxon-name><tp:taxon-name-part taxon-name-part-type="genus" reg="Ophioplinthaca">Ophioplinthaca</tp:taxon-name-part></tp:taxon-name></italic> by radial shield, oral frame, and tentacle scale characters (Table <xref ref-type="table" rid="T3">3</xref>).</p><p><tp:taxon-name><tp:taxon-name-part taxon-name-part-type="genus" reg="Ophioplinthaca">Ophioplinthaca</tp:taxon-name-part><tp:taxon-name-part taxon-name-part-type="uncertainty-rank">cf.</tp:taxon-name-part><tp:taxon-name-part taxon-name-part-type="species" reg="lithosora">lithosora</tp:taxon-name-part></tp:taxon-name> from the present study concurs with the holotype description in most respects, but it differs slightly by having contiguous dorsal arm plates, long spines in the center of the disc and few granules in the mouth angle at only some jaws. These granules are present at the second tentacle pore at the adoral shield at all jaw angles in the holotype, paratype and an additional specimen, all of which we examined from digital photographs. They are more obvious than in any other species of <italic><tp:taxon-name><tp:taxon-name-part taxon-name-part-type="genus" reg="Ophioplinthaca">Ophioplinthaca</tp:taxon-name-part></tp:taxon-name></italic> and H. L. <xref ref-type="bibr" rid="B8">Clark (1911)</xref> included them in the series of oral papillae, which explains his high number of up to 15 lateral papillae at a single jaw edge. They may perhaps form a funnel around the tube foot. None of these specimens has long disc spines. However, the information about morphological variations within <italic><tp:taxon-name><tp:taxon-name-part taxon-name-part-type="genus" reg="Ophioplinthaca">O.</tp:taxon-name-part><tp:taxon-name-part taxon-name-part-type="species" reg="lithosora">lithosora</tp:taxon-name-part></tp:taxon-name></italic> is still incomplete (H. L. <xref ref-type="bibr" rid="B8">Clark 1911</xref>), because it appears to be a rare species of which only few specimens are known. Therefore, these small morphological changes may represent intraspecific variation between <italic><tp:taxon-name><tp:taxon-name-part taxon-name-part-type="genus" reg="Ophioplinthaca">O.</tp:taxon-name-part><tp:taxon-name-part taxon-name-part-type="species" reg="lithosora">lithosora</tp:taxon-name-part></tp:taxon-name></italic> specimens. We still cautiously refrain from fully associating our specimen with this species, due to the small differences between species in <italic><tp:taxon-name><tp:taxon-name-part taxon-name-part-type="genus" reg="Ophioplinthaca">Ophioplinthaca</tp:taxon-name-part></tp:taxon-name></italic>.</p></tp:treatment-sec><tp:treatment-sec><!--Section generated to contain objects referenced in tp:taxon-treatment.--><table-wrap id="T3" position="float" orientation="portrait"><label>Table 3.</label><caption><p>Tabular key to all species of the genus <italic><tp:taxon-name><tp:taxon-name-part taxon-name-part-type="genus" reg="Ophioplinthaca">Ophioplinthaca</tp:taxon-name-part></tp:taxon-name></italic>. Abbreviations: <bold><abbrev xmlns:xlink="http://www.w3.org/1999/xlink" xlink:title="arm segment" id="ABBRID0EKCBI" xlink:type="simple">ASE</abbrev></bold> arm segment, <bold>ASS</bold> Adoral shield spine, <bold><abbrev xmlns:xlink="http://www.w3.org/1999/xlink" xlink:title="dorsal arm plate" id="ABBRID0ERCBI" xlink:type="simple">DAP</abbrev></bold> dorsal arm plate, <bold><abbrev xmlns:xlink="http://www.w3.org/1999/xlink" xlink:title="dorsal arm spines" id="ABBRID0EWCBI" xlink:type="simple">DAS</abbrev></bold> dorsal arm spines, <bold>L</bold> length, <bold><abbrev xmlns:xlink="http://www.w3.org/1999/xlink" xlink:title="lateral oral papillae" id="ABBRID0E4CBI" xlink:type="simple">LOP</abbrev></bold> lateral oral papillae, <bold><abbrev xmlns:xlink="http://www.w3.org/1999/xlink" xlink:title="ventral arm plate" id="ABBRID0ECDBI" xlink:type="simple">VAP</abbrev></bold> ventral arm plate, <bold><abbrev xmlns:xlink="http://www.w3.org/1999/xlink" xlink:title="ventral arm spines" id="ABBRID0EHDBI" xlink:type="simple">VAS</abbrev></bold> ventral arm spines, <bold><abbrev xmlns:xlink="http://www.w3.org/1999/xlink" xlink:title="ventralmost tooth" id="ABBRID0EMDBI" xlink:type="simple">VMT</abbrev></bold> ventralmost tooth, <bold>W</bold> width.</p></caption><table id="TID0EKEDI" rules="all"><tbody><tr><th rowspan="1" colspan="1">Species</th><th rowspan="1" colspan="1">No. of arm spines</th><th rowspan="1" colspan="1">Radial shields</th><th rowspan="1" colspan="1">Oral frame</th><th rowspan="1" colspan="1">Tentacle scale</th><th rowspan="1" colspan="1">Dorsal arm plate (<abbrev xmlns:xlink="http://www.w3.org/1999/xlink" xlink:title="dorsal arm plate" id="ABBRID0EKEBI" xlink:type="simple">DAP</abbrev>), and ventral arm plate (<abbrev xmlns:xlink="http://www.w3.org/1999/xlink" xlink:title="ventral arm plate" id="ABBRID0EOEBI" xlink:type="simple">VAP</abbrev>)</th><th rowspan="1" colspan="1">Arm spine shape and length</th><th rowspan="1" colspan="1">Disc spines</th><th rowspan="1" colspan="1">References</th></tr><tr><td rowspan="1" colspan="1"><italic><tp:taxon-name><tp:taxon-name-part taxon-name-part-type="genus" reg="Ophioplinthaca">Ophioplinthaca</tp:taxon-name-part><tp:taxon-name-part taxon-name-part-type="species" reg="abyssalis">abyssalis</tp:taxon-name-part></tp:taxon-name></italic> Cherbonnier &amp; Sibuet, 1972</td><td rowspan="1" colspan="1">up to 7</td><td rowspan="1" colspan="1">separated proximally but connected at distal ends</td><td rowspan="1" colspan="1">4–5 <abbrev xmlns:xlink="http://www.w3.org/1999/xlink" xlink:title="lateral oral papillae" id="ABBRID0EVFBI" xlink:type="simple">LOP</abbrev>, spiniform, 1 <abbrev xmlns:xlink="http://www.w3.org/1999/xlink" xlink:title="ventralmost tooth" id="ABBRID0EZFBI" xlink:type="simple">VMT</abbrev></td><td rowspan="1" colspan="1">1<sup>st</sup> pore 2, then 1, elongated, blunt</td><td rowspan="1" colspan="1"><abbrev xmlns:xlink="http://www.w3.org/1999/xlink" xlink:title="ventral arm plate" id="ABBRID0EGGBI" xlink:type="simple">VAP</abbrev>-separated, <abbrev xmlns:xlink="http://www.w3.org/1999/xlink" xlink:title="dorsal arm plate" id="ABBRID0EKGBI" xlink:type="simple">DAP</abbrev> 1–3 have few spines and contiguous then separated</td><td rowspan="1" colspan="1">thorny surface</td><td rowspan="1" colspan="1">long, conical</td><td rowspan="1" colspan="1">
                        <xref ref-type="bibr" rid="B4">Cherbonnier and Sibuet (1972)</xref>
                      </td></tr><tr><td rowspan="1" colspan="1"><italic><tp:taxon-name><tp:taxon-name-part taxon-name-part-type="genus" reg="Ophioplinthaca">Ophioplinthaca</tp:taxon-name-part><tp:taxon-name-part taxon-name-part-type="species" reg="amezianeae">amezianeae</tp:taxon-name-part></tp:taxon-name></italic> O’Hara &amp; Stöhr, 2006</td><td rowspan="1" colspan="1">up to 10</td><td rowspan="1" colspan="1">separated, L = 2W</td><td rowspan="1" colspan="1">up to 4–5 <abbrev xmlns:xlink="http://www.w3.org/1999/xlink" xlink:title="lateral oral papillae" id="ABBRID0EWHBI" xlink:type="simple">LOP</abbrev>, spiniform, 1 <abbrev xmlns:xlink="http://www.w3.org/1999/xlink" xlink:title="ventralmost tooth" id="ABBRID0E1HBI" xlink:type="simple">VMT</abbrev></td><td rowspan="1" colspan="1">1<sup>st</sup> pore 2–3, 2<sup>nd</sup> pore 1–2, then 1, spiniform with rounded base, tapering sharply or tip covered in irregular thorns</td><td rowspan="1" colspan="1">separated</td><td rowspan="1" colspan="1">covered with conspicuous thorns</td><td rowspan="1" colspan="1">long, rounded base, with spinelets on lateral surface</td><td rowspan="1" colspan="1"><xref ref-type="bibr" rid="B41">O’Hara and Stöhr (2006)</xref>, this study</td></tr><tr><td rowspan="1" colspan="1"><italic><tp:taxon-name><tp:taxon-name-part taxon-name-part-type="genus" reg="Ophioplinthaca">Ophioplinthaca</tp:taxon-name-part><tp:taxon-name-part taxon-name-part-type="species" reg="athena">athena</tp:taxon-name-part></tp:taxon-name></italic> A.H. Clark, 1949</td><td rowspan="1" colspan="1">up to 5</td><td rowspan="1" colspan="1">separated proximally, connected at distal ends, L = 4W</td><td rowspan="1" colspan="1">4 <abbrev xmlns:xlink="http://www.w3.org/1999/xlink" xlink:title="lateral oral papillae" id="ABBRID0EQJBI" xlink:type="simple">LOP</abbrev>, pointed, flattened, larger, equal in size, 1 <abbrev xmlns:xlink="http://www.w3.org/1999/xlink" xlink:title="ventralmost tooth" id="ABBRID0EUJBI" xlink:type="simple">VMT</abbrev></td><td rowspan="1" colspan="1">1<sup>st</sup> pore 2, then 1, oval, pointed, beyond 3<sup>rd</sup> pore slender spiniform</td><td rowspan="1" colspan="1"><abbrev xmlns:xlink="http://www.w3.org/1999/xlink" xlink:title="ventral arm plate" id="ABBRID0EDKBI" xlink:type="simple">VAP</abbrev> on 1<sup>st</sup><abbrev xmlns:xlink="http://www.w3.org/1999/xlink" xlink:title="arm segment" id="ABBRID0EJKBI" xlink:type="simple">ASE</abbrev> contiguous with next, then separated, <abbrev xmlns:xlink="http://www.w3.org/1999/xlink" xlink:title="dorsal arm plate" id="ABBRID0ENKBI" xlink:type="simple">DAP</abbrev> contiguous (terminal portion slightly separated)</td><td rowspan="1" colspan="1">1<sup>st</sup><abbrev xmlns:xlink="http://www.w3.org/1999/xlink" xlink:title="dorsal arm spines" id="ABBRID0EXKBI" xlink:type="simple">DAS</abbrev> smooth, 2 × <abbrev xmlns:xlink="http://www.w3.org/1999/xlink" xlink:title="arm segment" id="ABBRID0E2KBI" xlink:type="simple">ASE</abbrev> length; 2<sup>nd</sup><abbrev xmlns:xlink="http://www.w3.org/1999/xlink" xlink:title="dorsal arm spines" id="ABBRID0EBLBI" xlink:type="simple">DAS</abbrev>, 4 × <abbrev xmlns:xlink="http://www.w3.org/1999/xlink" xlink:title="arm segment" id="ABBRID0EFLBI" xlink:type="simple">ASE</abbrev> length; shorter thorny <abbrev xmlns:xlink="http://www.w3.org/1999/xlink" xlink:title="ventral arm spines" id="ABBRID0EJLBI" xlink:type="simple">VAS</abbrev></td><td rowspan="1" colspan="1">elongated with thorny tip, at periphery with smooth tip</td><td rowspan="1" colspan="1">A. H. <xref ref-type="bibr" rid="B11">Clark (1949)</xref>, this study</td></tr><tr><td rowspan="1" colspan="1"><italic><tp:taxon-name><tp:taxon-name-part taxon-name-part-type="genus" reg="Ophioplinthaca">Ophioplinthaca</tp:taxon-name-part><tp:taxon-name-part taxon-name-part-type="species" reg="brachispina">brachispina</tp:taxon-name-part></tp:taxon-name></italic> sp. nov.</td><td rowspan="1" colspan="1">up to 5</td><td rowspan="1" colspan="1">separated by large single disc scale or connect at distal ends</td><td rowspan="1" colspan="1">4 <abbrev xmlns:xlink="http://www.w3.org/1999/xlink" xlink:title="lateral oral papillae" id="ABBRID0ERMBI" xlink:type="simple">LOP</abbrev>, pointed, distal one with wider flat edge, 1 <abbrev xmlns:xlink="http://www.w3.org/1999/xlink" xlink:title="ventralmost tooth" id="ABBRID0EVMBI" xlink:type="simple">VMT</abbrev>, ASS covered by cluster of granules</td><td rowspan="1" colspan="1">1<sup>st</sup> pore 2, half <abbrev xmlns:xlink="http://www.w3.org/1999/xlink" xlink:title="adoral shield" id="ABBRID0E6MBI" xlink:type="simple">as</abbrev> long <abbrev xmlns:xlink="http://www.w3.org/1999/xlink" xlink:title="adoral shield" id="ABBRID0EDNBI" xlink:type="simple">as</abbrev><abbrev xmlns:xlink="http://www.w3.org/1999/xlink" xlink:title="ventral arm plate" id="ABBRID0EHNBI" xlink:type="simple">VAP</abbrev>, terminally spiniferous, oval on base of arm, then slightly pointed along arm</td><td rowspan="1" colspan="1"><abbrev xmlns:xlink="http://www.w3.org/1999/xlink" xlink:title="dorsal arm plate" id="ABBRID0EPNBI" xlink:type="simple">DAP</abbrev> and <abbrev xmlns:xlink="http://www.w3.org/1999/xlink" xlink:title="ventral arm plate" id="ABBRID0ETNBI" xlink:type="simple">VAP</abbrev> separated, thorny surface</td><td rowspan="1" colspan="1"><abbrev xmlns:xlink="http://www.w3.org/1999/xlink" xlink:title="dorsal arm spines" id="ABBRID0E2NBI" xlink:type="simple">DAS</abbrev> with distal lateral thorns; <abbrev xmlns:xlink="http://www.w3.org/1999/xlink" xlink:title="ventral arm spines" id="ABBRID0E6NBI" xlink:type="simple">VAS</abbrev> ≈ 1–2 × <abbrev xmlns:xlink="http://www.w3.org/1999/xlink" xlink:title="arm segment" id="ABBRID0EDOBI" xlink:type="simple">ASE</abbrev> length, pointed, thorny, rugose</td><td rowspan="1" colspan="1">bifid or thorny pointed tip, cylindrical</td><td rowspan="1" colspan="1">this study</td></tr><tr><td rowspan="1" colspan="1"><italic><tp:taxon-name><tp:taxon-name-part taxon-name-part-type="genus" reg="Ophioplinthaca">Ophioplinthaca</tp:taxon-name-part><tp:taxon-name-part taxon-name-part-type="species" reg="bythiaspis">bythiaspis</tp:taxon-name-part></tp:taxon-name></italic> (H. L. Clark, 1911)</td><td rowspan="1" colspan="1">up to 6</td><td rowspan="1" colspan="1">separated, L = 4W</td><td rowspan="1" colspan="1">4–5 <abbrev xmlns:xlink="http://www.w3.org/1999/xlink" xlink:title="lateral oral papillae" id="ABBRID0EHPBI" xlink:type="simple">LOP</abbrev>, equal in height, distally slightly wider, 1 <abbrev xmlns:xlink="http://www.w3.org/1999/xlink" xlink:title="ventralmost tooth" id="ABBRID0ELPBI" xlink:type="simple">VMT</abbrev></td><td rowspan="1" colspan="1">oval to bottle-shaped, <abbrev xmlns:xlink="http://www.w3.org/1999/xlink" xlink:title="adoral shield" id="ABBRID0ESPBI" xlink:type="simple">as</abbrev> long <abbrev xmlns:xlink="http://www.w3.org/1999/xlink" xlink:title="adoral shield" id="ABBRID0EWPBI" xlink:type="simple">as</abbrev><abbrev xmlns:xlink="http://www.w3.org/1999/xlink" xlink:title="ventral arm plate" id="ABBRID0E1PBI" xlink:type="simple">VAP</abbrev></td><td rowspan="1" colspan="1"><abbrev xmlns:xlink="http://www.w3.org/1999/xlink" xlink:title="ventral arm plate" id="ABBRID0EBQBI" xlink:type="simple">VAP</abbrev> separated beyond 3 <abbrev xmlns:xlink="http://www.w3.org/1999/xlink" xlink:title="arm segment" id="ABBRID0EFQBI" xlink:type="simple">ASE</abbrev></td><td rowspan="1" colspan="1"><abbrev xmlns:xlink="http://www.w3.org/1999/xlink" xlink:title="dorsal arm spines" id="ABBRID0EMQBI" xlink:type="simple">DAS</abbrev> smooth, <abbrev xmlns:xlink="http://www.w3.org/1999/xlink" xlink:title="ventral arm spines" id="ABBRID0EQQBI" xlink:type="simple">VAS</abbrev> with thorny surface</td><td rowspan="1" colspan="1">conical or more rounded with thorns at tip</td><td rowspan="1" colspan="1">H. L. <xref ref-type="bibr" rid="B8">Clark (1911</xref>, <xref ref-type="bibr" rid="B9">1915</xref>), <xref ref-type="bibr" rid="B41">O’Hara and Stöhr (2006)</xref></td></tr><tr><td rowspan="1" colspan="1"><italic><tp:taxon-name><tp:taxon-name-part taxon-name-part-type="genus" reg="Ophioplinthaca">Ophioplinthaca</tp:taxon-name-part><tp:taxon-name-part taxon-name-part-type="species" reg="carduus">carduus</tp:taxon-name-part></tp:taxon-name></italic> (Lyman, 1878)</td><td rowspan="1" colspan="1">up to 6</td><td rowspan="1" colspan="1">separated</td><td rowspan="1" colspan="1">4–5 <abbrev xmlns:xlink="http://www.w3.org/1999/xlink" xlink:title="lateral oral papillae" id="ABBRID0EASBI" xlink:type="simple">LOP</abbrev>, first 3–4 conical, blunt tip, distalwards flat, spearhead-shaped, small, pointed, 1 <abbrev xmlns:xlink="http://www.w3.org/1999/xlink" xlink:title="ventralmost tooth" id="ABBRID0EESBI" xlink:type="simple">VMT</abbrev>, curved adoral shield</td><td rowspan="1" colspan="1">strongly thorny, after 1<sup>st</sup> pore, with 1 or 2 lateral thorns</td><td rowspan="1" colspan="1"><abbrev xmlns:xlink="http://www.w3.org/1999/xlink" xlink:title="ventral arm plate" id="ABBRID0ESSBI" xlink:type="simple">VAP</abbrev> separated, <abbrev xmlns:xlink="http://www.w3.org/1999/xlink" xlink:title="dorsal arm plate" id="ABBRID0EWSBI" xlink:type="simple">DAP</abbrev> on 1–3 × <abbrev xmlns:xlink="http://www.w3.org/1999/xlink" xlink:title="arm segment" id="ABBRID0E1SBI" xlink:type="simple">ASE</abbrev> contiguous, then separated</td><td rowspan="1" colspan="1">stout, cylindrical, glassy, blunt, very thorny</td><td rowspan="1" colspan="1">short, stout stump with thorny tip</td><td rowspan="1" colspan="1">
                        <xref ref-type="bibr" rid="B30">Lyman (1878)</xref>
                      </td></tr><tr><td rowspan="1" colspan="1"><italic><tp:taxon-name><tp:taxon-name-part taxon-name-part-type="genus" reg="Ophioplinthaca">Ophioplinthaca</tp:taxon-name-part><tp:taxon-name-part taxon-name-part-type="species" reg="chelys">chelys</tp:taxon-name-part></tp:taxon-name></italic> (C. W. Thomson, 1877)</td><td rowspan="1" colspan="1">up to 6</td><td rowspan="1" colspan="1">separated, deeply sunken</td><td rowspan="1" colspan="1">5 <abbrev xmlns:xlink="http://www.w3.org/1999/xlink" xlink:title="lateral oral papillae" id="ABBRID0EGUBI" xlink:type="simple">LOP</abbrev>, first 3–4 conical, blunt tip, 1 <abbrev xmlns:xlink="http://www.w3.org/1999/xlink" xlink:title="ventralmost tooth" id="ABBRID0EKUBI" xlink:type="simple">VMT</abbrev></td><td rowspan="1" colspan="1">large and flat</td><td rowspan="1" colspan="1"><abbrev xmlns:xlink="http://www.w3.org/1999/xlink" xlink:title="ventral arm plate" id="ABBRID0EUUBI" xlink:type="simple">VAP</abbrev> and <abbrev xmlns:xlink="http://www.w3.org/1999/xlink" xlink:title="dorsal arm plate" id="ABBRID0EYUBI" xlink:type="simple">DAP</abbrev> separated</td><td rowspan="1" colspan="1">cylindrical, glassy, blunt, very thorny</td><td rowspan="1" colspan="1">cylindrical, thorny or smooth, thorny tip, spines dense in disc center.</td><td rowspan="1" colspan="1">C. W. <xref ref-type="bibr" rid="B54">Thomson (1877)</xref></td></tr><tr><td rowspan="1" colspan="1"><italic><tp:taxon-name><tp:taxon-name-part taxon-name-part-type="genus" reg="Ophioplinthaca">Ophioplinthaca</tp:taxon-name-part><tp:taxon-name-part taxon-name-part-type="species" reg="citata">citata</tp:taxon-name-part></tp:taxon-name></italic> Koehler, 1904</td><td rowspan="1" colspan="1">up to 9</td><td rowspan="1" colspan="1">separated L = 3–4W</td><td rowspan="1" colspan="1">3–4 <abbrev xmlns:xlink="http://www.w3.org/1999/xlink" xlink:title="lateral oral papillae" id="ABBRID0EDWBI" xlink:type="simple">LOP</abbrev>, blunt, distal one has wider flat edge, 1 <abbrev xmlns:xlink="http://www.w3.org/1999/xlink" xlink:title="ventralmost tooth" id="ABBRID0EHWBI" xlink:type="simple">VMT</abbrev></td><td rowspan="1" colspan="1">oval to elliptical</td><td rowspan="1" colspan="1"><abbrev xmlns:xlink="http://www.w3.org/1999/xlink" xlink:title="dorsal arm plate" id="ABBRID0ERWBI" xlink:type="simple">DAP</abbrev> contiguous, except first few <abbrev xmlns:xlink="http://www.w3.org/1999/xlink" xlink:title="arm segment" id="ABBRID0EVWBI" xlink:type="simple">ASE</abbrev>, <abbrev xmlns:xlink="http://www.w3.org/1999/xlink" xlink:title="ventral arm plate" id="ABBRID0EZWBI" xlink:type="simple">VAP</abbrev> contiguous</td><td rowspan="1" colspan="1"><abbrev xmlns:xlink="http://www.w3.org/1999/xlink" xlink:title="dorsal arm spines" id="ABBRID0EBXBI" xlink:type="simple">DAS</abbrev> ≈ 4 × <abbrev xmlns:xlink="http://www.w3.org/1999/xlink" xlink:title="arm segment" id="ABBRID0EFXBI" xlink:type="simple">ASE</abbrev> length, <abbrev xmlns:xlink="http://www.w3.org/1999/xlink" xlink:title="ventral arm spines" id="ABBRID0EJXBI" xlink:type="simple">VAS</abbrev> short, thorny, hollow</td><td rowspan="1" colspan="1">cylindrical, terminal crown of thorns</td><td rowspan="1" colspan="1"><xref ref-type="bibr" rid="B21">Koehler (1904)</xref>, <xref ref-type="bibr" rid="B41">O’Hara and Stöhr (2006)</xref></td></tr><tr><td rowspan="1" colspan="1"><italic><tp:taxon-name><tp:taxon-name-part taxon-name-part-type="genus" reg="Ophioplinthaca">Ophioplinthaca</tp:taxon-name-part><tp:taxon-name-part taxon-name-part-type="species" reg="clothilde">clothilde</tp:taxon-name-part></tp:taxon-name></italic> A.H. Clark, 1949</td><td rowspan="1" colspan="1">up to 7 at arm base then 5</td><td rowspan="1" colspan="1">contiguous, ovoid, about half <abbrev xmlns:xlink="http://www.w3.org/1999/xlink" xlink:title="adoral shield" id="ABBRID0ESYBI" xlink:type="simple">as</abbrev> long <abbrev xmlns:xlink="http://www.w3.org/1999/xlink" xlink:title="adoral shield" id="ABBRID0EWYBI" xlink:type="simple">as</abbrev> broad</td><td rowspan="1" colspan="1">4 <abbrev xmlns:xlink="http://www.w3.org/1999/xlink" xlink:title="lateral oral papillae" id="ABBRID0E5YBI" xlink:type="simple">LOP</abbrev>, pointed, flattened, large, 1 <abbrev xmlns:xlink="http://www.w3.org/1999/xlink" xlink:title="ventralmost tooth" id="ABBRID0ECZBI" xlink:type="simple">VMT</abbrev> of equal size</td><td rowspan="1" colspan="1">1<sup>st</sup> pore 2, then 1, leaf-like to narrow, sharply pointed with numerous spinelets at tip</td><td rowspan="1" colspan="1"><abbrev xmlns:xlink="http://www.w3.org/1999/xlink" xlink:title="ventral arm plate" id="ABBRID0EQZBI" xlink:type="simple">VAP</abbrev> separated after 2 <abbrev xmlns:xlink="http://www.w3.org/1999/xlink" xlink:title="arm segment" id="ABBRID0EUZBI" xlink:type="simple">ASE</abbrev>, <abbrev xmlns:xlink="http://www.w3.org/1999/xlink" xlink:title="dorsal arm plate" id="ABBRID0EYZBI" xlink:type="simple">DAP</abbrev> separated</td><td rowspan="1" colspan="1"><abbrev xmlns:xlink="http://www.w3.org/1999/xlink" xlink:title="dorsal arm spines" id="ABBRID0EA1BI" xlink:type="simple">DAS</abbrev> ≈ 4 × <abbrev xmlns:xlink="http://www.w3.org/1999/xlink" xlink:title="arm segment" id="ABBRID0EE1BI" xlink:type="simple">ASE</abbrev> length, <abbrev xmlns:xlink="http://www.w3.org/1999/xlink" xlink:title="dorsal arm spines" id="ABBRID0EI1BI" xlink:type="simple">DAS</abbrev> and <abbrev xmlns:xlink="http://www.w3.org/1999/xlink" xlink:title="ventral arm spines" id="ABBRID0EM1BI" xlink:type="simple">VAS</abbrev> with thorny surface, <abbrev xmlns:xlink="http://www.w3.org/1999/xlink" xlink:title="dorsal arm spines" id="ABBRID0EQ1BI" xlink:type="simple">DAS</abbrev> longest</td><td rowspan="1" colspan="1">in disc center cylindrical base ending in 2–3 sub-crowns, at periphery short, stout with irregular crown of a dozen or more thorns</td><td rowspan="1" colspan="1">A. H. <xref ref-type="bibr" rid="B11">Clark (1949)</xref></td></tr><tr><td rowspan="1" colspan="1"><italic><tp:taxon-name><tp:taxon-name-part taxon-name-part-type="genus" reg="Ophioplinthaca">Ophioplinthaca</tp:taxon-name-part><tp:taxon-name-part taxon-name-part-type="species" reg="codonomorpha">codonomorpha</tp:taxon-name-part></tp:taxon-name></italic> (H. L. Clark, 1911)</td><td rowspan="1" colspan="1">up to 8</td><td rowspan="1" colspan="1">widely separated, small, convex proximally, <abbrev xmlns:xlink="http://www.w3.org/1999/xlink" xlink:title="adoral shield" id="ABBRID0EV2BI" xlink:type="simple">as</abbrev> wide <abbrev xmlns:xlink="http://www.w3.org/1999/xlink" xlink:title="adoral shield" id="ABBRID0EZ2BI" xlink:type="simple">as</abbrev> long</td><td rowspan="1" colspan="1">3 <abbrev xmlns:xlink="http://www.w3.org/1999/xlink" xlink:title="lateral oral papillae" id="ABBRID0EB3BI" xlink:type="simple">LOP</abbrev>, 1 <abbrev xmlns:xlink="http://www.w3.org/1999/xlink" xlink:title="ventralmost tooth" id="ABBRID0EF3BI" xlink:type="simple">VMT</abbrev></td><td rowspan="1" colspan="1">1<sup>st</sup> pore 2, oval, conspicuously large, then oval with pointed tip</td><td rowspan="1" colspan="1"><abbrev xmlns:xlink="http://www.w3.org/1999/xlink" xlink:title="ventral arm plate" id="ABBRID0ES3BI" xlink:type="simple">VAP</abbrev> at 1<sup>st</sup> to 2<sup>nd</sup><abbrev xmlns:xlink="http://www.w3.org/1999/xlink" xlink:title="arm segment" id="ABBRID0E13BI" xlink:type="simple">ASE</abbrev> contiguous then separated, <abbrev xmlns:xlink="http://www.w3.org/1999/xlink" xlink:title="dorsal arm plate" id="ABBRID0E53BI" xlink:type="simple">DAP</abbrev> barely contiguous</td><td rowspan="1" colspan="1">1–3 <abbrev xmlns:xlink="http://www.w3.org/1999/xlink" xlink:title="dorsal arm spines" id="ABBRID0EG4BI" xlink:type="simple">DAS</abbrev> smooth or thorny; <abbrev xmlns:xlink="http://www.w3.org/1999/xlink" xlink:title="ventral arm spines" id="ABBRID0EK4BI" xlink:type="simple">VAS</abbrev> also smooth</td><td rowspan="1" colspan="1">minute rough granules</td><td rowspan="1" colspan="1">H. L. <xref ref-type="bibr" rid="B8">Clark (1911)</xref></td></tr><tr><td rowspan="1" colspan="1"><italic><tp:taxon-name><tp:taxon-name-part taxon-name-part-type="genus" reg="Ophioplinthaca">Ophioplinthaca</tp:taxon-name-part><tp:taxon-name-part taxon-name-part-type="species" reg="crassa">crassa</tp:taxon-name-part></tp:taxon-name></italic> H. L. Clark, 1939</td><td rowspan="1" colspan="1">basally 4 then up to 5 or 7</td><td rowspan="1" colspan="1">distally connected, small, <abbrev xmlns:xlink="http://www.w3.org/1999/xlink" xlink:title="adoral shield" id="ABBRID0EP5BI" xlink:type="simple">as</abbrev> wide <abbrev xmlns:xlink="http://www.w3.org/1999/xlink" xlink:title="adoral shield" id="ABBRID0ET5BI" xlink:type="simple">as</abbrev> long, convex proximally</td><td rowspan="1" colspan="1">3 <abbrev xmlns:xlink="http://www.w3.org/1999/xlink" xlink:title="lateral oral papillae" id="ABBRID0E25BI" xlink:type="simple">LOP</abbrev>, narrow, elongated, pointed, distalwards short and wide, 1 large <abbrev xmlns:xlink="http://www.w3.org/1999/xlink" xlink:title="ventralmost tooth" id="ABBRID0E65BI" xlink:type="simple">VMT</abbrev></td><td rowspan="1" colspan="1">1<sup>st</sup> pore 2–3, blunt, 1mm long and wide, very thick, somewhat triangular, then less stout, slender pointed</td><td rowspan="1" colspan="1"><abbrev xmlns:xlink="http://www.w3.org/1999/xlink" xlink:title="ventral arm plate" id="ABBRID0EM6BI" xlink:type="simple">VAP</abbrev>, <abbrev xmlns:xlink="http://www.w3.org/1999/xlink" xlink:title="dorsal arm plate" id="ABBRID0EQ6BI" xlink:type="simple">DAP</abbrev> in first 1–2 <abbrev xmlns:xlink="http://www.w3.org/1999/xlink" xlink:title="arm segment" id="ABBRID0EU6BI" xlink:type="simple">ASE</abbrev> contiguous, then separated</td><td rowspan="1" colspan="1">short, stout, but fragile, thorny spines, <abbrev xmlns:xlink="http://www.w3.org/1999/xlink" xlink:title="dorsal arm spines" id="ABBRID0E36BI" xlink:type="simple">DAS</abbrev> ≈ 2 × <abbrev xmlns:xlink="http://www.w3.org/1999/xlink" xlink:title="arm segment" id="ABBRID0EAACI" xlink:type="simple">ASE</abbrev> length</td><td rowspan="1" colspan="1">low cylindrical tube</td><td rowspan="1" colspan="1">H. L. <xref ref-type="bibr" rid="B10">Clark (1939)</xref></td></tr><tr><td rowspan="1" colspan="1"><italic><tp:taxon-name><tp:taxon-name-part taxon-name-part-type="genus" reg="Ophioplinthaca">Ophioplinthaca</tp:taxon-name-part><tp:taxon-name-part taxon-name-part-type="species" reg="defensor">defensor</tp:taxon-name-part></tp:taxon-name></italic> Koehler, 1930</td><td rowspan="1" colspan="1">up to 7 at arm base</td><td rowspan="1" colspan="1">separated proximally, connected distally</td><td rowspan="1" colspan="1">4 <abbrev xmlns:xlink="http://www.w3.org/1999/xlink" xlink:title="lateral oral papillae" id="ABBRID0EIBCI" xlink:type="simple">LOP</abbrev>, 1 <abbrev xmlns:xlink="http://www.w3.org/1999/xlink" xlink:title="ventralmost tooth" id="ABBRID0EMBCI" xlink:type="simple">VMT</abbrev></td><td rowspan="1" colspan="1">1<sup>st</sup> pore 1, long, and leaf-like then narrower with pointed tip</td><td rowspan="1" colspan="1"><abbrev xmlns:xlink="http://www.w3.org/1999/xlink" xlink:title="dorsal arm plate" id="ABBRID0EZBCI" xlink:type="simple">DAP</abbrev> and <abbrev xmlns:xlink="http://www.w3.org/1999/xlink" xlink:title="ventral arm plate" id="ABBRID0E4BCI" xlink:type="simple">VAP</abbrev> contiguous</td><td rowspan="1" colspan="1">thorny surface, conspicuous thorns on <abbrev xmlns:xlink="http://www.w3.org/1999/xlink" xlink:title="dorsal arm spines" id="ABBRID0EFCCI" xlink:type="simple">DAS</abbrev>; <abbrev xmlns:xlink="http://www.w3.org/1999/xlink" xlink:title="dorsal arm spines" id="ABBRID0EJCCI" xlink:type="simple">DAS</abbrev> ≈ 3 × <abbrev xmlns:xlink="http://www.w3.org/1999/xlink" xlink:title="arm segment" id="ABBRID0ENCCI" xlink:type="simple">ASE</abbrev>, <abbrev xmlns:xlink="http://www.w3.org/1999/xlink" xlink:title="ventral arm spines" id="ABBRID0ERCCI" xlink:type="simple">VAS</abbrev> ≈ 1 × <abbrev xmlns:xlink="http://www.w3.org/1999/xlink" xlink:title="arm segment" id="ABBRID0EVCCI" xlink:type="simple">ASE</abbrev> length</td><td rowspan="1" colspan="1">cylindrical with thorn at tip</td><td rowspan="1" colspan="1"><xref ref-type="bibr" rid="B23">Koehler (1930)</xref>, <xref ref-type="bibr" rid="B39">Na et al. (2021)</xref>, this study</td></tr><tr><td rowspan="1" colspan="1"><italic><tp:taxon-name><tp:taxon-name-part taxon-name-part-type="genus" reg="Ophioplinthaca">Ophioplinthaca</tp:taxon-name-part><tp:taxon-name-part taxon-name-part-type="species" reg="dipsacos">dipsacos</tp:taxon-name-part></tp:taxon-name></italic> (Lyman, 1878)</td><td rowspan="1" colspan="1">up to 6</td><td rowspan="1" colspan="1">separated proximally, connected distally</td><td rowspan="1" colspan="1">4–5 <abbrev xmlns:xlink="http://www.w3.org/1999/xlink" xlink:title="lateral oral papillae" id="ABBRID0ECECI" xlink:type="simple">LOP</abbrev>, pointed, flattened, ill-defined distalwards, 1 <abbrev xmlns:xlink="http://www.w3.org/1999/xlink" xlink:title="ventralmost tooth" id="ABBRID0EGECI" xlink:type="simple">VMT</abbrev></td><td rowspan="1" colspan="1">large, pointed with 1 or 2 microscopic thorns</td><td rowspan="1" colspan="1"><abbrev xmlns:xlink="http://www.w3.org/1999/xlink" xlink:title="ventral arm plate" id="ABBRID0EQECI" xlink:type="simple">VAP</abbrev> and <abbrev xmlns:xlink="http://www.w3.org/1999/xlink" xlink:title="dorsal arm plate" id="ABBRID0EUECI" xlink:type="simple">DAP</abbrev> separated</td><td rowspan="1" colspan="1">long, slender, <abbrev xmlns:xlink="http://www.w3.org/1999/xlink" xlink:title="dorsal arm spines" id="ABBRID0E3ECI" xlink:type="simple">DAS</abbrev> 5–7 × <abbrev xmlns:xlink="http://www.w3.org/1999/xlink" xlink:title="arm segment" id="ABBRID0EAFCI" xlink:type="simple">ASE</abbrev> length, with conspicuous thorns, <abbrev xmlns:xlink="http://www.w3.org/1999/xlink" xlink:title="ventral arm spines" id="ABBRID0EEFCI" xlink:type="simple">VAS</abbrev> 1½–2 × <abbrev xmlns:xlink="http://www.w3.org/1999/xlink" xlink:title="arm segment" id="ABBRID0EIFCI" xlink:type="simple">ASE</abbrev> length with thorny surface</td><td rowspan="1" colspan="1">short, stout, with thorny tip, at periphery smooth</td><td rowspan="1" colspan="1">
                        <xref ref-type="bibr" rid="B30">Lyman (1878)</xref>
                      </td></tr><tr><td rowspan="1" colspan="1"><italic><tp:taxon-name><tp:taxon-name-part taxon-name-part-type="genus" reg="Ophioplinthaca">Ophioplinthaca</tp:taxon-name-part><tp:taxon-name-part taxon-name-part-type="species" reg="globata">globata</tp:taxon-name-part></tp:taxon-name></italic> Koehler, 1922</td><td rowspan="1" colspan="1">up to 6</td><td rowspan="1" colspan="1">separated proximally, connected distally</td><td rowspan="1" colspan="1">3–4 <abbrev xmlns:xlink="http://www.w3.org/1999/xlink" xlink:title="lateral oral papillae" id="ABBRID0ERGCI" xlink:type="simple">LOP</abbrev>, bunt, distal one has wider flat edge, 1 <abbrev xmlns:xlink="http://www.w3.org/1999/xlink" xlink:title="ventralmost tooth" id="ABBRID0EVGCI" xlink:type="simple">VMT</abbrev>, ASS covered by small granules</td><td rowspan="1" colspan="1">1<sup>st</sup> pore 2–3, <abbrev xmlns:xlink="http://www.w3.org/1999/xlink" xlink:title="adoral shield" id="ABBRID0E6GCI" xlink:type="simple">as</abbrev> long <abbrev xmlns:xlink="http://www.w3.org/1999/xlink" xlink:title="adoral shield" id="ABBRID0EDHCI" xlink:type="simple">as</abbrev><abbrev xmlns:xlink="http://www.w3.org/1999/xlink" xlink:title="ventral arm plate" id="ABBRID0EHHCI" xlink:type="simple">VAP</abbrev>, terminally spiniferous in larger specimen</td><td rowspan="1" colspan="1"><abbrev xmlns:xlink="http://www.w3.org/1999/xlink" xlink:title="dorsal arm plate" id="ABBRID0EPHCI" xlink:type="simple">DAP</abbrev> and <abbrev xmlns:xlink="http://www.w3.org/1999/xlink" xlink:title="ventral arm plate" id="ABBRID0ETHCI" xlink:type="simple">VAP</abbrev> separated</td><td rowspan="1" colspan="1">thorny surface</td><td rowspan="1" colspan="1">cylindrical, bifid or tip mostly with 3 thorns</td><td rowspan="1" colspan="1"><xref ref-type="bibr" rid="B22">Koehler (1922</xref>, <xref ref-type="bibr" rid="B23">1930</xref>), <xref ref-type="bibr" rid="B41">O’Hara and Stöhr (2006)</xref></td></tr><tr><td rowspan="1" colspan="1"><italic><tp:taxon-name><tp:taxon-name-part taxon-name-part-type="genus" reg="Ophioplinthaca">Ophioplinthaca</tp:taxon-name-part><tp:taxon-name-part taxon-name-part-type="species" reg="grandisquama">grandisquama</tp:taxon-name-part></tp:taxon-name></italic> Chen, Na, &amp; Zhang, 2021a</td><td rowspan="1" colspan="1">up to 7</td><td rowspan="1" colspan="1">contiguous, L = 1.5W</td><td rowspan="1" colspan="1">up to 3–4 <abbrev xmlns:xlink="http://www.w3.org/1999/xlink" xlink:title="lateral oral papillae" id="ABBRID0EGJCI" xlink:type="simple">LOP</abbrev>, spiniform, 1 or 2 <abbrev xmlns:xlink="http://www.w3.org/1999/xlink" xlink:title="ventralmost tooth" id="ABBRID0EKJCI" xlink:type="simple">VMT</abbrev></td><td rowspan="1" colspan="1">1<sup>st</sup> pore 1–2, only 1 in following <abbrev xmlns:xlink="http://www.w3.org/1999/xlink" xlink:title="arm segment" id="ABBRID0ETJCI" xlink:type="simple">ASE</abbrev>, long, thorny with thick base, tapering into blunt point</td><td rowspan="1" colspan="1"><abbrev xmlns:xlink="http://www.w3.org/1999/xlink" xlink:title="dorsal arm plate" id="ABBRID0E2JCI" xlink:type="simple">DAP</abbrev> contiguous, <abbrev xmlns:xlink="http://www.w3.org/1999/xlink" xlink:title="ventral arm plate" id="ABBRID0E6JCI" xlink:type="simple">VAP</abbrev> separated</td><td rowspan="1" colspan="1"><abbrev xmlns:xlink="http://www.w3.org/1999/xlink" xlink:title="dorsal arm spines" id="ABBRID0EHKCI" xlink:type="simple">DAS</abbrev> thin with distal lateral thorns, up to 3 × <abbrev xmlns:xlink="http://www.w3.org/1999/xlink" xlink:title="arm segment" id="ABBRID0ELKCI" xlink:type="simple">ASE</abbrev> length; <abbrev xmlns:xlink="http://www.w3.org/1999/xlink" xlink:title="ventral arm spines" id="ABBRID0EPKCI" xlink:type="simple">VAS</abbrev> short, blunt, and finely rugose</td><td rowspan="1" colspan="1">stout, tall, bearing numerous distinct thorns laterally or at tip, some bifurcated into two prongs with thorny tips</td><td rowspan="1" colspan="1">
                        <xref ref-type="bibr" rid="B2">Chen et al. (2021a)</xref>
                      </td></tr><tr><td rowspan="1" colspan="1"><italic><tp:taxon-name><tp:taxon-name-part taxon-name-part-type="genus" reg="Ophioplinthaca">Ophioplinthaca</tp:taxon-name-part><tp:taxon-name-part taxon-name-part-type="species" reg="grenadensis">grenadensis</tp:taxon-name-part></tp:taxon-name></italic> John and A. M. Clark, 1954</td><td rowspan="1" colspan="1">up to 5</td><td rowspan="1" colspan="1">separated oval proximally</td><td rowspan="1" colspan="1">up to 5 <abbrev xmlns:xlink="http://www.w3.org/1999/xlink" xlink:title="lateral oral papillae" id="ABBRID0EYLCI" xlink:type="simple">LOP</abbrev>, spiniform, 1 <abbrev xmlns:xlink="http://www.w3.org/1999/xlink" xlink:title="ventralmost tooth" id="ABBRID0E3LCI" xlink:type="simple">VMT</abbrev></td><td rowspan="1" colspan="1">leaf-like, then slightly elongated with pointed tip along arm</td><td rowspan="1" colspan="1"><abbrev xmlns:xlink="http://www.w3.org/1999/xlink" xlink:title="dorsal arm plate" id="ABBRID0EGMCI" xlink:type="simple">DAP</abbrev> in first 1–2 <abbrev xmlns:xlink="http://www.w3.org/1999/xlink" xlink:title="arm segment" id="ABBRID0EKMCI" xlink:type="simple">ASE</abbrev> contiguous, then separated, <abbrev xmlns:xlink="http://www.w3.org/1999/xlink" xlink:title="ventral arm plate" id="ABBRID0EOMCI" xlink:type="simple">VAP</abbrev> separated</td><td rowspan="1" colspan="1">flattened, covered by glassy spines</td><td rowspan="1" colspan="1">long, thick spinelets with rough thorny lateral surface in disc center, at periphery shorter</td><td rowspan="1" colspan="1">John and A. M. Clark (1954)</td></tr><tr><td rowspan="1" colspan="1"><italic><tp:taxon-name><tp:taxon-name-part taxon-name-part-type="genus" reg="Ophioplinthaca">Ophioplinthaca</tp:taxon-name-part><tp:taxon-name-part taxon-name-part-type="species" reg="hastata">hastata</tp:taxon-name-part></tp:taxon-name></italic> Koehler, 1922</td><td rowspan="1" colspan="1">up to 7</td><td rowspan="1" colspan="1">contiguous, L = 1.5W</td><td rowspan="1" colspan="1">4–5 <abbrev xmlns:xlink="http://www.w3.org/1999/xlink" xlink:title="lateral oral papillae" id="ABBRID0EVNCI" xlink:type="simple">LOP</abbrev>, spiniform to club-shaped, distal ones largest, sometimes small granules present on distal edge of jaw, 1 <abbrev xmlns:xlink="http://www.w3.org/1999/xlink" xlink:title="ventralmost tooth" id="ABBRID0EZNCI" xlink:type="simple">VMT</abbrev>, 1 or 2 ASS</td><td rowspan="1" colspan="1">1<sup>st</sup> pore 2, then 1, clavate, terminally spiniferous, longer than <abbrev xmlns:xlink="http://www.w3.org/1999/xlink" xlink:title="ventral arm plate" id="ABBRID0EDOCI" xlink:type="simple">VAP</abbrev></td><td rowspan="1" colspan="1">separated</td><td rowspan="1" colspan="1">smooth, <abbrev xmlns:xlink="http://www.w3.org/1999/xlink" xlink:title="dorsal arm spines" id="ABBRID0ENOCI" xlink:type="simple">DAS</abbrev> ≈ 3 × <abbrev xmlns:xlink="http://www.w3.org/1999/xlink" xlink:title="arm segment" id="ABBRID0EROCI" xlink:type="simple">ASE</abbrev> length</td><td rowspan="1" colspan="1">numerous thorns at cylindrical tip</td><td rowspan="1" colspan="1"><xref ref-type="bibr" rid="B22">Koehler (1922)</xref>, <xref ref-type="bibr" rid="B41">O’Hara and Stöhr (2006)</xref></td></tr><tr><td rowspan="1" colspan="1"><italic><tp:taxon-name><tp:taxon-name-part taxon-name-part-type="genus" reg="Ophioplinthaca">Ophioplinthaca</tp:taxon-name-part><tp:taxon-name-part taxon-name-part-type="species" reg="incisa">incisa</tp:taxon-name-part></tp:taxon-name></italic> (Lyman, 1883)</td><td rowspan="1" colspan="1">up to 5</td><td rowspan="1" colspan="1">small, separated proximally, connected distally</td><td rowspan="1" colspan="1">4–5 <abbrev xmlns:xlink="http://www.w3.org/1999/xlink" xlink:title="lateral oral papillae" id="ABBRID0E4PCI" xlink:type="simple">LOP</abbrev>, spiniform., distal ones wide, flat, 1 <abbrev xmlns:xlink="http://www.w3.org/1999/xlink" xlink:title="ventralmost tooth" id="ABBRID0EBQCI" xlink:type="simple">VMT</abbrev>, 1 or 2 ASS</td><td rowspan="1" colspan="1">1<sup>st</sup> pore 3, then 1</td><td rowspan="1" colspan="1"><abbrev xmlns:xlink="http://www.w3.org/1999/xlink" xlink:title="ventral arm plate" id="ABBRID0EPQCI" xlink:type="simple">VAP</abbrev> separated</td><td rowspan="1" colspan="1">smooth, <abbrev xmlns:xlink="http://www.w3.org/1999/xlink" xlink:title="dorsal arm spines" id="ABBRID0EXQCI" xlink:type="simple">DAS</abbrev> ≈ 3 × <abbrev xmlns:xlink="http://www.w3.org/1999/xlink" xlink:title="arm segment" id="ABBRID0E2QCI" xlink:type="simple">ASE</abbrev>, <abbrev xmlns:xlink="http://www.w3.org/1999/xlink" xlink:title="ventral arm spines" id="ABBRID0E6QCI" xlink:type="simple">VAS</abbrev> ≈ 1 × <abbrev xmlns:xlink="http://www.w3.org/1999/xlink" xlink:title="arm segment" id="ABBRID0EDRCI" xlink:type="simple">ASE</abbrev> length</td><td rowspan="1" colspan="1">cylindrical with thorny tip or thorny surface laterally, at disc periphery smooth</td><td rowspan="1" colspan="1">
                        <xref ref-type="bibr" rid="B33">Lyman (1883)</xref>
                      </td></tr><tr><td rowspan="1" colspan="1"><italic><tp:taxon-name><tp:taxon-name-part taxon-name-part-type="genus" reg="Ophioplinthaca">Ophioplinthaca</tp:taxon-name-part><tp:taxon-name-part taxon-name-part-type="species" reg="laudator">laudator</tp:taxon-name-part></tp:taxon-name></italic> Koehler, 1930</td><td rowspan="1" colspan="1">up to 7</td><td rowspan="1" colspan="1">small, separated proximally, connected distally</td><td rowspan="1" colspan="1">4 <abbrev xmlns:xlink="http://www.w3.org/1999/xlink" xlink:title="lateral oral papillae" id="ABBRID0EMSCI" xlink:type="simple">LOP</abbrev>, sometimes irregularly arranged, elongated, pointed but distalmost one flat and wide, 1 <abbrev xmlns:xlink="http://www.w3.org/1999/xlink" xlink:title="ventralmost tooth" id="ABBRID0EQSCI" xlink:type="simple">VMT</abbrev></td><td rowspan="1" colspan="1">–</td><td rowspan="1" colspan="1"><abbrev xmlns:xlink="http://www.w3.org/1999/xlink" xlink:title="ventral arm plate" id="ABBRID0E1SCI" xlink:type="simple">VAP</abbrev> separated beyond 2<sup>nd</sup><abbrev xmlns:xlink="http://www.w3.org/1999/xlink" xlink:title="arm segment" id="ABBRID0EATCI" xlink:type="simple">ASE</abbrev>, <abbrev xmlns:xlink="http://www.w3.org/1999/xlink" xlink:title="dorsal arm plate" id="ABBRID0EETCI" xlink:type="simple">DAP</abbrev> separated</td><td rowspan="1" colspan="1"><abbrev xmlns:xlink="http://www.w3.org/1999/xlink" xlink:title="dorsal arm spines" id="ABBRID0EMTCI" xlink:type="simple">DAS</abbrev> thorny, <abbrev xmlns:xlink="http://www.w3.org/1999/xlink" xlink:title="ventral arm spines" id="ABBRID0EQTCI" xlink:type="simple">VAS</abbrev> smooth, <abbrev xmlns:xlink="http://www.w3.org/1999/xlink" xlink:title="dorsal arm spines" id="ABBRID0EUTCI" xlink:type="simple">DAS</abbrev> ≈ 2 × <abbrev xmlns:xlink="http://www.w3.org/1999/xlink" xlink:title="arm segment" id="ABBRID0EYTCI" xlink:type="simple">ASE</abbrev>, <abbrev xmlns:xlink="http://www.w3.org/1999/xlink" xlink:title="ventral arm spines" id="ABBRID0E3TCI" xlink:type="simple">VAS</abbrev> ≈ 1½ –2 × <abbrev xmlns:xlink="http://www.w3.org/1999/xlink" xlink:title="arm segment" id="ABBRID0EAUCI" xlink:type="simple">ASE</abbrev> length</td><td rowspan="1" colspan="1">cylindrical with 2–3 thorns at tip or lateral thorns, at disc periphery smooth, conical</td><td rowspan="1" colspan="1">
                        <xref ref-type="bibr" rid="B23">Koehler (1930)</xref>
                      </td></tr><tr><td rowspan="1" colspan="1"><italic><tp:taxon-name><tp:taxon-name-part taxon-name-part-type="genus" reg="Ophioplinthaca">Ophioplinthaca</tp:taxon-name-part><tp:taxon-name-part taxon-name-part-type="species" reg="lithosora">lithosora</tp:taxon-name-part></tp:taxon-name></italic> (H. L. Clark, 1911)</td><td rowspan="1" colspan="1">up to 6 or 7</td><td rowspan="1" colspan="1">long, narrow, separated</td><td rowspan="1" colspan="1">10–15 <abbrev xmlns:xlink="http://www.w3.org/1999/xlink" xlink:title="lateral oral papillae" id="ABBRID0EJVCI" xlink:type="simple">LOP</abbrev> including small granules at distal edge of jaw</td><td rowspan="1" colspan="1">1<sup>st</sup> pore 3, 2<sup>nd</sup> pore 2, then one, large, pointed tip</td><td rowspan="1" colspan="1"><abbrev xmlns:xlink="http://www.w3.org/1999/xlink" xlink:title="ventral arm plate" id="ABBRID0EZVCI" xlink:type="simple">VAP</abbrev> separated, tetragonal</td><td rowspan="1" colspan="1">first 1–2 <abbrev xmlns:xlink="http://www.w3.org/1999/xlink" xlink:title="dorsal arm spines" id="ABBRID0EBWCI" xlink:type="simple">DAS</abbrev>, smooth, 3 × <abbrev xmlns:xlink="http://www.w3.org/1999/xlink" xlink:title="arm segment" id="ABBRID0EFWCI" xlink:type="simple">ASE</abbrev> length, with thorny tip, 3 thorny <abbrev xmlns:xlink="http://www.w3.org/1999/xlink" xlink:title="ventral arm spines" id="ABBRID0EJWCI" xlink:type="simple">VAS</abbrev></td><td rowspan="1" colspan="1">cylindrical, bifid or mostly with 3 thorns at tip or with lateral thorns</td><td rowspan="1" colspan="1">H. L. <xref ref-type="bibr" rid="B8">Clark (1911)</xref>, this study</td></tr><tr><td rowspan="1" colspan="1"><italic><tp:taxon-name><tp:taxon-name-part taxon-name-part-type="genus" reg="Ophioplinthaca">Ophioplinthaca</tp:taxon-name-part><tp:taxon-name-part taxon-name-part-type="species" reg="manillae">manillae</tp:taxon-name-part></tp:taxon-name></italic> Guille, 1981</td><td rowspan="1" colspan="1">up to 6</td><td rowspan="1" colspan="1"><abbrev xmlns:xlink="http://www.w3.org/1999/xlink" xlink:title="adoral shield" id="ABBRID0EOXCI" xlink:type="simple">as</abbrev> wide <abbrev xmlns:xlink="http://www.w3.org/1999/xlink" xlink:title="adoral shield" id="ABBRID0ESXCI" xlink:type="simple">as</abbrev> long, contiguous</td><td rowspan="1" colspan="1">3 <abbrev xmlns:xlink="http://www.w3.org/1999/xlink" xlink:title="lateral oral papillae" id="ABBRID0E1XCI" xlink:type="simple">LOP</abbrev>, 1 <abbrev xmlns:xlink="http://www.w3.org/1999/xlink" xlink:title="ventralmost tooth" id="ABBRID0E5XCI" xlink:type="simple">VMT</abbrev>, rough edges, large, pointed, small granules at distal edge of jaw</td><td rowspan="1" colspan="1">oval, large, rough edges</td><td rowspan="1" colspan="1"><abbrev xmlns:xlink="http://www.w3.org/1999/xlink" xlink:title="dorsal arm plate" id="ABBRID0EJYCI" xlink:type="simple">DAP</abbrev> on first 1–2 <abbrev xmlns:xlink="http://www.w3.org/1999/xlink" xlink:title="arm segment" id="ABBRID0ENYCI" xlink:type="simple">ASE</abbrev> contiguous, then separated, <abbrev xmlns:xlink="http://www.w3.org/1999/xlink" xlink:title="ventral arm plate" id="ABBRID0ERYCI" xlink:type="simple">VAP</abbrev> separated</td><td rowspan="1" colspan="1"><abbrev xmlns:xlink="http://www.w3.org/1999/xlink" xlink:title="dorsal arm spines" id="ABBRID0EZYCI" xlink:type="simple">DAS</abbrev> ≈ 3 × <abbrev xmlns:xlink="http://www.w3.org/1999/xlink" xlink:title="arm segment" id="ABBRID0E4YCI" xlink:type="simple">ASE</abbrev>, <abbrev xmlns:xlink="http://www.w3.org/1999/xlink" xlink:title="ventral arm spines" id="ABBRID0EBZCI" xlink:type="simple">VAS</abbrev> ≈ 1 × <abbrev xmlns:xlink="http://www.w3.org/1999/xlink" xlink:title="arm segment" id="ABBRID0EFZCI" xlink:type="simple">ASE</abbrev> length, thorny</td><td rowspan="1" colspan="1">bifid or mostly with 3 divided thorns at tip, central spines longer than peripheral ones</td><td rowspan="1" colspan="1">
                        <xref ref-type="bibr" rid="B13">Guille (1981)</xref>
                      </td></tr><tr><td rowspan="1" colspan="1"><italic><tp:taxon-name><tp:taxon-name-part taxon-name-part-type="genus" reg="Ophioplinthaca">Ophioplinthaca</tp:taxon-name-part><tp:taxon-name-part taxon-name-part-type="species" reg="miranda">miranda</tp:taxon-name-part></tp:taxon-name></italic> Koehler, 1904</td><td rowspan="1" colspan="1">up to 5 or 6</td><td rowspan="1" colspan="1">separated proximally, connected distally</td><td rowspan="1" colspan="1">3 <abbrev xmlns:xlink="http://www.w3.org/1999/xlink" xlink:title="lateral oral papillae" id="ABBRID0EO1CI" xlink:type="simple">LOP</abbrev>, 1 large <abbrev xmlns:xlink="http://www.w3.org/1999/xlink" xlink:title="ventralmost tooth" id="ABBRID0ES1CI" xlink:type="simple">VMT</abbrev></td><td rowspan="1" colspan="1">triangular</td><td rowspan="1" colspan="1"><abbrev xmlns:xlink="http://www.w3.org/1999/xlink" xlink:title="dorsal arm plate" id="ABBRID0E31CI" xlink:type="simple">DAP</abbrev> and <abbrev xmlns:xlink="http://www.w3.org/1999/xlink" xlink:title="ventral arm plate" id="ABBRID0EA2CI" xlink:type="simple">VAP</abbrev> contiguous</td><td rowspan="1" colspan="1">both <abbrev xmlns:xlink="http://www.w3.org/1999/xlink" xlink:title="dorsal arm spines" id="ABBRID0EI2CI" xlink:type="simple">DAS</abbrev> and <abbrev xmlns:xlink="http://www.w3.org/1999/xlink" xlink:title="ventral arm spines" id="ABBRID0EM2CI" xlink:type="simple">VAS</abbrev> small, thorny, rugose and same length</td><td rowspan="1" colspan="1">cylindrical with thorny circular tip</td><td rowspan="1" colspan="1">
                        <xref ref-type="bibr" rid="B21">Koehler (1904)</xref>
                      </td></tr><tr><td rowspan="1" colspan="1"><italic><tp:taxon-name><tp:taxon-name-part taxon-name-part-type="genus" reg="Ophioplinthaca">Ophioplinthaca</tp:taxon-name-part><tp:taxon-name-part taxon-name-part-type="species" reg="monitor">monitor</tp:taxon-name-part></tp:taxon-name></italic> Koehler, 1930</td><td rowspan="1" colspan="1">up to 7 or 8</td><td rowspan="1" colspan="1">separated</td><td rowspan="1" colspan="1">4 <abbrev xmlns:xlink="http://www.w3.org/1999/xlink" xlink:title="lateral oral papillae" id="ABBRID0EV3CI" xlink:type="simple">LOP</abbrev>, 1 <abbrev xmlns:xlink="http://www.w3.org/1999/xlink" xlink:title="ventralmost tooth" id="ABBRID0EZ3CI" xlink:type="simple">VMT</abbrev>, distalmost one smaller</td><td rowspan="1" colspan="1">1<sup>st</sup> pore 2, then 1, oval to rounded proximally and pointed distally</td><td rowspan="1" colspan="1"><abbrev xmlns:xlink="http://www.w3.org/1999/xlink" xlink:title="dorsal arm plate" id="ABBRID0EH4CI" xlink:type="simple">DAP</abbrev> on first 2 <abbrev xmlns:xlink="http://www.w3.org/1999/xlink" xlink:title="arm segment" id="ABBRID0EL4CI" xlink:type="simple">ASE</abbrev> contiguous, then separated, fan-shaped</td><td rowspan="1" colspan="1"><abbrev xmlns:xlink="http://www.w3.org/1999/xlink" xlink:title="dorsal arm spines" id="ABBRID0ET4CI" xlink:type="simple">DAS</abbrev> with conspicuously sparse thorny surface, <abbrev xmlns:xlink="http://www.w3.org/1999/xlink" xlink:title="ventral arm spines" id="ABBRID0EX4CI" xlink:type="simple">VAS</abbrev> thorny</td><td rowspan="1" colspan="1">granules with thorny tip</td><td rowspan="1" colspan="1"><xref ref-type="bibr" rid="B23">Koehler (1930)</xref>, <xref ref-type="bibr" rid="B41">O’Hara and Stöhr (2006)</xref></td></tr><tr><td rowspan="1" colspan="1"><italic><tp:taxon-name><tp:taxon-name-part taxon-name-part-type="genus" reg="Ophioplinthaca">Ophioplinthaca</tp:taxon-name-part><tp:taxon-name-part taxon-name-part-type="species" reg="papillosa">papillosa</tp:taxon-name-part></tp:taxon-name></italic> H. L. Clark, 1939</td><td rowspan="1" colspan="1">up to 7</td><td rowspan="1" colspan="1">separated, narrow</td><td rowspan="1" colspan="1">3–4 <abbrev xmlns:xlink="http://www.w3.org/1999/xlink" xlink:title="lateral oral papillae" id="ABBRID0ED6CI" xlink:type="simple">LOP</abbrev>, narrow, subequal, long, pointed, 1 <abbrev xmlns:xlink="http://www.w3.org/1999/xlink" xlink:title="ventralmost tooth" id="ABBRID0EH6CI" xlink:type="simple">VMT</abbrev></td><td rowspan="1" colspan="1">flat, moderately, large, pointed</td><td rowspan="1" colspan="1">separated</td><td rowspan="1" colspan="1">rough surface, <abbrev xmlns:xlink="http://www.w3.org/1999/xlink" xlink:title="dorsal arm spines" id="ABBRID0EU6CI" xlink:type="simple">DAS</abbrev> ≈ 3 × <abbrev xmlns:xlink="http://www.w3.org/1999/xlink" xlink:title="arm segment" id="ABBRID0EY6CI" xlink:type="simple">ASE</abbrev>, <abbrev xmlns:xlink="http://www.w3.org/1999/xlink" xlink:title="ventral arm spines" id="ABBRID0E36CI" xlink:type="simple">VAS</abbrev> ≈ 1 × <abbrev xmlns:xlink="http://www.w3.org/1999/xlink" xlink:title="arm segment" id="ABBRID0EAADI" xlink:type="simple">ASE</abbrev> length</td><td rowspan="1" colspan="1">in disc center with long tip dividing into 2–3 thorns, at periphery with spinous tip</td><td rowspan="1" colspan="1">H. L. <xref ref-type="bibr" rid="B10">Clark (1939)</xref></td></tr><tr><td rowspan="1" colspan="1"><italic><tp:taxon-name><tp:taxon-name-part taxon-name-part-type="genus" reg="Ophioplinthaca">Ophioplinthaca</tp:taxon-name-part><tp:taxon-name-part taxon-name-part-type="species" reg="plicata">plicata</tp:taxon-name-part></tp:taxon-name></italic> (Lyman, 1878)</td><td rowspan="1" colspan="1">up to 8</td><td rowspan="1" colspan="1">contiguous, L = 2–2.5W</td><td rowspan="1" colspan="1">3–5 <abbrev xmlns:xlink="http://www.w3.org/1999/xlink" xlink:title="lateral oral papillae" id="ABBRID0EIBDI" xlink:type="simple">LOP</abbrev>, 1–3 <abbrev xmlns:xlink="http://www.w3.org/1999/xlink" xlink:title="ventralmost tooth" id="ABBRID0EMBDI" xlink:type="simple">VMT</abbrev>, spiniform</td><td rowspan="1" colspan="1">1<sup>st</sup> pore 2–3, curved inward, pointed round tip</td><td rowspan="1" colspan="1"><abbrev xmlns:xlink="http://www.w3.org/1999/xlink" xlink:title="dorsal arm plate" id="ABBRID0E1BDI" xlink:type="simple">DAP</abbrev> contiguous, <abbrev xmlns:xlink="http://www.w3.org/1999/xlink" xlink:title="ventral arm plate" id="ABBRID0E5BDI" xlink:type="simple">VAP</abbrev> separated</td><td rowspan="1" colspan="1">thorny surface</td><td rowspan="1" colspan="1">conical, cylindrical, finely rugose or rarely with few longer thorns</td><td rowspan="1" colspan="1"><xref ref-type="bibr" rid="B30">Lyman (1878</xref>, <xref ref-type="bibr" rid="B32">1882</xref>), <xref ref-type="bibr" rid="B21">Koehler (1904)</xref>, <xref ref-type="bibr" rid="B41">O’Hara and Stöhr (2006)</xref></td></tr><tr><td rowspan="1" colspan="1"><italic><tp:taxon-name><tp:taxon-name-part taxon-name-part-type="genus" reg="Ophioplinthaca">Ophioplinthaca</tp:taxon-name-part><tp:taxon-name-part taxon-name-part-type="species" reg="pulchra">pulchra</tp:taxon-name-part></tp:taxon-name></italic> Koehler, 1904</td><td rowspan="1" colspan="1">up to 7</td><td rowspan="1" colspan="1">separated proximally, connected distally</td><td rowspan="1" colspan="1">4 <abbrev xmlns:xlink="http://www.w3.org/1999/xlink" xlink:title="lateral oral papillae" id="ABBRID0EVDDI" xlink:type="simple">LOP</abbrev>, 1 <abbrev xmlns:xlink="http://www.w3.org/1999/xlink" xlink:title="ventralmost tooth" id="ABBRID0EZDDI" xlink:type="simple">VMT</abbrev></td><td rowspan="1" colspan="1">leaf-like</td><td rowspan="1" colspan="1">first two <abbrev xmlns:xlink="http://www.w3.org/1999/xlink" xlink:title="ventral arm plate" id="ABBRID0EDEDI" xlink:type="simple">VAP</abbrev> contiguous, then separated, <abbrev xmlns:xlink="http://www.w3.org/1999/xlink" xlink:title="dorsal arm plate" id="ABBRID0EHEDI" xlink:type="simple">DAP</abbrev> contiguous</td><td rowspan="1" colspan="1">thorny, rugose surface, uppermost <abbrev xmlns:xlink="http://www.w3.org/1999/xlink" xlink:title="dorsal arm spines" id="ABBRID0EPEDI" xlink:type="simple">DAS</abbrev> longest</td><td rowspan="1" colspan="1">cylindrical with thorny tip in center, at periphery smaller and conical</td><td rowspan="1" colspan="1"><xref ref-type="bibr" rid="B21">Koehler (1904</xref>, <xref ref-type="bibr" rid="B22">1922</xref>), <xref ref-type="bibr" rid="B41">O’Hara and Stöhr (2006)</xref></td></tr><tr><td rowspan="1" colspan="1"><italic><tp:taxon-name><tp:taxon-name-part taxon-name-part-type="genus" reg="Ophioplinthaca">Ophioplinthaca</tp:taxon-name-part><tp:taxon-name-part taxon-name-part-type="species" reg="rudis">rudis</tp:taxon-name-part></tp:taxon-name></italic> (Koehler, 1897)</td><td rowspan="1" colspan="1">up to 5</td><td rowspan="1" colspan="1">completely separated or distally connected</td><td rowspan="1" colspan="1">5–6 <abbrev xmlns:xlink="http://www.w3.org/1999/xlink" xlink:title="lateral oral papillae" id="ABBRID0E6FDI" xlink:type="simple">LOP</abbrev>, spiniform, 1 <abbrev xmlns:xlink="http://www.w3.org/1999/xlink" xlink:title="ventralmost tooth" id="ABBRID0EDGDI" xlink:type="simple">VMT</abbrev></td><td rowspan="1" colspan="1">leaf-like</td><td rowspan="1" colspan="1"><abbrev xmlns:xlink="http://www.w3.org/1999/xlink" xlink:title="dorsal arm plate" id="ABBRID0ENGDI" xlink:type="simple">DAP</abbrev> contiguous or separated, <abbrev xmlns:xlink="http://www.w3.org/1999/xlink" xlink:title="ventral arm plate" id="ABBRID0ERGDI" xlink:type="simple">VAP</abbrev> widely separated</td><td rowspan="1" colspan="1">finely thorny</td><td rowspan="1" colspan="1">long spines with smooth surface</td><td rowspan="1" colspan="1"><xref ref-type="bibr" rid="B20">Koehler (1897)</xref>, <xref ref-type="bibr" rid="B41">O’Hara and Stöhr (2006)</xref></td></tr><tr><td rowspan="1" colspan="1"><italic><tp:taxon-name><tp:taxon-name-part taxon-name-part-type="genus" reg="Ophioplinthaca">Ophioplinthaca</tp:taxon-name-part><tp:taxon-name-part taxon-name-part-type="species" reg="sarsii">sarsii</tp:taxon-name-part></tp:taxon-name></italic> (Lyman, 1878)</td><td rowspan="1" colspan="1">up to 8</td><td rowspan="1" colspan="1">separated</td><td rowspan="1" colspan="1">3 <abbrev xmlns:xlink="http://www.w3.org/1999/xlink" xlink:title="lateral oral papillae" id="ABBRID0EAIDI" xlink:type="simple">LOP</abbrev> small, pointed, 1 <abbrev xmlns:xlink="http://www.w3.org/1999/xlink" xlink:title="ventralmost tooth" id="ABBRID0EEIDI" xlink:type="simple">VMT</abbrev></td><td rowspan="1" colspan="1">flat, tapering, jagged</td><td rowspan="1" colspan="1"><abbrev xmlns:xlink="http://www.w3.org/1999/xlink" xlink:title="dorsal arm plate" id="ABBRID0EOIDI" xlink:type="simple">DAP</abbrev>, <abbrev xmlns:xlink="http://www.w3.org/1999/xlink" xlink:title="ventral arm plate" id="ABBRID0ESIDI" xlink:type="simple">VAP</abbrev> separated</td><td rowspan="1" colspan="1">stout, cylindrical, glassy, blunt, very thorny</td><td rowspan="1" colspan="1">smooth cylindrical</td><td rowspan="1" colspan="1">
                        <xref ref-type="bibr" rid="B30">Lyman (1878)</xref>
                      </td></tr><tr><td rowspan="1" colspan="1"><italic><tp:taxon-name><tp:taxon-name-part taxon-name-part-type="genus" reg="Ophioplinthaca">Ophioplinthaca</tp:taxon-name-part><tp:taxon-name-part taxon-name-part-type="species" reg="semele">semele</tp:taxon-name-part></tp:taxon-name></italic> (A.H. Clark, 1949)</td><td rowspan="1" colspan="1">up to 7</td><td rowspan="1" colspan="1">separated proximally, connected in distally, L ≈ 2½–3W</td><td rowspan="1" colspan="1">5 <abbrev xmlns:xlink="http://www.w3.org/1999/xlink" xlink:title="lateral oral papillae" id="ABBRID0E5JDI" xlink:type="simple">LOP</abbrev>, pointed, flatted, ill-defined, 1 <abbrev xmlns:xlink="http://www.w3.org/1999/xlink" xlink:title="ventralmost tooth" id="ABBRID0ECKDI" xlink:type="simple">VMT</abbrev></td><td rowspan="1" colspan="1">1<sup>st</sup> pore 3 or rarely 5, 2<sup>nd</sup> pore 2–3, 3<sup>rd</sup> pore 2, then one, large, pointed tip</td><td rowspan="1" colspan="1"><abbrev xmlns:xlink="http://www.w3.org/1999/xlink" xlink:title="ventral arm plate" id="ABBRID0ETKDI" xlink:type="simple">VAP</abbrev> in first 1–2 <abbrev xmlns:xlink="http://www.w3.org/1999/xlink" xlink:title="arm segment" id="ABBRID0EXKDI" xlink:type="simple">ASE</abbrev> contiguous, then separated, <abbrev xmlns:xlink="http://www.w3.org/1999/xlink" xlink:title="dorsal arm plate" id="ABBRID0E2KDI" xlink:type="simple">DAP</abbrev> separated</td><td rowspan="1" colspan="1">long, slender, <abbrev xmlns:xlink="http://www.w3.org/1999/xlink" xlink:title="dorsal arm spines" id="ABBRID0EDLDI" xlink:type="simple">DAS</abbrev> with conspicuous thorns, <abbrev xmlns:xlink="http://www.w3.org/1999/xlink" xlink:title="ventral arm spines" id="ABBRID0EHLDI" xlink:type="simple">VAS</abbrev> thorny surface</td><td rowspan="1" colspan="1">short, stout, with thorny tip, or 3 thorns, at periphery smooth spines without thorns</td><td rowspan="1" colspan="1">A. H. <xref ref-type="bibr" rid="B11">Clark (1949)</xref>, <xref ref-type="bibr" rid="B2">Chen et al. (2021a)</xref>, this study</td></tr><tr><td rowspan="1" colspan="1"><italic><tp:taxon-name><tp:taxon-name-part taxon-name-part-type="genus" reg="Ophioplinthaca">Ophioplinthaca</tp:taxon-name-part><tp:taxon-name-part taxon-name-part-type="species" reg="sexradia">sexradia</tp:taxon-name-part></tp:taxon-name></italic> Mortensen, 1933</td><td rowspan="1" colspan="1">up to 4</td><td rowspan="1" colspan="1">separated proximally, connected distally</td><td rowspan="1" colspan="1">3 <abbrev xmlns:xlink="http://www.w3.org/1999/xlink" xlink:title="lateral oral papillae" id="ABBRID0EUMDI" xlink:type="simple">LOP</abbrev>, 1 <abbrev xmlns:xlink="http://www.w3.org/1999/xlink" xlink:title="ventralmost tooth" id="ABBRID0EYMDI" xlink:type="simple">VMT</abbrev></td><td rowspan="1" colspan="1">small, leaf-like</td><td rowspan="1" colspan="1">separated, small</td><td rowspan="1" colspan="1">small, thick base</td><td rowspan="1" colspan="1">irregular scales with conical tubercles</td><td rowspan="1" colspan="1">
                        <xref ref-type="bibr" rid="B38">Mortensen (1933)</xref>
                      </td></tr><tr><td rowspan="1" colspan="1"><italic><tp:taxon-name><tp:taxon-name-part taxon-name-part-type="genus" reg="Ophioplinthaca">Ophioplinthaca</tp:taxon-name-part><tp:taxon-name-part taxon-name-part-type="species" reg="spinissima">spinissima</tp:taxon-name-part></tp:taxon-name></italic> H. L. Clark, 1900</td><td rowspan="1" colspan="1">up to 9</td><td rowspan="1" colspan="1">separated proximally, connected in distally, longer than wide</td><td rowspan="1" colspan="1">up to 5–7 <abbrev xmlns:xlink="http://www.w3.org/1999/xlink" xlink:title="lateral oral papillae" id="ABBRID0EJODI" xlink:type="simple">LOP</abbrev>, spiniform, 1VMT</td><td rowspan="1" colspan="1">1<sup>st</sup> pore one or divided into two, then more pointed distalwards along arm</td><td rowspan="1" colspan="1"><abbrev xmlns:xlink="http://www.w3.org/1999/xlink" xlink:title="dorsal arm plate" id="ABBRID0EXODI" xlink:type="simple">DAP</abbrev> widely separated</td><td rowspan="1" colspan="1">thorny surface</td><td rowspan="1" colspan="1">spine with thorny tip, or 3 thorns, at periphery smooth spines without thorns, tip relatively flat with thorns</td><td rowspan="1" colspan="1">H. L. <xref ref-type="bibr" rid="B7">Clark (1900)</xref></td></tr><tr><td rowspan="1" colspan="1"><italic><tp:taxon-name><tp:taxon-name-part taxon-name-part-type="genus" reg="Ophioplinthaca">Ophioplinthaca</tp:taxon-name-part></tp:taxon-name></italic> sp.</td><td rowspan="1" colspan="1">up to 6</td><td rowspan="1" colspan="1">contiguous, distally convex, proximally triangular L = 2W</td><td rowspan="1" colspan="1">4–5 <abbrev xmlns:xlink="http://www.w3.org/1999/xlink" xlink:title="lateral oral papillae" id="ABBRID0E5PDI" xlink:type="simple">LOP</abbrev>, pointed, elongated, slightly flattened distal end, 1 <abbrev xmlns:xlink="http://www.w3.org/1999/xlink" xlink:title="ventralmost tooth" id="ABBRID0ECQDI" xlink:type="simple">VMT</abbrev> large, slightly longer than <abbrev xmlns:xlink="http://www.w3.org/1999/xlink" xlink:title="lateral oral papillae" id="ABBRID0EGQDI" xlink:type="simple">LOP</abbrev></td><td rowspan="1" colspan="1">1<sup>st</sup> pore 1–2, then 1, leaf-like, but along arm narrower, thorny, pointed; <abbrev xmlns:xlink="http://www.w3.org/1999/xlink" xlink:title="adoral shield" id="ABBRID0EPQDI" xlink:type="simple">as</abbrev> long <abbrev xmlns:xlink="http://www.w3.org/1999/xlink" xlink:title="adoral shield" id="ABBRID0ETQDI" xlink:type="simple">as</abbrev><abbrev xmlns:xlink="http://www.w3.org/1999/xlink" xlink:title="ventral arm plate" id="ABBRID0EXQDI" xlink:type="simple">VAP</abbrev></td><td rowspan="1" colspan="1">both <abbrev xmlns:xlink="http://www.w3.org/1999/xlink" xlink:title="ventral arm plate" id="ABBRID0E5QDI" xlink:type="simple">VAP</abbrev> and <abbrev xmlns:xlink="http://www.w3.org/1999/xlink" xlink:title="dorsal arm plate" id="ABBRID0ECRDI" xlink:type="simple">DAP</abbrev> widely separated</td><td rowspan="1" colspan="1"><abbrev xmlns:xlink="http://www.w3.org/1999/xlink" xlink:title="dorsal arm spines" id="ABBRID0EKRDI" xlink:type="simple">DAS</abbrev> has conspicuous lateral thorns; <abbrev xmlns:xlink="http://www.w3.org/1999/xlink" xlink:title="ventral arm spines" id="ABBRID0EORDI" xlink:type="simple">VAS</abbrev> with thorny surface</td><td rowspan="1" colspan="1">disc center: conical or short cylindrical spines, when cylindrical with two sub-thorns; at periphery smooth, conical or short, cylindrical, finely rugose to smooth</td><td rowspan="1" colspan="1">this study</td></tr><tr><td rowspan="1" colspan="1"><italic><tp:taxon-name><tp:taxon-name-part taxon-name-part-type="genus" reg="Ophioplinthaca">Ophioplinthaca</tp:taxon-name-part><tp:taxon-name-part taxon-name-part-type="species" reg="tylota">tylota</tp:taxon-name-part></tp:taxon-name></italic> H. L. Clark, 1939</td><td rowspan="1" colspan="1">up to 6</td><td rowspan="1" colspan="1">separated proximally, connected distally</td><td rowspan="1" colspan="1">4 <abbrev xmlns:xlink="http://www.w3.org/1999/xlink" xlink:title="lateral oral papillae" id="ABBRID0ESSDI" xlink:type="simple">LOP</abbrev>, narrow, equal, long, pointed, 1 <abbrev xmlns:xlink="http://www.w3.org/1999/xlink" xlink:title="ventralmost tooth" id="ABBRID0EWSDI" xlink:type="simple">VMT</abbrev></td><td rowspan="1" colspan="1">very thick, heavy, smooth but increasingly flatter along arm, smaller, very thorny</td><td rowspan="1" colspan="1">first and second <abbrev xmlns:xlink="http://www.w3.org/1999/xlink" xlink:title="dorsal arm plate" id="ABBRID0EATDI" xlink:type="simple">DAP</abbrev> contiguous, then separated, <abbrev xmlns:xlink="http://www.w3.org/1999/xlink" xlink:title="ventral arm plate" id="ABBRID0EETDI" xlink:type="simple">VAP</abbrev> separated</td><td rowspan="1" colspan="1">thorny spine, <abbrev xmlns:xlink="http://www.w3.org/1999/xlink" xlink:title="dorsal arm spines" id="ABBRID0EMTDI" xlink:type="simple">DAS</abbrev> with conspicuous thorns, <abbrev xmlns:xlink="http://www.w3.org/1999/xlink" xlink:title="dorsal arm spines" id="ABBRID0EQTDI" xlink:type="simple">DAS</abbrev> ≈ 3 × <abbrev xmlns:xlink="http://www.w3.org/1999/xlink" xlink:title="arm segment" id="ABBRID0EUTDI" xlink:type="simple">ASE</abbrev>, <abbrev xmlns:xlink="http://www.w3.org/1999/xlink" xlink:title="ventral arm spines" id="ABBRID0EYTDI" xlink:type="simple">VAS</abbrev> ≈ 1 × <abbrev xmlns:xlink="http://www.w3.org/1999/xlink" xlink:title="arm segment" id="ABBRID0E3TDI" xlink:type="simple">ASE</abbrev> length</td><td rowspan="1" colspan="1">smooth, rounded spine</td><td rowspan="1" colspan="1">H. L. <xref ref-type="bibr" rid="B10">Clark (1939)</xref></td></tr><tr><td rowspan="1" colspan="1"><italic><tp:taxon-name><tp:taxon-name-part taxon-name-part-type="genus" reg="Ophioplinthaca">Ophioplinthaca</tp:taxon-name-part><tp:taxon-name-part taxon-name-part-type="species" reg="webri">webri</tp:taxon-name-part></tp:taxon-name></italic> (Koehler, 1904)</td><td rowspan="1" colspan="1">up to 7</td><td rowspan="1" colspan="1">separated proximally, connected distally</td><td rowspan="1" colspan="1">4 <abbrev xmlns:xlink="http://www.w3.org/1999/xlink" xlink:title="lateral oral papillae" id="ABBRID0EEVDI" xlink:type="simple">LOP</abbrev>, narrow, equal, long, pointed, 1 large <abbrev xmlns:xlink="http://www.w3.org/1999/xlink" xlink:title="ventralmost tooth" id="ABBRID0EIVDI" xlink:type="simple">VMT</abbrev></td><td rowspan="1" colspan="1">1<sup>st</sup> pore 2–3, then 1, elongated</td><td rowspan="1" colspan="1"><abbrev xmlns:xlink="http://www.w3.org/1999/xlink" xlink:title="dorsal arm plate" id="ABBRID0EVVDI" xlink:type="simple">DAP</abbrev> and <abbrev xmlns:xlink="http://www.w3.org/1999/xlink" xlink:title="ventral arm plate" id="ABBRID0EZVDI" xlink:type="simple">VAP</abbrev> contiguous</td><td rowspan="1" colspan="1">–</td><td rowspan="1" colspan="1">-</td><td rowspan="1" colspan="1">
                        <xref ref-type="bibr" rid="B21">Koehler (1904)</xref>
                      </td></tr></tbody></table></table-wrap></tp:treatment-sec><ref-list><ref id="B37"><mixed-citation xmlns:xlink="http://www.w3.org/1999/xlink" xlink:type="simple"><person-group><name name-style="western"><surname>Matsumoto</surname><given-names>H</given-names></name></person-group> (<year>1917</year>) <article-title>A monograph of Japanese <tp:taxon-name><tp:taxon-name-part taxon-name-part-type="class">Ophiuroidea</tp:taxon-name-part></tp:taxon-name>, arranged according to a new classification.</article-title><source>Journal of the College of Science, Imperial University, Tokyo</source><volume>38</volume>: <fpage>1</fpage>–<lpage>408</lpage>. <ext-link xlink:type="simple" ext-link-type="uri" xlink:href="https://www.biodiversitylibrary.org/page/7145928#page/5/mode/1up">https://www.biodiversitylibrary.org/page/7145928#page/5/mode/1up</ext-link></mixed-citation></ref><ref id="B8"><mixed-citation xmlns:xlink="http://www.w3.org/1999/xlink" xlink:type="simple"><person-group><name name-style="western"><surname>Clark</surname><given-names>HL</given-names></name></person-group> (<year>1911</year>) <article-title>North Pacific Ophiurans in the collection of the United States National Museum.</article-title><source>Smithsonian Institution United States National Museum Bulletin</source><volume>75</volume>: <fpage>1</fpage>–<lpage>302</lpage>. <ext-link xlink:type="simple" ext-link-type="doi" xlink:href="10.5962/bhl.title.32556">https://doi.org/10.5962/bhl.title.32556</ext-link></mixed-citation></ref><ref id="B52"><mixed-citation xmlns:xlink="http://www.w3.org/1999/xlink" xlink:type="simple"><person-group><name name-style="western"><surname>Stöhr</surname><given-names>S</given-names></name><name name-style="western"><surname>O’Hara</surname><given-names>T</given-names></name><name name-style="western"><surname>Thuy</surname><given-names>B [Eds]</given-names></name></person-group> (<year>2021</year>) The World <tp:taxon-name><tp:taxon-name-part taxon-name-part-type="class">Ophiuroidea</tp:taxon-name-part></tp:taxon-name> Database. <ext-link xlink:type="simple" ext-link-type="doi" xlink:href="10.14284/358">https://doi.org/https://doi.org/10.14284/358</ext-link></mixed-citation></ref><ref id="B6"><mixed-citation xmlns:xlink="http://www.w3.org/1999/xlink" xlink:type="simple"><person-group><name name-style="western"><surname>Christodoulou</surname><given-names>M</given-names></name><name name-style="western"><surname>O’Hara</surname><given-names>TD</given-names></name><name name-style="western"><surname>Hugall</surname><given-names>AF</given-names></name><name name-style="western"><surname>Arbizu</surname><given-names>PM</given-names></name></person-group> (<year>2019</year>) <article-title>Dark Ophiuroid Biodiversity in a Prospective Abyssal Mine Field.</article-title><source>Current Biology</source><volume>29</volume>(<issue>22</issue>): <fpage>3909</fpage>–<lpage>3912</lpage>. <ext-link xlink:type="simple" ext-link-type="doi" xlink:href="10.1016/j.cub.2019.09.012">https://doi.org/10.1016/j.cub.2019.09.012</ext-link></mixed-citation></ref><ref id="B4"><mixed-citation xmlns:xlink="http://www.w3.org/1999/xlink" xlink:type="simple"><person-group><name name-style="western"><surname>Cherbonnier</surname><given-names>G</given-names></name><name name-style="western"><surname>Sibuet</surname><given-names>M</given-names></name></person-group> (<year>1972</year>) <article-title>Résultats Scientifique de la compagne Noratlante: Astérides et Ophiures. Bulletin du Museum National d’Histoire Naturel Paris 3<sup>e</sup> série.</article-title><source>Zoologie</source><volume>102</volume>(<issue>76</issue>): <fpage>1333</fpage>–<lpage>1394</lpage>. <ext-link xlink:type="simple" ext-link-type="uri" xlink:href="https://biodiversitylibrary.org/page/56310281">https://biodiversitylibrary.org/page/56310281</ext-link></mixed-citation></ref><ref id="B41"><mixed-citation xmlns:xlink="http://www.w3.org/1999/xlink" xlink:type="simple"><person-group><name name-style="western"><surname>O’Hara</surname><given-names>TD</given-names></name><name name-style="western"><surname>Stöhr</surname><given-names>S</given-names></name></person-group> (<year>2006</year>) Deep water <tp:taxon-name><tp:taxon-name-part taxon-name-part-type="class">Ophiuroidea</tp:taxon-name-part></tp:taxon-name> (<tp:taxon-name><tp:taxon-name-part taxon-name-part-type="phylum">Echinodermata</tp:taxon-name-part></tp:taxon-name>) of New Caledonia: <tp:taxon-name><tp:taxon-name-part taxon-name-part-type="family">Ophiacanthidae</tp:taxon-name-part></tp:taxon-name> and <tp:taxon-name><tp:taxon-name-part taxon-name-part-type="family">Hemieuryalidae</tp:taxon-name-part></tp:taxon-name>. In: Richer de Forges B et al. (Eds) Tropical Deep-sea Benthos 24. Mémoires du Muséum national d’Histoire naturelle (1993), 33–141. <ext-link xlink:type="simple" ext-link-type="uri" xlink:href="http://cat.inist.fr/?aModele=afficheN%26cpsidt=18965845">http://cat.inist.fr/?aModele=afficheN&amp;cpsidt=18965845</ext-link></mixed-citation></ref><ref id="B11"><mixed-citation xmlns:xlink="http://www.w3.org/1999/xlink" xlink:type="simple"><person-group><name name-style="western"><surname>Clark</surname><given-names>AH</given-names></name></person-group> (<year>1949</year>) <article-title><tp:taxon-name><tp:taxon-name-part taxon-name-part-type="class">Ophiuroidea</tp:taxon-name-part></tp:taxon-name> of the Hawaiian Islands. Bulletin of the Bernice P.</article-title><source>Bishop Museum</source><volume>195</volume>: <fpage>3</fpage>–<lpage>133</lpage>.</mixed-citation></ref><ref id="B9"><mixed-citation xmlns:xlink="http://www.w3.org/1999/xlink" xlink:type="simple"><person-group><name name-style="western"><surname>Clark</surname><given-names>HL</given-names></name></person-group> (<year>1915</year>) <article-title>Catalogue of recent Ophiurans, based on the collection of the Museum of Comparative Zoology.</article-title><source>Memoirs of the Museum of comparative Zoology at Harvard College</source><volume>25</volume>: <fpage>164</fpage>–<lpage>376</lpage>. <ext-link xlink:type="simple" ext-link-type="doi" xlink:href="10.5962/bhl.title.48598">https://doi.org/10.5962/bhl.title.48598</ext-link></mixed-citation></ref><ref id="B30"><mixed-citation xmlns:xlink="http://www.w3.org/1999/xlink" xlink:type="simple"><person-group><name name-style="western"><surname>Lyman</surname><given-names>T</given-names></name></person-group> (<year>1878</year>) <tp:taxon-name><tp:taxon-name-part taxon-name-part-type="family">Ophiuridae</tp:taxon-name-part></tp:taxon-name> and <tp:taxon-name><tp:taxon-name-part taxon-name-part-type="family">Astrophytidae</tp:taxon-name-part></tp:taxon-name> of the “Challenger” expedition. Part I. 5: Bulletin of the Museum of Comparative Zoology at Harvard College, Cambridge, Mass, 65–168.</mixed-citation></ref><ref id="B54"><mixed-citation xmlns:xlink="http://www.w3.org/1999/xlink" xlink:type="simple"><person-group><name name-style="western"><surname>Thomson</surname><given-names>CW</given-names></name></person-group> (<year>1877</year>) The voyage of the “Challenger.” The Atlantic; a preliminary account of the general results of the exploring voyage of H.M.S. “Challenger” during the year 1873 and the early part of the year 1876, vol. 1: [xxix +] 424 pp. Macmillan and Co., London. <ext-link xlink:type="simple" ext-link-type="doi" xlink:href="10.5962/bhl.title.79255">https://doi.org/10.5962/bhl.title.79255</ext-link></mixed-citation></ref><ref id="B21"><mixed-citation xmlns:xlink="http://www.w3.org/1999/xlink" xlink:type="simple"><person-group><name name-style="western"><surname>Koehler</surname><given-names>R</given-names></name></person-group> (<year>1904</year>) Ophiures de l’expédition du Siboga. Part 1. Ophiures de mer profonde. Weber, Siboga Expeditie. MEJ Brill, Leiden 45a: 1–176. <ext-link xlink:type="simple" ext-link-type="doi" xlink:href="10.5962/bhl.title.11682">https://doi.org/10.5962/bhl.title.11682</ext-link></mixed-citation></ref><ref id="B10"><mixed-citation xmlns:xlink="http://www.w3.org/1999/xlink" xlink:type="simple"><person-group><name name-style="western"><surname>Clark</surname><given-names>HL</given-names></name></person-group> (<year>1939</year>) <tp:taxon-name><tp:taxon-name-part taxon-name-part-type="class">Ophiuroidea</tp:taxon-name-part></tp:taxon-name>. Scientific Reports from the John Murray Exp. 1933–34(6): 29–136.</mixed-citation></ref><ref id="B23"><mixed-citation xmlns:xlink="http://www.w3.org/1999/xlink" xlink:type="simple"><person-group><name name-style="western"><surname>Koehler</surname><given-names>R</given-names></name></person-group> (<year>1930</year>) <article-title>Ophiures recueillies par le Docteur Th. Mortensen dans les Mers d’Australie et dans l’Archipel Malais. Papers from Dr. Th. Mortensen’s Pacific Expedition 1914–1916. LIV.</article-title><source>Videnskabelige Meddelelser fra Dansk naturhistorisk Forening</source><volume>89</volume>: <fpage>1</fpage>–<lpage>295</lpage>.</mixed-citation></ref><ref id="B39"><mixed-citation xmlns:xlink="http://www.w3.org/1999/xlink" xlink:type="simple"><person-group><name name-style="western"><surname>Na</surname><given-names>J</given-names></name><name name-style="western"><surname>Chen</surname><given-names>W</given-names></name><name name-style="western"><surname>Zhang</surname><given-names>D</given-names></name><name name-style="western"><surname>Zhang</surname><given-names>R</given-names></name><name name-style="western"><surname>Lu</surname><given-names>B</given-names></name><name name-style="western"><surname>Shen</surname><given-names>C</given-names></name><name name-style="western"><surname>Zhou</surname><given-names>Y</given-names></name><name name-style="western"><surname>Wang</surname><given-names>C</given-names></name></person-group> (<year>2021</year>) <article-title>Morphological description and population structure of an ophiuroid species from cobalt-rich crust seamounts in the Northwest Pacific: Implications for marine protection under deep-sea mining.</article-title><source>Acta Oceanologica Sinica</source><volume>40</volume>(<issue>12</issue>): <fpage>1</fpage>–<lpage>11</lpage>. <ext-link xlink:type="simple" ext-link-type="doi" xlink:href="10.1007/s13131-020-1666-1">https://doi.org/10.1007/s13131-020-1666-1</ext-link></mixed-citation></ref><ref id="B22"><mixed-citation xmlns:xlink="http://www.w3.org/1999/xlink" xlink:type="simple"><person-group><name name-style="western"><surname>Koehler</surname><given-names>R</given-names></name></person-group> (<year>1922</year>) <article-title>Ophiurans of the Philippine seas and adjacent waters.</article-title><source>Bulletin of the American Museum of Natural History</source><volume>5</volume>: <fpage>1</fpage>–<lpage>480</lpage>. <ext-link xlink:type="simple" ext-link-type="uri" xlink:href="https://www.biodiversitylibrary.org/item/77301">https://www.biodiversitylibrary.org/item/77301</ext-link></mixed-citation></ref><ref id="B2"><mixed-citation xmlns:xlink="http://www.w3.org/1999/xlink" xlink:type="simple"><person-group><name name-style="western"><surname>Chen</surname><given-names>W</given-names></name><name name-style="western"><surname>Na</surname><given-names>J</given-names></name><name name-style="western"><surname>Zhang</surname><given-names>D</given-names></name></person-group> (<year>2021a</year>) Description of three species of ophioplinthacids, including a new species, from a deep seamount in the Northwest Pacific Ocean. PeerJ. <ext-link xlink:type="simple" ext-link-type="doi" xlink:href="10.7717/peerj.11566">https://doi.org/10.7717/peerj.11566</ext-link></mixed-citation></ref><ref id="B33"><mixed-citation xmlns:xlink="http://www.w3.org/1999/xlink" xlink:type="simple"><person-group><name name-style="western"><surname>Lyman</surname><given-names>T</given-names></name></person-group> (<year>1883</year>) <article-title>Reports on the results of dredging, under the supervision of Alexander Agassiz, in the Caribbean Sea (1878–79), and on the east coast of the United States, during the summer of 1880, by the U.S. coast survey steamer “Blake”, commander J.R. Bartlett, U.S.</article-title><source>Bulletin of the Museum of Comparative Zoology at Harvard</source><volume>10</volume>: <fpage>227</fpage>–<lpage>287</lpage>. <ext-link xlink:type="simple" ext-link-type="uri" xlink:href="https://www.biodiversitylibrary.org/page/4211367">https://www.biodiversitylibrary.org/page/4211367</ext-link></mixed-citation></ref><ref id="B13"><mixed-citation xmlns:xlink="http://www.w3.org/1999/xlink" xlink:type="simple"><person-group><name name-style="western"><surname>Guille</surname><given-names>A</given-names></name></person-group> (<year>1981</year>) <article-title>91 Mémoires du Muséum national d’Histoire naturelle Echinodermes: Ophiurides. du Muséum nationa</article-title> In: <person-group><name name-style="western"><surname>Forest</surname><given-names>J</given-names></name></person-group> (<role>Ed.</role>) <issue-title>Résultats des campagnes MUSORSTOM: 1.</issue-title><source>Philippines (18–28 Mars 1976). Résultats</source>, <fpage>413</fpage>–<lpage>456</lpage>.</mixed-citation></ref><ref id="B32"><mixed-citation xmlns:xlink="http://www.w3.org/1999/xlink" xlink:type="simple"><person-group><name name-style="western"><surname>Lyman</surname><given-names>T</given-names></name></person-group> (<year>1882</year>) <source>Bulletin of the Museum of Comparative Zoology at Harvard College, Cambridge, Mass. <tp:taxon-name><tp:taxon-name-part taxon-name-part-type="class">Ophiuroidea</tp:taxon-name-part></tp:taxon-name>. Scientific Reports. Results of the voyage of the H.M.S.</source><publisher-name>“Challenger”</publisher-name>, <publisher-loc>Cambridge, Mass</publisher-loc>, <size units="page">388 pp</size>.</mixed-citation></ref><ref id="B20"><mixed-citation xmlns:xlink="http://www.w3.org/1999/xlink" xlink:type="simple"><person-group><name name-style="western"><surname>Koehler</surname><given-names>R</given-names></name></person-group> (<year>1897</year>) <article-title>Echinodermes recueillis par “l’Investigator” dans l’Océan Indien. I. Les Ophiures de mer profonde.</article-title><source>Annales des Sciences Naturelles Zoologie</source><volume>8</volume>: <fpage>277</fpage>–<lpage>372</lpage>. <ext-link xlink:type="simple" ext-link-type="uri" xlink:href="https://biodiversitylibrary.org/page/35663130">https://biodiversitylibrary.org/page/35663130</ext-link></mixed-citation></ref><ref id="B38"><mixed-citation xmlns:xlink="http://www.w3.org/1999/xlink" xlink:type="simple"><person-group><name name-style="western"><surname>Mortensen</surname><given-names>T</given-names></name></person-group> (<year>1933</year>) Echinoderms of South Africa (<tp:taxon-name><tp:taxon-name-part taxon-name-part-type="class">Asteroidea</tp:taxon-name-part></tp:taxon-name> and <tp:taxon-name><tp:taxon-name-part taxon-name-part-type="class">Ophiuroidea</tp:taxon-name-part></tp:taxon-name>) Papers from Dr. Th. Mortensen’s Pacific Expedition 1914–16. Videnskabelige Meddelelser fra Dansk naturhistorisk Forening 93 65: 215–400.</mixed-citation></ref><ref id="B7"><mixed-citation xmlns:xlink="http://www.w3.org/1999/xlink" xlink:type="simple"><person-group><name name-style="western"><surname>Clark</surname><given-names>HL</given-names></name></person-group> (<year>1900</year>) <article-title>The Echinoderms of Porto Rico. Bulletin of the U.S.</article-title><source>Fisheries Commission</source><volume>20</volume>: <fpage>233</fpage>–<lpage>263</lpage>. <ext-link xlink:type="simple" ext-link-type="uri" xlink:href="https://www.biodiversitylibrary.org/page/53676098">https://www.biodiversitylibrary.org/page/53676098</ext-link></mixed-citation></ref></ref-list></tp:taxon-treatment>
