# Supplementary material for: ﻿Review of Ophioplinthaca Verrill, 1899 (Echinodermata, Ophiuroidea, Ophiacanthidae), description of new species in Ophioplinthaca and Ophiophthalmus, and new records from the Northwest Pacific and the South China Sea
Source: Zookeys. 2022 May 11;1099:155–202. doi: 10.3897/zookeys.1099.76479 (PMC9848918; doi:10.3897/zookeys.1099.76479)
Supplement: XML Treatment for Ophioplinthaca semele [file zookeys.1099.76479-treatment6.xml]

<!DOCTYPE tp:taxon-treatment
  PUBLIC "-//TaxonX//DTD Taxonomic Treatment Publishing DTD v0 20100105//EN" "tax-treatment-NSO.dtd">
<tp:taxon-treatment xmlns:tp="http://www.plazi.org/taxpub"><tp:treatment-meta><kwd-group><label>Taxon classification</label><kwd>
                  <named-content content-type="kingdom">Animalia</named-content>
                </kwd><kwd>
                  <named-content content-type="order">Amphilepidida</named-content>
                </kwd><kwd>
                  <named-content content-type="family">Ophiacanthidae</named-content>
                </kwd></kwd-group><mixed-citation publication-type="journal"><person-group><name><surname>Nethupul</surname><given-names>Hasitha</given-names></name><name><surname>Stöhr</surname><given-names>Sabine</given-names></name><name><surname>Zhang</surname><given-names>Haibin</given-names></name></person-group><article-title>﻿Review of <italic><tp:taxon-name><tp:taxon-name-part taxon-name-part-type="genus" reg="Ophioplinthaca">Ophioplinthaca</tp:taxon-name-part></tp:taxon-name></italic> Verrill, 1899 (<tp:taxon-name><tp:taxon-name-part taxon-name-part-type="phylum">Echinodermata</tp:taxon-name-part></tp:taxon-name>, <tp:taxon-name><tp:taxon-name-part taxon-name-part-type="class">Ophiuroidea</tp:taxon-name-part></tp:taxon-name>, <tp:taxon-name><tp:taxon-name-part taxon-name-part-type="family">Ophiacanthidae</tp:taxon-name-part></tp:taxon-name>), description of new species in <italic><tp:taxon-name><tp:taxon-name-part taxon-name-part-type="genus" reg="Ophioplinthaca">Ophioplinthaca</tp:taxon-name-part></tp:taxon-name></italic> and <italic><tp:taxon-name><tp:taxon-name-part taxon-name-part-type="genus" reg="Ophiophthalmus">Ophiophthalmus</tp:taxon-name-part></tp:taxon-name></italic>, and new records from the Northwest Pacific and the South China Sea</article-title><source>Zookeys</source><day>11</day><month>05</month><year>2022</year><volume>1099</volume><fpage>155</fpage><lpage>202</lpage><pub-id pub-id-type="doi">10.3897/zookeys.1099.76479</pub-id></mixed-citation></tp:treatment-meta><tp:nomenclature><label>﻿</label><tp:taxon-name>
                <object-id xmlns:xlink="http://www.w3.org/1999/xlink" content-type="arpha" xlink:type="simple">818A238B-B677-5083-8895-050FC5C469A9</object-id>
                <tp:taxon-name-part taxon-name-part-type="genus" reg="Ophioplinthaca">Ophioplinthaca</tp:taxon-name-part>
                <tp:taxon-name-part taxon-name-part-type="species" reg="semele">semele</tp:taxon-name-part>
              </tp:taxon-name><tp:taxon-authority>(A. H Clark, 1949)</tp:taxon-authority><xref ref-type="fig" rid="F14">Fig. 14</xref><tp:nomenclature-citation-list><tp:nomenclature-citation><tp:taxon-name>
                    <tp:taxon-name-part taxon-name-part-type="genus" reg="Ophiomitra">Ophiomitra</tp:taxon-name-part>
                    <tp:taxon-name-part taxon-name-part-type="species" reg="semele">semele</tp:taxon-name-part>
                  </tp:taxon-name><comment>A. H Clark, 1949: 20–23, fig. 8a, b.</comment></tp:nomenclature-citation><tp:nomenclature-citation><tp:taxon-name>
                    <tp:taxon-name-part taxon-name-part-type="genus" reg="Ophioplinthaca">Ophioplinthaca</tp:taxon-name-part>
                    <tp:taxon-name-part taxon-name-part-type="species" reg="semele">semele</tp:taxon-name-part>
                  </tp:taxon-name><comment>: <xref ref-type="bibr" rid="B41">O’Hara and Stöhr 2006</xref>: 76; <xref ref-type="bibr" rid="B2">Chen et al. 2021a</xref>: 14–18, fig. 6–8.</comment></tp:nomenclature-citation></tp:nomenclature-citation-list></tp:nomenclature><tp:treatment-sec sec-type="material" id="SECID0EVWCK"><title>Material examined.</title><p>Northwest Pacific • 1 specimen; near Mariana Trench, Southeast of Guam Island, seamount, <named-content xmlns:xlink="http://www.w3.org/1999/xlink" content-type="dwc:verbatimCoordinates" xlink:type="simple"><named-content content-type="geo-json" specific-use="{&#34;type&#34;:&#34;Point&#34;,&#34;coordinates&#34;:[141.621167,12.111167]}" id="NCID0E5WCK" xlink:type="simple">12°6.67'N, 141°37.27'E</named-content></named-content>; depth 1160 m; 03 September 2019; Collecting event: stn. SC033; Shenhaiyongshi <abbrev xmlns:xlink="http://www.w3.org/1999/xlink" xlink:title="manned submersible vehicle" id="ABBRID0EDXCK" xlink:type="simple">msv</abbrev> leg; preserved in -80 °C; GenBank: <ext-link xmlns:xlink="http://www.w3.org/1999/xlink" ext-link-type="gen" xlink:href="OK043835" xlink:type="simple">OK043835</ext-link>, <abbrev xmlns:xlink="http://www.w3.org/1999/xlink" xlink:title="Institute of Deep-sea Science and Engineering" id="ABBRID0EHXCK" xlink:type="simple">IDSSE</abbrev>-EEB-SW0113.</p></tp:treatment-sec><tp:treatment-sec sec-type="distribution" id="SECID0ELXCK"><title>Distribution.</title><p>537–1987 m depth, southwest of Guam Island, Northwest Pacific, Hawaii Islands.</p></tp:treatment-sec><tp:treatment-sec sec-type="remarks" id="SECID0EQXCK"><title>Remarks.</title><p><italic><tp:taxon-name><tp:taxon-name-part taxon-name-part-type="genus" reg="Ophioplinthaca">Ophioplinthaca</tp:taxon-name-part><tp:taxon-name-part taxon-name-part-type="species" reg="semele">semele</tp:taxon-name-part></tp:taxon-name></italic> was first described by A. H <xref ref-type="bibr" rid="B11">Clark (1949)</xref> in the genus <italic><tp:taxon-name><tp:taxon-name-part taxon-name-part-type="genus" reg="Ophiomitra">Ophiomitra</tp:taxon-name-part></tp:taxon-name></italic>, then redescribed by <xref ref-type="bibr" rid="B2">Chen et al. (2021a)</xref>, and that recent study included rich morphological information. <italic><tp:taxon-name><tp:taxon-name-part taxon-name-part-type="genus" reg="Ophioplinthaca">Ophioplinthaca</tp:taxon-name-part><tp:taxon-name-part taxon-name-part-type="species" reg="semele">semele</tp:taxon-name-part></tp:taxon-name></italic> from the present study concurs largely with the holotype description and <xref ref-type="bibr" rid="B2">Chen et al. (2021a)</xref>, but it differs slightly in the disc stumps at the periphery of the disc. According to the holotype description, the disc stumps had a thorny tip or three thorns in the disc center, but at the periphery these stumps were smooth. Our specimen has a crown of somewhat longer thorns, both in the center and periphery of the disc (Fig. <xref ref-type="fig" rid="F14">14A–H</xref>). <italic><tp:taxon-name><tp:taxon-name-part taxon-name-part-type="genus" reg="Ophioplinthaca">Ophioplinthaca</tp:taxon-name-part><tp:taxon-name-part taxon-name-part-type="species" reg="dipsacos">dipsacos</tp:taxon-name-part></tp:taxon-name></italic> (Lyman, 1878) is one of the species that most closely resemble <italic><tp:taxon-name><tp:taxon-name-part taxon-name-part-type="genus" reg="Ophioplinthaca">Ophioplinthaca</tp:taxon-name-part><tp:taxon-name-part taxon-name-part-type="species" reg="semele">semele</tp:taxon-name-part></tp:taxon-name></italic> by having a similar number and shape of arm spines, radial shield characters, number of lateral oral papillae, similar disc spines, and separated dorsal and ventral arm plates, but it differs in the number of tentacle scales at the first to third tentacle pore, and in the shape of the tentacle scale (Table <xref ref-type="table" rid="T3">3</xref>). Moreover, <italic><tp:taxon-name><tp:taxon-name-part taxon-name-part-type="genus" reg="Ophioplinthaca">O.</tp:taxon-name-part><tp:taxon-name-part taxon-name-part-type="species" reg="dipsacos">dipsacos</tp:taxon-name-part></tp:taxon-name></italic> was recorded from the Gulf of Mexico, far from the known distribution of <italic><tp:taxon-name><tp:taxon-name-part taxon-name-part-type="genus" reg="Ophioplinthaca">O.</tp:taxon-name-part><tp:taxon-name-part taxon-name-part-type="species" reg="semele">semele</tp:taxon-name-part></tp:taxon-name></italic> (Lyman, 1878). <italic><tp:taxon-name><tp:taxon-name-part taxon-name-part-type="genus" reg="Ophioplinthaca">Ophioplinthaca</tp:taxon-name-part><tp:taxon-name-part taxon-name-part-type="species" reg="globata">globata</tp:taxon-name-part></tp:taxon-name></italic>, <italic><tp:taxon-name><tp:taxon-name-part taxon-name-part-type="genus" reg="Ophioplinthaca">O.</tp:taxon-name-part><tp:taxon-name-part taxon-name-part-type="species" reg="lithosora">lithosora</tp:taxon-name-part></tp:taxon-name></italic>, <italic><tp:taxon-name><tp:taxon-name-part taxon-name-part-type="genus" reg="Ophioplinthaca">O.</tp:taxon-name-part><tp:taxon-name-part taxon-name-part-type="species" reg="citata">citata</tp:taxon-name-part></tp:taxon-name></italic>, and <italic><tp:taxon-name><tp:taxon-name-part taxon-name-part-type="genus" reg="Ophioplinthaca">O.</tp:taxon-name-part><tp:taxon-name-part taxon-name-part-type="species" reg="clothilde">clothilde</tp:taxon-name-part></tp:taxon-name></italic> show a similar shape of the disc spines, but differ in size and other morphological characters (Table <xref ref-type="table" rid="T3">3</xref>). Therefore, variations within species from our collection can be considered <abbrev xmlns:xlink="http://www.w3.org/1999/xlink" xlink:title="adoral shield" id="ABBRID0ED3CK" xlink:type="simple">as</abbrev> intraspecific variation, rather than species delimiting characters.</p><fig id="F14" position="float" orientation="portrait"><object-id xmlns:xlink="http://www.w3.org/1999/xlink" content-type="doi" xlink:type="simple">10.3897/zookeys.1099.76479.figure14</object-id><object-id xmlns:xlink="http://www.w3.org/1999/xlink" content-type="arpha" xlink:type="simple">3AEE1D3C-D1F4-5210-B988-37506EDF18E7</object-id><label>Figure 14.</label><caption><p><italic><tp:taxon-name><tp:taxon-name-part taxon-name-part-type="genus" reg="Ophioplinthaca">Ophioplinthaca</tp:taxon-name-part><tp:taxon-name-part taxon-name-part-type="species" reg="semele">semele</tp:taxon-name-part></tp:taxon-name></italic> (A. H Clark, 1949) (<abbrev xmlns:xlink="http://www.w3.org/1999/xlink" xlink:title="Institute of Deep-sea Science and Engineering" id="ABBRID0E13CK" xlink:type="simple">IDSSE</abbrev>-EEB-SW0113: <bold>A–H</bold>) <bold>A</bold> dorsal disc <bold>B</bold> ventral disc <bold>C</bold> center of the disc <bold>D</bold> radial shield <bold>E</bold> оral frame <bold>F</bold> ventral arm <bold>G</bold> dorsal arm <bold>H</bold> lateral arm; <italic><tp:taxon-name><tp:taxon-name-part taxon-name-part-type="genus" reg="Ophioplinthaca">Ophioplinthaca</tp:taxon-name-part><tp:taxon-name-part taxon-name-part-type="species" reg="defensor">defensor</tp:taxon-name-part></tp:taxon-name></italic> Koehler, 1930 (<abbrev xmlns:xlink="http://www.w3.org/1999/xlink" xlink:title="Institute of Deep-sea Science and Engineering" id="ABBRID0E24CK" xlink:type="simple">IDSSE</abbrev>-EEB-SW0112: <bold>I–Q</bold>) <bold>I</bold> dorsal disc <bold>J</bold> ventral disc <bold>K</bold> center of the disc <bold>L</bold> disc spine <bold>M</bold> оral frame <bold>N</bold> lateral disc <bold>O</bold> dorsal arm <bold>P</bold> ventral arm <bold>Q</bold> lateral arm. Abbreviations: <bold><abbrev xmlns:xlink="http://www.w3.org/1999/xlink" xlink:title="adoral shield" id="ABBRID0EU5CK" xlink:type="simple">as</abbrev></bold> adoral shield, <bold>dap</bold> dorsal arm plate, <bold>das</bold> dorsal arm spine, <bold><abbrev xmlns:xlink="http://www.w3.org/1999/xlink" xlink:title="genital slit" id="ABBRID0E45CK" xlink:type="simple">gs</abbrev></bold> genital slit, <bold>j</bold> jaw, <bold><abbrev xmlns:xlink="http://www.w3.org/1999/xlink" xlink:title="lateral arm plate" id="ABBRID0EE6CK" xlink:type="simple">lap</abbrev></bold> lateral arm plate, <bold>m</bold> madreporite, <bold><abbrev xmlns:xlink="http://www.w3.org/1999/xlink" xlink:title="oral shield" id="ABBRID0EL6CK" xlink:type="simple">os</abbrev></bold> oral shield, <bold>rs</bold> radial shield, <bold>ts</bold> tentacle scale, <bold>vap</bold> ventral arm plate, <bold>vas</bold> ventral arm spine. Scale bars: 2 mm (<bold>I</bold>); 1 mm (<bold>A, B, F–H, J, N–P</bold>); 500 µm (<bold>C–E, K, M, Q</bold>); 200 µm (<bold>L</bold>).</p></caption><graphic xmlns:xlink="http://www.w3.org/1999/xlink" xlink:href="zookeys-1099-155_article-76479__-g014.jpg" position="float" orientation="portrait" xlink:type="simple" id="oo_682275.jpg"><uri content-type="original_file" xlink:type="simple">https://binary.pensoft.net/fig/682275</uri></graphic></fig></tp:treatment-sec><tp:treatment-sec><!--Section generated to contain objects referenced in tp:taxon-treatment.--><table-wrap id="T3" position="float" orientation="portrait"><label>Table 3.</label><caption><p>Tabular key to all species of the genus <italic><tp:taxon-name><tp:taxon-name-part taxon-name-part-type="genus" reg="Ophioplinthaca">Ophioplinthaca</tp:taxon-name-part></tp:taxon-name></italic>. Abbreviations: <bold><abbrev xmlns:xlink="http://www.w3.org/1999/xlink" xlink:title="arm segment" id="ABBRID0EKCBI" xlink:type="simple">ASE</abbrev></bold> arm segment, <bold>ASS</bold> Adoral shield spine, <bold><abbrev xmlns:xlink="http://www.w3.org/1999/xlink" xlink:title="dorsal arm plate" id="ABBRID0ERCBI" xlink:type="simple">DAP</abbrev></bold> dorsal arm plate, <bold><abbrev xmlns:xlink="http://www.w3.org/1999/xlink" xlink:title="dorsal arm spines" id="ABBRID0EWCBI" xlink:type="simple">DAS</abbrev></bold> dorsal arm spines, <bold>L</bold> length, <bold><abbrev xmlns:xlink="http://www.w3.org/1999/xlink" xlink:title="lateral oral papillae" id="ABBRID0E4CBI" xlink:type="simple">LOP</abbrev></bold> lateral oral papillae, <bold><abbrev xmlns:xlink="http://www.w3.org/1999/xlink" xlink:title="ventral arm plate" id="ABBRID0ECDBI" xlink:type="simple">VAP</abbrev></bold> ventral arm plate, <bold><abbrev xmlns:xlink="http://www.w3.org/1999/xlink" xlink:title="ventral arm spines" id="ABBRID0EHDBI" xlink:type="simple">VAS</abbrev></bold> ventral arm spines, <bold><abbrev xmlns:xlink="http://www.w3.org/1999/xlink" xlink:title="ventralmost tooth" id="ABBRID0EMDBI" xlink:type="simple">VMT</abbrev></bold> ventralmost tooth, <bold>W</bold> width.</p></caption><table id="TID0EKEDI" rules="all"><tbody><tr><th rowspan="1" colspan="1">Species</th><th rowspan="1" colspan="1">No. of arm spines</th><th rowspan="1" colspan="1">Radial shields</th><th rowspan="1" colspan="1">Oral frame</th><th rowspan="1" colspan="1">Tentacle scale</th><th rowspan="1" colspan="1">Dorsal arm plate (<abbrev xmlns:xlink="http://www.w3.org/1999/xlink" xlink:title="dorsal arm plate" id="ABBRID0EKEBI" xlink:type="simple">DAP</abbrev>), and ventral arm plate (<abbrev xmlns:xlink="http://www.w3.org/1999/xlink" xlink:title="ventral arm plate" id="ABBRID0EOEBI" xlink:type="simple">VAP</abbrev>)</th><th rowspan="1" colspan="1">Arm spine shape and length</th><th rowspan="1" colspan="1">Disc spines</th><th rowspan="1" colspan="1">References</th></tr><tr><td rowspan="1" colspan="1"><italic><tp:taxon-name><tp:taxon-name-part taxon-name-part-type="genus" reg="Ophioplinthaca">Ophioplinthaca</tp:taxon-name-part><tp:taxon-name-part taxon-name-part-type="species" reg="abyssalis">abyssalis</tp:taxon-name-part></tp:taxon-name></italic> Cherbonnier &amp; Sibuet, 1972</td><td rowspan="1" colspan="1">up to 7</td><td rowspan="1" colspan="1">separated proximally but connected at distal ends</td><td rowspan="1" colspan="1">4–5 <abbrev xmlns:xlink="http://www.w3.org/1999/xlink" xlink:title="lateral oral papillae" id="ABBRID0EVFBI" xlink:type="simple">LOP</abbrev>, spiniform, 1 <abbrev xmlns:xlink="http://www.w3.org/1999/xlink" xlink:title="ventralmost tooth" id="ABBRID0EZFBI" xlink:type="simple">VMT</abbrev></td><td rowspan="1" colspan="1">1<sup>st</sup> pore 2, then 1, elongated, blunt</td><td rowspan="1" colspan="1"><abbrev xmlns:xlink="http://www.w3.org/1999/xlink" xlink:title="ventral arm plate" id="ABBRID0EGGBI" xlink:type="simple">VAP</abbrev>-separated, <abbrev xmlns:xlink="http://www.w3.org/1999/xlink" xlink:title="dorsal arm plate" id="ABBRID0EKGBI" xlink:type="simple">DAP</abbrev> 1–3 have few spines and contiguous then separated</td><td rowspan="1" colspan="1">thorny surface</td><td rowspan="1" colspan="1">long, conical</td><td rowspan="1" colspan="1">
                        <xref ref-type="bibr" rid="B4">Cherbonnier and Sibuet (1972)</xref>
                      </td></tr><tr><td rowspan="1" colspan="1"><italic><tp:taxon-name><tp:taxon-name-part taxon-name-part-type="genus" reg="Ophioplinthaca">Ophioplinthaca</tp:taxon-name-part><tp:taxon-name-part taxon-name-part-type="species" reg="amezianeae">amezianeae</tp:taxon-name-part></tp:taxon-name></italic> O’Hara &amp; Stöhr, 2006</td><td rowspan="1" colspan="1">up to 10</td><td rowspan="1" colspan="1">separated, L = 2W</td><td rowspan="1" colspan="1">up to 4–5 <abbrev xmlns:xlink="http://www.w3.org/1999/xlink" xlink:title="lateral oral papillae" id="ABBRID0EWHBI" xlink:type="simple">LOP</abbrev>, spiniform, 1 <abbrev xmlns:xlink="http://www.w3.org/1999/xlink" xlink:title="ventralmost tooth" id="ABBRID0E1HBI" xlink:type="simple">VMT</abbrev></td><td rowspan="1" colspan="1">1<sup>st</sup> pore 2–3, 2<sup>nd</sup> pore 1–2, then 1, spiniform with rounded base, tapering sharply or tip covered in irregular thorns</td><td rowspan="1" colspan="1">separated</td><td rowspan="1" colspan="1">covered with conspicuous thorns</td><td rowspan="1" colspan="1">long, rounded base, with spinelets on lateral surface</td><td rowspan="1" colspan="1"><xref ref-type="bibr" rid="B41">O’Hara and Stöhr (2006)</xref>, this study</td></tr><tr><td rowspan="1" colspan="1"><italic><tp:taxon-name><tp:taxon-name-part taxon-name-part-type="genus" reg="Ophioplinthaca">Ophioplinthaca</tp:taxon-name-part><tp:taxon-name-part taxon-name-part-type="species" reg="athena">athena</tp:taxon-name-part></tp:taxon-name></italic> A.H. Clark, 1949</td><td rowspan="1" colspan="1">up to 5</td><td rowspan="1" colspan="1">separated proximally, connected at distal ends, L = 4W</td><td rowspan="1" colspan="1">4 <abbrev xmlns:xlink="http://www.w3.org/1999/xlink" xlink:title="lateral oral papillae" id="ABBRID0EQJBI" xlink:type="simple">LOP</abbrev>, pointed, flattened, larger, equal in size, 1 <abbrev xmlns:xlink="http://www.w3.org/1999/xlink" xlink:title="ventralmost tooth" id="ABBRID0EUJBI" xlink:type="simple">VMT</abbrev></td><td rowspan="1" colspan="1">1<sup>st</sup> pore 2, then 1, oval, pointed, beyond 3<sup>rd</sup> pore slender spiniform</td><td rowspan="1" colspan="1"><abbrev xmlns:xlink="http://www.w3.org/1999/xlink" xlink:title="ventral arm plate" id="ABBRID0EDKBI" xlink:type="simple">VAP</abbrev> on 1<sup>st</sup><abbrev xmlns:xlink="http://www.w3.org/1999/xlink" xlink:title="arm segment" id="ABBRID0EJKBI" xlink:type="simple">ASE</abbrev> contiguous with next, then separated, <abbrev xmlns:xlink="http://www.w3.org/1999/xlink" xlink:title="dorsal arm plate" id="ABBRID0ENKBI" xlink:type="simple">DAP</abbrev> contiguous (terminal portion slightly separated)</td><td rowspan="1" colspan="1">1<sup>st</sup><abbrev xmlns:xlink="http://www.w3.org/1999/xlink" xlink:title="dorsal arm spines" id="ABBRID0EXKBI" xlink:type="simple">DAS</abbrev> smooth, 2 × <abbrev xmlns:xlink="http://www.w3.org/1999/xlink" xlink:title="arm segment" id="ABBRID0E2KBI" xlink:type="simple">ASE</abbrev> length; 2<sup>nd</sup><abbrev xmlns:xlink="http://www.w3.org/1999/xlink" xlink:title="dorsal arm spines" id="ABBRID0EBLBI" xlink:type="simple">DAS</abbrev>, 4 × <abbrev xmlns:xlink="http://www.w3.org/1999/xlink" xlink:title="arm segment" id="ABBRID0EFLBI" xlink:type="simple">ASE</abbrev> length; shorter thorny <abbrev xmlns:xlink="http://www.w3.org/1999/xlink" xlink:title="ventral arm spines" id="ABBRID0EJLBI" xlink:type="simple">VAS</abbrev></td><td rowspan="1" colspan="1">elongated with thorny tip, at periphery with smooth tip</td><td rowspan="1" colspan="1">A. H. <xref ref-type="bibr" rid="B11">Clark (1949)</xref>, this study</td></tr><tr><td rowspan="1" colspan="1"><italic><tp:taxon-name><tp:taxon-name-part taxon-name-part-type="genus" reg="Ophioplinthaca">Ophioplinthaca</tp:taxon-name-part><tp:taxon-name-part taxon-name-part-type="species" reg="brachispina">brachispina</tp:taxon-name-part></tp:taxon-name></italic> sp. nov.</td><td rowspan="1" colspan="1">up to 5</td><td rowspan="1" colspan="1">separated by large single disc scale or connect at distal ends</td><td rowspan="1" colspan="1">4 <abbrev xmlns:xlink="http://www.w3.org/1999/xlink" xlink:title="lateral oral papillae" id="ABBRID0ERMBI" xlink:type="simple">LOP</abbrev>, pointed, distal one with wider flat edge, 1 <abbrev xmlns:xlink="http://www.w3.org/1999/xlink" xlink:title="ventralmost tooth" id="ABBRID0EVMBI" xlink:type="simple">VMT</abbrev>, ASS covered by cluster of granules</td><td rowspan="1" colspan="1">1<sup>st</sup> pore 2, half <abbrev xmlns:xlink="http://www.w3.org/1999/xlink" xlink:title="adoral shield" id="ABBRID0E6MBI" xlink:type="simple">as</abbrev> long <abbrev xmlns:xlink="http://www.w3.org/1999/xlink" xlink:title="adoral shield" id="ABBRID0EDNBI" xlink:type="simple">as</abbrev><abbrev xmlns:xlink="http://www.w3.org/1999/xlink" xlink:title="ventral arm plate" id="ABBRID0EHNBI" xlink:type="simple">VAP</abbrev>, terminally spiniferous, oval on base of arm, then slightly pointed along arm</td><td rowspan="1" colspan="1"><abbrev xmlns:xlink="http://www.w3.org/1999/xlink" xlink:title="dorsal arm plate" id="ABBRID0EPNBI" xlink:type="simple">DAP</abbrev> and <abbrev xmlns:xlink="http://www.w3.org/1999/xlink" xlink:title="ventral arm plate" id="ABBRID0ETNBI" xlink:type="simple">VAP</abbrev> separated, thorny surface</td><td rowspan="1" colspan="1"><abbrev xmlns:xlink="http://www.w3.org/1999/xlink" xlink:title="dorsal arm spines" id="ABBRID0E2NBI" xlink:type="simple">DAS</abbrev> with distal lateral thorns; <abbrev xmlns:xlink="http://www.w3.org/1999/xlink" xlink:title="ventral arm spines" id="ABBRID0E6NBI" xlink:type="simple">VAS</abbrev> ≈ 1–2 × <abbrev xmlns:xlink="http://www.w3.org/1999/xlink" xlink:title="arm segment" id="ABBRID0EDOBI" xlink:type="simple">ASE</abbrev> length, pointed, thorny, rugose</td><td rowspan="1" colspan="1">bifid or thorny pointed tip, cylindrical</td><td rowspan="1" colspan="1">this study</td></tr><tr><td rowspan="1" colspan="1"><italic><tp:taxon-name><tp:taxon-name-part taxon-name-part-type="genus" reg="Ophioplinthaca">Ophioplinthaca</tp:taxon-name-part><tp:taxon-name-part taxon-name-part-type="species" reg="bythiaspis">bythiaspis</tp:taxon-name-part></tp:taxon-name></italic> (H. L. Clark, 1911)</td><td rowspan="1" colspan="1">up to 6</td><td rowspan="1" colspan="1">separated, L = 4W</td><td rowspan="1" colspan="1">4–5 <abbrev xmlns:xlink="http://www.w3.org/1999/xlink" xlink:title="lateral oral papillae" id="ABBRID0EHPBI" xlink:type="simple">LOP</abbrev>, equal in height, distally slightly wider, 1 <abbrev xmlns:xlink="http://www.w3.org/1999/xlink" xlink:title="ventralmost tooth" id="ABBRID0ELPBI" xlink:type="simple">VMT</abbrev></td><td rowspan="1" colspan="1">oval to bottle-shaped, <abbrev xmlns:xlink="http://www.w3.org/1999/xlink" xlink:title="adoral shield" id="ABBRID0ESPBI" xlink:type="simple">as</abbrev> long <abbrev xmlns:xlink="http://www.w3.org/1999/xlink" xlink:title="adoral shield" id="ABBRID0EWPBI" xlink:type="simple">as</abbrev><abbrev xmlns:xlink="http://www.w3.org/1999/xlink" xlink:title="ventral arm plate" id="ABBRID0E1PBI" xlink:type="simple">VAP</abbrev></td><td rowspan="1" colspan="1"><abbrev xmlns:xlink="http://www.w3.org/1999/xlink" xlink:title="ventral arm plate" id="ABBRID0EBQBI" xlink:type="simple">VAP</abbrev> separated beyond 3 <abbrev xmlns:xlink="http://www.w3.org/1999/xlink" xlink:title="arm segment" id="ABBRID0EFQBI" xlink:type="simple">ASE</abbrev></td><td rowspan="1" colspan="1"><abbrev xmlns:xlink="http://www.w3.org/1999/xlink" xlink:title="dorsal arm spines" id="ABBRID0EMQBI" xlink:type="simple">DAS</abbrev> smooth, <abbrev xmlns:xlink="http://www.w3.org/1999/xlink" xlink:title="ventral arm spines" id="ABBRID0EQQBI" xlink:type="simple">VAS</abbrev> with thorny surface</td><td rowspan="1" colspan="1">conical or more rounded with thorns at tip</td><td rowspan="1" colspan="1">H. L. <xref ref-type="bibr" rid="B8">Clark (1911</xref>, <xref ref-type="bibr" rid="B9">1915</xref>), <xref ref-type="bibr" rid="B41">O’Hara and Stöhr (2006)</xref></td></tr><tr><td rowspan="1" colspan="1"><italic><tp:taxon-name><tp:taxon-name-part taxon-name-part-type="genus" reg="Ophioplinthaca">Ophioplinthaca</tp:taxon-name-part><tp:taxon-name-part taxon-name-part-type="species" reg="carduus">carduus</tp:taxon-name-part></tp:taxon-name></italic> (Lyman, 1878)</td><td rowspan="1" colspan="1">up to 6</td><td rowspan="1" colspan="1">separated</td><td rowspan="1" colspan="1">4–5 <abbrev xmlns:xlink="http://www.w3.org/1999/xlink" xlink:title="lateral oral papillae" id="ABBRID0EASBI" xlink:type="simple">LOP</abbrev>, first 3–4 conical, blunt tip, distalwards flat, spearhead-shaped, small, pointed, 1 <abbrev xmlns:xlink="http://www.w3.org/1999/xlink" xlink:title="ventralmost tooth" id="ABBRID0EESBI" xlink:type="simple">VMT</abbrev>, curved adoral shield</td><td rowspan="1" colspan="1">strongly thorny, after 1<sup>st</sup> pore, with 1 or 2 lateral thorns</td><td rowspan="1" colspan="1"><abbrev xmlns:xlink="http://www.w3.org/1999/xlink" xlink:title="ventral arm plate" id="ABBRID0ESSBI" xlink:type="simple">VAP</abbrev> separated, <abbrev xmlns:xlink="http://www.w3.org/1999/xlink" xlink:title="dorsal arm plate" id="ABBRID0EWSBI" xlink:type="simple">DAP</abbrev> on 1–3 × <abbrev xmlns:xlink="http://www.w3.org/1999/xlink" xlink:title="arm segment" id="ABBRID0E1SBI" xlink:type="simple">ASE</abbrev> contiguous, then separated</td><td rowspan="1" colspan="1">stout, cylindrical, glassy, blunt, very thorny</td><td rowspan="1" colspan="1">short, stout stump with thorny tip</td><td rowspan="1" colspan="1">
                        <xref ref-type="bibr" rid="B30">Lyman (1878)</xref>
                      </td></tr><tr><td rowspan="1" colspan="1"><italic><tp:taxon-name><tp:taxon-name-part taxon-name-part-type="genus" reg="Ophioplinthaca">Ophioplinthaca</tp:taxon-name-part><tp:taxon-name-part taxon-name-part-type="species" reg="chelys">chelys</tp:taxon-name-part></tp:taxon-name></italic> (C. W. Thomson, 1877)</td><td rowspan="1" colspan="1">up to 6</td><td rowspan="1" colspan="1">separated, deeply sunken</td><td rowspan="1" colspan="1">5 <abbrev xmlns:xlink="http://www.w3.org/1999/xlink" xlink:title="lateral oral papillae" id="ABBRID0EGUBI" xlink:type="simple">LOP</abbrev>, first 3–4 conical, blunt tip, 1 <abbrev xmlns:xlink="http://www.w3.org/1999/xlink" xlink:title="ventralmost tooth" id="ABBRID0EKUBI" xlink:type="simple">VMT</abbrev></td><td rowspan="1" colspan="1">large and flat</td><td rowspan="1" colspan="1"><abbrev xmlns:xlink="http://www.w3.org/1999/xlink" xlink:title="ventral arm plate" id="ABBRID0EUUBI" xlink:type="simple">VAP</abbrev> and <abbrev xmlns:xlink="http://www.w3.org/1999/xlink" xlink:title="dorsal arm plate" id="ABBRID0EYUBI" xlink:type="simple">DAP</abbrev> separated</td><td rowspan="1" colspan="1">cylindrical, glassy, blunt, very thorny</td><td rowspan="1" colspan="1">cylindrical, thorny or smooth, thorny tip, spines dense in disc center.</td><td rowspan="1" colspan="1">C. W. <xref ref-type="bibr" rid="B54">Thomson (1877)</xref></td></tr><tr><td rowspan="1" colspan="1"><italic><tp:taxon-name><tp:taxon-name-part taxon-name-part-type="genus" reg="Ophioplinthaca">Ophioplinthaca</tp:taxon-name-part><tp:taxon-name-part taxon-name-part-type="species" reg="citata">citata</tp:taxon-name-part></tp:taxon-name></italic> Koehler, 1904</td><td rowspan="1" colspan="1">up to 9</td><td rowspan="1" colspan="1">separated L = 3–4W</td><td rowspan="1" colspan="1">3–4 <abbrev xmlns:xlink="http://www.w3.org/1999/xlink" xlink:title="lateral oral papillae" id="ABBRID0EDWBI" xlink:type="simple">LOP</abbrev>, blunt, distal one has wider flat edge, 1 <abbrev xmlns:xlink="http://www.w3.org/1999/xlink" xlink:title="ventralmost tooth" id="ABBRID0EHWBI" xlink:type="simple">VMT</abbrev></td><td rowspan="1" colspan="1">oval to elliptical</td><td rowspan="1" colspan="1"><abbrev xmlns:xlink="http://www.w3.org/1999/xlink" xlink:title="dorsal arm plate" id="ABBRID0ERWBI" xlink:type="simple">DAP</abbrev> contiguous, except first few <abbrev xmlns:xlink="http://www.w3.org/1999/xlink" xlink:title="arm segment" id="ABBRID0EVWBI" xlink:type="simple">ASE</abbrev>, <abbrev xmlns:xlink="http://www.w3.org/1999/xlink" xlink:title="ventral arm plate" id="ABBRID0EZWBI" xlink:type="simple">VAP</abbrev> contiguous</td><td rowspan="1" colspan="1"><abbrev xmlns:xlink="http://www.w3.org/1999/xlink" xlink:title="dorsal arm spines" id="ABBRID0EBXBI" xlink:type="simple">DAS</abbrev> ≈ 4 × <abbrev xmlns:xlink="http://www.w3.org/1999/xlink" xlink:title="arm segment" id="ABBRID0EFXBI" xlink:type="simple">ASE</abbrev> length, <abbrev xmlns:xlink="http://www.w3.org/1999/xlink" xlink:title="ventral arm spines" id="ABBRID0EJXBI" xlink:type="simple">VAS</abbrev> short, thorny, hollow</td><td rowspan="1" colspan="1">cylindrical, terminal crown of thorns</td><td rowspan="1" colspan="1"><xref ref-type="bibr" rid="B21">Koehler (1904)</xref>, <xref ref-type="bibr" rid="B41">O’Hara and Stöhr (2006)</xref></td></tr><tr><td rowspan="1" colspan="1"><italic><tp:taxon-name><tp:taxon-name-part taxon-name-part-type="genus" reg="Ophioplinthaca">Ophioplinthaca</tp:taxon-name-part><tp:taxon-name-part taxon-name-part-type="species" reg="clothilde">clothilde</tp:taxon-name-part></tp:taxon-name></italic> A.H. Clark, 1949</td><td rowspan="1" colspan="1">up to 7 at arm base then 5</td><td rowspan="1" colspan="1">contiguous, ovoid, about half <abbrev xmlns:xlink="http://www.w3.org/1999/xlink" xlink:title="adoral shield" id="ABBRID0ESYBI" xlink:type="simple">as</abbrev> long <abbrev xmlns:xlink="http://www.w3.org/1999/xlink" xlink:title="adoral shield" id="ABBRID0EWYBI" xlink:type="simple">as</abbrev> broad</td><td rowspan="1" colspan="1">4 <abbrev xmlns:xlink="http://www.w3.org/1999/xlink" xlink:title="lateral oral papillae" id="ABBRID0E5YBI" xlink:type="simple">LOP</abbrev>, pointed, flattened, large, 1 <abbrev xmlns:xlink="http://www.w3.org/1999/xlink" xlink:title="ventralmost tooth" id="ABBRID0ECZBI" xlink:type="simple">VMT</abbrev> of equal size</td><td rowspan="1" colspan="1">1<sup>st</sup> pore 2, then 1, leaf-like to narrow, sharply pointed with numerous spinelets at tip</td><td rowspan="1" colspan="1"><abbrev xmlns:xlink="http://www.w3.org/1999/xlink" xlink:title="ventral arm plate" id="ABBRID0EQZBI" xlink:type="simple">VAP</abbrev> separated after 2 <abbrev xmlns:xlink="http://www.w3.org/1999/xlink" xlink:title="arm segment" id="ABBRID0EUZBI" xlink:type="simple">ASE</abbrev>, <abbrev xmlns:xlink="http://www.w3.org/1999/xlink" xlink:title="dorsal arm plate" id="ABBRID0EYZBI" xlink:type="simple">DAP</abbrev> separated</td><td rowspan="1" colspan="1"><abbrev xmlns:xlink="http://www.w3.org/1999/xlink" xlink:title="dorsal arm spines" id="ABBRID0EA1BI" xlink:type="simple">DAS</abbrev> ≈ 4 × <abbrev xmlns:xlink="http://www.w3.org/1999/xlink" xlink:title="arm segment" id="ABBRID0EE1BI" xlink:type="simple">ASE</abbrev> length, <abbrev xmlns:xlink="http://www.w3.org/1999/xlink" xlink:title="dorsal arm spines" id="ABBRID0EI1BI" xlink:type="simple">DAS</abbrev> and <abbrev xmlns:xlink="http://www.w3.org/1999/xlink" xlink:title="ventral arm spines" id="ABBRID0EM1BI" xlink:type="simple">VAS</abbrev> with thorny surface, <abbrev xmlns:xlink="http://www.w3.org/1999/xlink" xlink:title="dorsal arm spines" id="ABBRID0EQ1BI" xlink:type="simple">DAS</abbrev> longest</td><td rowspan="1" colspan="1">in disc center cylindrical base ending in 2–3 sub-crowns, at periphery short, stout with irregular crown of a dozen or more thorns</td><td rowspan="1" colspan="1">A. H. <xref ref-type="bibr" rid="B11">Clark (1949)</xref></td></tr><tr><td rowspan="1" colspan="1"><italic><tp:taxon-name><tp:taxon-name-part taxon-name-part-type="genus" reg="Ophioplinthaca">Ophioplinthaca</tp:taxon-name-part><tp:taxon-name-part taxon-name-part-type="species" reg="codonomorpha">codonomorpha</tp:taxon-name-part></tp:taxon-name></italic> (H. L. Clark, 1911)</td><td rowspan="1" colspan="1">up to 8</td><td rowspan="1" colspan="1">widely separated, small, convex proximally, <abbrev xmlns:xlink="http://www.w3.org/1999/xlink" xlink:title="adoral shield" id="ABBRID0EV2BI" xlink:type="simple">as</abbrev> wide <abbrev xmlns:xlink="http://www.w3.org/1999/xlink" xlink:title="adoral shield" id="ABBRID0EZ2BI" xlink:type="simple">as</abbrev> long</td><td rowspan="1" colspan="1">3 <abbrev xmlns:xlink="http://www.w3.org/1999/xlink" xlink:title="lateral oral papillae" id="ABBRID0EB3BI" xlink:type="simple">LOP</abbrev>, 1 <abbrev xmlns:xlink="http://www.w3.org/1999/xlink" xlink:title="ventralmost tooth" id="ABBRID0EF3BI" xlink:type="simple">VMT</abbrev></td><td rowspan="1" colspan="1">1<sup>st</sup> pore 2, oval, conspicuously large, then oval with pointed tip</td><td rowspan="1" colspan="1"><abbrev xmlns:xlink="http://www.w3.org/1999/xlink" xlink:title="ventral arm plate" id="ABBRID0ES3BI" xlink:type="simple">VAP</abbrev> at 1<sup>st</sup> to 2<sup>nd</sup><abbrev xmlns:xlink="http://www.w3.org/1999/xlink" xlink:title="arm segment" id="ABBRID0E13BI" xlink:type="simple">ASE</abbrev> contiguous then separated, <abbrev xmlns:xlink="http://www.w3.org/1999/xlink" xlink:title="dorsal arm plate" id="ABBRID0E53BI" xlink:type="simple">DAP</abbrev> barely contiguous</td><td rowspan="1" colspan="1">1–3 <abbrev xmlns:xlink="http://www.w3.org/1999/xlink" xlink:title="dorsal arm spines" id="ABBRID0EG4BI" xlink:type="simple">DAS</abbrev> smooth or thorny; <abbrev xmlns:xlink="http://www.w3.org/1999/xlink" xlink:title="ventral arm spines" id="ABBRID0EK4BI" xlink:type="simple">VAS</abbrev> also smooth</td><td rowspan="1" colspan="1">minute rough granules</td><td rowspan="1" colspan="1">H. L. <xref ref-type="bibr" rid="B8">Clark (1911)</xref></td></tr><tr><td rowspan="1" colspan="1"><italic><tp:taxon-name><tp:taxon-name-part taxon-name-part-type="genus" reg="Ophioplinthaca">Ophioplinthaca</tp:taxon-name-part><tp:taxon-name-part taxon-name-part-type="species" reg="crassa">crassa</tp:taxon-name-part></tp:taxon-name></italic> H. L. Clark, 1939</td><td rowspan="1" colspan="1">basally 4 then up to 5 or 7</td><td rowspan="1" colspan="1">distally connected, small, <abbrev xmlns:xlink="http://www.w3.org/1999/xlink" xlink:title="adoral shield" id="ABBRID0EP5BI" xlink:type="simple">as</abbrev> wide <abbrev xmlns:xlink="http://www.w3.org/1999/xlink" xlink:title="adoral shield" id="ABBRID0ET5BI" xlink:type="simple">as</abbrev> long, convex proximally</td><td rowspan="1" colspan="1">3 <abbrev xmlns:xlink="http://www.w3.org/1999/xlink" xlink:title="lateral oral papillae" id="ABBRID0E25BI" xlink:type="simple">LOP</abbrev>, narrow, elongated, pointed, distalwards short and wide, 1 large <abbrev xmlns:xlink="http://www.w3.org/1999/xlink" xlink:title="ventralmost tooth" id="ABBRID0E65BI" xlink:type="simple">VMT</abbrev></td><td rowspan="1" colspan="1">1<sup>st</sup> pore 2–3, blunt, 1mm long and wide, very thick, somewhat triangular, then less stout, slender pointed</td><td rowspan="1" colspan="1"><abbrev xmlns:xlink="http://www.w3.org/1999/xlink" xlink:title="ventral arm plate" id="ABBRID0EM6BI" xlink:type="simple">VAP</abbrev>, <abbrev xmlns:xlink="http://www.w3.org/1999/xlink" xlink:title="dorsal arm plate" id="ABBRID0EQ6BI" xlink:type="simple">DAP</abbrev> in first 1–2 <abbrev xmlns:xlink="http://www.w3.org/1999/xlink" xlink:title="arm segment" id="ABBRID0EU6BI" xlink:type="simple">ASE</abbrev> contiguous, then separated</td><td rowspan="1" colspan="1">short, stout, but fragile, thorny spines, <abbrev xmlns:xlink="http://www.w3.org/1999/xlink" xlink:title="dorsal arm spines" id="ABBRID0E36BI" xlink:type="simple">DAS</abbrev> ≈ 2 × <abbrev xmlns:xlink="http://www.w3.org/1999/xlink" xlink:title="arm segment" id="ABBRID0EAACI" xlink:type="simple">ASE</abbrev> length</td><td rowspan="1" colspan="1">low cylindrical tube</td><td rowspan="1" colspan="1">H. L. <xref ref-type="bibr" rid="B10">Clark (1939)</xref></td></tr><tr><td rowspan="1" colspan="1"><italic><tp:taxon-name><tp:taxon-name-part taxon-name-part-type="genus" reg="Ophioplinthaca">Ophioplinthaca</tp:taxon-name-part><tp:taxon-name-part taxon-name-part-type="species" reg="defensor">defensor</tp:taxon-name-part></tp:taxon-name></italic> Koehler, 1930</td><td rowspan="1" colspan="1">up to 7 at arm base</td><td rowspan="1" colspan="1">separated proximally, connected distally</td><td rowspan="1" colspan="1">4 <abbrev xmlns:xlink="http://www.w3.org/1999/xlink" xlink:title="lateral oral papillae" id="ABBRID0EIBCI" xlink:type="simple">LOP</abbrev>, 1 <abbrev xmlns:xlink="http://www.w3.org/1999/xlink" xlink:title="ventralmost tooth" id="ABBRID0EMBCI" xlink:type="simple">VMT</abbrev></td><td rowspan="1" colspan="1">1<sup>st</sup> pore 1, long, and leaf-like then narrower with pointed tip</td><td rowspan="1" colspan="1"><abbrev xmlns:xlink="http://www.w3.org/1999/xlink" xlink:title="dorsal arm plate" id="ABBRID0EZBCI" xlink:type="simple">DAP</abbrev> and <abbrev xmlns:xlink="http://www.w3.org/1999/xlink" xlink:title="ventral arm plate" id="ABBRID0E4BCI" xlink:type="simple">VAP</abbrev> contiguous</td><td rowspan="1" colspan="1">thorny surface, conspicuous thorns on <abbrev xmlns:xlink="http://www.w3.org/1999/xlink" xlink:title="dorsal arm spines" id="ABBRID0EFCCI" xlink:type="simple">DAS</abbrev>; <abbrev xmlns:xlink="http://www.w3.org/1999/xlink" xlink:title="dorsal arm spines" id="ABBRID0EJCCI" xlink:type="simple">DAS</abbrev> ≈ 3 × <abbrev xmlns:xlink="http://www.w3.org/1999/xlink" xlink:title="arm segment" id="ABBRID0ENCCI" xlink:type="simple">ASE</abbrev>, <abbrev xmlns:xlink="http://www.w3.org/1999/xlink" xlink:title="ventral arm spines" id="ABBRID0ERCCI" xlink:type="simple">VAS</abbrev> ≈ 1 × <abbrev xmlns:xlink="http://www.w3.org/1999/xlink" xlink:title="arm segment" id="ABBRID0EVCCI" xlink:type="simple">ASE</abbrev> length</td><td rowspan="1" colspan="1">cylindrical with thorn at tip</td><td rowspan="1" colspan="1"><xref ref-type="bibr" rid="B23">Koehler (1930)</xref>, <xref ref-type="bibr" rid="B39">Na et al. (2021)</xref>, this study</td></tr><tr><td rowspan="1" colspan="1"><italic><tp:taxon-name><tp:taxon-name-part taxon-name-part-type="genus" reg="Ophioplinthaca">Ophioplinthaca</tp:taxon-name-part><tp:taxon-name-part taxon-name-part-type="species" reg="dipsacos">dipsacos</tp:taxon-name-part></tp:taxon-name></italic> (Lyman, 1878)</td><td rowspan="1" colspan="1">up to 6</td><td rowspan="1" colspan="1">separated proximally, connected distally</td><td rowspan="1" colspan="1">4–5 <abbrev xmlns:xlink="http://www.w3.org/1999/xlink" xlink:title="lateral oral papillae" id="ABBRID0ECECI" xlink:type="simple">LOP</abbrev>, pointed, flattened, ill-defined distalwards, 1 <abbrev xmlns:xlink="http://www.w3.org/1999/xlink" xlink:title="ventralmost tooth" id="ABBRID0EGECI" xlink:type="simple">VMT</abbrev></td><td rowspan="1" colspan="1">large, pointed with 1 or 2 microscopic thorns</td><td rowspan="1" colspan="1"><abbrev xmlns:xlink="http://www.w3.org/1999/xlink" xlink:title="ventral arm plate" id="ABBRID0EQECI" xlink:type="simple">VAP</abbrev> and <abbrev xmlns:xlink="http://www.w3.org/1999/xlink" xlink:title="dorsal arm plate" id="ABBRID0EUECI" xlink:type="simple">DAP</abbrev> separated</td><td rowspan="1" colspan="1">long, slender, <abbrev xmlns:xlink="http://www.w3.org/1999/xlink" xlink:title="dorsal arm spines" id="ABBRID0E3ECI" xlink:type="simple">DAS</abbrev> 5–7 × <abbrev xmlns:xlink="http://www.w3.org/1999/xlink" xlink:title="arm segment" id="ABBRID0EAFCI" xlink:type="simple">ASE</abbrev> length, with conspicuous thorns, <abbrev xmlns:xlink="http://www.w3.org/1999/xlink" xlink:title="ventral arm spines" id="ABBRID0EEFCI" xlink:type="simple">VAS</abbrev> 1½–2 × <abbrev xmlns:xlink="http://www.w3.org/1999/xlink" xlink:title="arm segment" id="ABBRID0EIFCI" xlink:type="simple">ASE</abbrev> length with thorny surface</td><td rowspan="1" colspan="1">short, stout, with thorny tip, at periphery smooth</td><td rowspan="1" colspan="1">
                        <xref ref-type="bibr" rid="B30">Lyman (1878)</xref>
                      </td></tr><tr><td rowspan="1" colspan="1"><italic><tp:taxon-name><tp:taxon-name-part taxon-name-part-type="genus" reg="Ophioplinthaca">Ophioplinthaca</tp:taxon-name-part><tp:taxon-name-part taxon-name-part-type="species" reg="globata">globata</tp:taxon-name-part></tp:taxon-name></italic> Koehler, 1922</td><td rowspan="1" colspan="1">up to 6</td><td rowspan="1" colspan="1">separated proximally, connected distally</td><td rowspan="1" colspan="1">3–4 <abbrev xmlns:xlink="http://www.w3.org/1999/xlink" xlink:title="lateral oral papillae" id="ABBRID0ERGCI" xlink:type="simple">LOP</abbrev>, bunt, distal one has wider flat edge, 1 <abbrev xmlns:xlink="http://www.w3.org/1999/xlink" xlink:title="ventralmost tooth" id="ABBRID0EVGCI" xlink:type="simple">VMT</abbrev>, ASS covered by small granules</td><td rowspan="1" colspan="1">1<sup>st</sup> pore 2–3, <abbrev xmlns:xlink="http://www.w3.org/1999/xlink" xlink:title="adoral shield" id="ABBRID0E6GCI" xlink:type="simple">as</abbrev> long <abbrev xmlns:xlink="http://www.w3.org/1999/xlink" xlink:title="adoral shield" id="ABBRID0EDHCI" xlink:type="simple">as</abbrev><abbrev xmlns:xlink="http://www.w3.org/1999/xlink" xlink:title="ventral arm plate" id="ABBRID0EHHCI" xlink:type="simple">VAP</abbrev>, terminally spiniferous in larger specimen</td><td rowspan="1" colspan="1"><abbrev xmlns:xlink="http://www.w3.org/1999/xlink" xlink:title="dorsal arm plate" id="ABBRID0EPHCI" xlink:type="simple">DAP</abbrev> and <abbrev xmlns:xlink="http://www.w3.org/1999/xlink" xlink:title="ventral arm plate" id="ABBRID0ETHCI" xlink:type="simple">VAP</abbrev> separated</td><td rowspan="1" colspan="1">thorny surface</td><td rowspan="1" colspan="1">cylindrical, bifid or tip mostly with 3 thorns</td><td rowspan="1" colspan="1"><xref ref-type="bibr" rid="B22">Koehler (1922</xref>, <xref ref-type="bibr" rid="B23">1930</xref>), <xref ref-type="bibr" rid="B41">O’Hara and Stöhr (2006)</xref></td></tr><tr><td rowspan="1" colspan="1"><italic><tp:taxon-name><tp:taxon-name-part taxon-name-part-type="genus" reg="Ophioplinthaca">Ophioplinthaca</tp:taxon-name-part><tp:taxon-name-part taxon-name-part-type="species" reg="grandisquama">grandisquama</tp:taxon-name-part></tp:taxon-name></italic> Chen, Na, &amp; Zhang, 2021a</td><td rowspan="1" colspan="1">up to 7</td><td rowspan="1" colspan="1">contiguous, L = 1.5W</td><td rowspan="1" colspan="1">up to 3–4 <abbrev xmlns:xlink="http://www.w3.org/1999/xlink" xlink:title="lateral oral papillae" id="ABBRID0EGJCI" xlink:type="simple">LOP</abbrev>, spiniform, 1 or 2 <abbrev xmlns:xlink="http://www.w3.org/1999/xlink" xlink:title="ventralmost tooth" id="ABBRID0EKJCI" xlink:type="simple">VMT</abbrev></td><td rowspan="1" colspan="1">1<sup>st</sup> pore 1–2, only 1 in following <abbrev xmlns:xlink="http://www.w3.org/1999/xlink" xlink:title="arm segment" id="ABBRID0ETJCI" xlink:type="simple">ASE</abbrev>, long, thorny with thick base, tapering into blunt point</td><td rowspan="1" colspan="1"><abbrev xmlns:xlink="http://www.w3.org/1999/xlink" xlink:title="dorsal arm plate" id="ABBRID0E2JCI" xlink:type="simple">DAP</abbrev> contiguous, <abbrev xmlns:xlink="http://www.w3.org/1999/xlink" xlink:title="ventral arm plate" id="ABBRID0E6JCI" xlink:type="simple">VAP</abbrev> separated</td><td rowspan="1" colspan="1"><abbrev xmlns:xlink="http://www.w3.org/1999/xlink" xlink:title="dorsal arm spines" id="ABBRID0EHKCI" xlink:type="simple">DAS</abbrev> thin with distal lateral thorns, up to 3 × <abbrev xmlns:xlink="http://www.w3.org/1999/xlink" xlink:title="arm segment" id="ABBRID0ELKCI" xlink:type="simple">ASE</abbrev> length; <abbrev xmlns:xlink="http://www.w3.org/1999/xlink" xlink:title="ventral arm spines" id="ABBRID0EPKCI" xlink:type="simple">VAS</abbrev> short, blunt, and finely rugose</td><td rowspan="1" colspan="1">stout, tall, bearing numerous distinct thorns laterally or at tip, some bifurcated into two prongs with thorny tips</td><td rowspan="1" colspan="1">
                        <xref ref-type="bibr" rid="B2">Chen et al. (2021a)</xref>
                      </td></tr><tr><td rowspan="1" colspan="1"><italic><tp:taxon-name><tp:taxon-name-part taxon-name-part-type="genus" reg="Ophioplinthaca">Ophioplinthaca</tp:taxon-name-part><tp:taxon-name-part taxon-name-part-type="species" reg="grenadensis">grenadensis</tp:taxon-name-part></tp:taxon-name></italic> John and A. M. Clark, 1954</td><td rowspan="1" colspan="1">up to 5</td><td rowspan="1" colspan="1">separated oval proximally</td><td rowspan="1" colspan="1">up to 5 <abbrev xmlns:xlink="http://www.w3.org/1999/xlink" xlink:title="lateral oral papillae" id="ABBRID0EYLCI" xlink:type="simple">LOP</abbrev>, spiniform, 1 <abbrev xmlns:xlink="http://www.w3.org/1999/xlink" xlink:title="ventralmost tooth" id="ABBRID0E3LCI" xlink:type="simple">VMT</abbrev></td><td rowspan="1" colspan="1">leaf-like, then slightly elongated with pointed tip along arm</td><td rowspan="1" colspan="1"><abbrev xmlns:xlink="http://www.w3.org/1999/xlink" xlink:title="dorsal arm plate" id="ABBRID0EGMCI" xlink:type="simple">DAP</abbrev> in first 1–2 <abbrev xmlns:xlink="http://www.w3.org/1999/xlink" xlink:title="arm segment" id="ABBRID0EKMCI" xlink:type="simple">ASE</abbrev> contiguous, then separated, <abbrev xmlns:xlink="http://www.w3.org/1999/xlink" xlink:title="ventral arm plate" id="ABBRID0EOMCI" xlink:type="simple">VAP</abbrev> separated</td><td rowspan="1" colspan="1">flattened, covered by glassy spines</td><td rowspan="1" colspan="1">long, thick spinelets with rough thorny lateral surface in disc center, at periphery shorter</td><td rowspan="1" colspan="1">John and A. M. Clark (1954)</td></tr><tr><td rowspan="1" colspan="1"><italic><tp:taxon-name><tp:taxon-name-part taxon-name-part-type="genus" reg="Ophioplinthaca">Ophioplinthaca</tp:taxon-name-part><tp:taxon-name-part taxon-name-part-type="species" reg="hastata">hastata</tp:taxon-name-part></tp:taxon-name></italic> Koehler, 1922</td><td rowspan="1" colspan="1">up to 7</td><td rowspan="1" colspan="1">contiguous, L = 1.5W</td><td rowspan="1" colspan="1">4–5 <abbrev xmlns:xlink="http://www.w3.org/1999/xlink" xlink:title="lateral oral papillae" id="ABBRID0EVNCI" xlink:type="simple">LOP</abbrev>, spiniform to club-shaped, distal ones largest, sometimes small granules present on distal edge of jaw, 1 <abbrev xmlns:xlink="http://www.w3.org/1999/xlink" xlink:title="ventralmost tooth" id="ABBRID0EZNCI" xlink:type="simple">VMT</abbrev>, 1 or 2 ASS</td><td rowspan="1" colspan="1">1<sup>st</sup> pore 2, then 1, clavate, terminally spiniferous, longer than <abbrev xmlns:xlink="http://www.w3.org/1999/xlink" xlink:title="ventral arm plate" id="ABBRID0EDOCI" xlink:type="simple">VAP</abbrev></td><td rowspan="1" colspan="1">separated</td><td rowspan="1" colspan="1">smooth, <abbrev xmlns:xlink="http://www.w3.org/1999/xlink" xlink:title="dorsal arm spines" id="ABBRID0ENOCI" xlink:type="simple">DAS</abbrev> ≈ 3 × <abbrev xmlns:xlink="http://www.w3.org/1999/xlink" xlink:title="arm segment" id="ABBRID0EROCI" xlink:type="simple">ASE</abbrev> length</td><td rowspan="1" colspan="1">numerous thorns at cylindrical tip</td><td rowspan="1" colspan="1"><xref ref-type="bibr" rid="B22">Koehler (1922)</xref>, <xref ref-type="bibr" rid="B41">O’Hara and Stöhr (2006)</xref></td></tr><tr><td rowspan="1" colspan="1"><italic><tp:taxon-name><tp:taxon-name-part taxon-name-part-type="genus" reg="Ophioplinthaca">Ophioplinthaca</tp:taxon-name-part><tp:taxon-name-part taxon-name-part-type="species" reg="incisa">incisa</tp:taxon-name-part></tp:taxon-name></italic> (Lyman, 1883)</td><td rowspan="1" colspan="1">up to 5</td><td rowspan="1" colspan="1">small, separated proximally, connected distally</td><td rowspan="1" colspan="1">4–5 <abbrev xmlns:xlink="http://www.w3.org/1999/xlink" xlink:title="lateral oral papillae" id="ABBRID0E4PCI" xlink:type="simple">LOP</abbrev>, spiniform., distal ones wide, flat, 1 <abbrev xmlns:xlink="http://www.w3.org/1999/xlink" xlink:title="ventralmost tooth" id="ABBRID0EBQCI" xlink:type="simple">VMT</abbrev>, 1 or 2 ASS</td><td rowspan="1" colspan="1">1<sup>st</sup> pore 3, then 1</td><td rowspan="1" colspan="1"><abbrev xmlns:xlink="http://www.w3.org/1999/xlink" xlink:title="ventral arm plate" id="ABBRID0EPQCI" xlink:type="simple">VAP</abbrev> separated</td><td rowspan="1" colspan="1">smooth, <abbrev xmlns:xlink="http://www.w3.org/1999/xlink" xlink:title="dorsal arm spines" id="ABBRID0EXQCI" xlink:type="simple">DAS</abbrev> ≈ 3 × <abbrev xmlns:xlink="http://www.w3.org/1999/xlink" xlink:title="arm segment" id="ABBRID0E2QCI" xlink:type="simple">ASE</abbrev>, <abbrev xmlns:xlink="http://www.w3.org/1999/xlink" xlink:title="ventral arm spines" id="ABBRID0E6QCI" xlink:type="simple">VAS</abbrev> ≈ 1 × <abbrev xmlns:xlink="http://www.w3.org/1999/xlink" xlink:title="arm segment" id="ABBRID0EDRCI" xlink:type="simple">ASE</abbrev> length</td><td rowspan="1" colspan="1">cylindrical with thorny tip or thorny surface laterally, at disc periphery smooth</td><td rowspan="1" colspan="1">
                        <xref ref-type="bibr" rid="B33">Lyman (1883)</xref>
                      </td></tr><tr><td rowspan="1" colspan="1"><italic><tp:taxon-name><tp:taxon-name-part taxon-name-part-type="genus" reg="Ophioplinthaca">Ophioplinthaca</tp:taxon-name-part><tp:taxon-name-part taxon-name-part-type="species" reg="laudator">laudator</tp:taxon-name-part></tp:taxon-name></italic> Koehler, 1930</td><td rowspan="1" colspan="1">up to 7</td><td rowspan="1" colspan="1">small, separated proximally, connected distally</td><td rowspan="1" colspan="1">4 <abbrev xmlns:xlink="http://www.w3.org/1999/xlink" xlink:title="lateral oral papillae" id="ABBRID0EMSCI" xlink:type="simple">LOP</abbrev>, sometimes irregularly arranged, elongated, pointed but distalmost one flat and wide, 1 <abbrev xmlns:xlink="http://www.w3.org/1999/xlink" xlink:title="ventralmost tooth" id="ABBRID0EQSCI" xlink:type="simple">VMT</abbrev></td><td rowspan="1" colspan="1">–</td><td rowspan="1" colspan="1"><abbrev xmlns:xlink="http://www.w3.org/1999/xlink" xlink:title="ventral arm plate" id="ABBRID0E1SCI" xlink:type="simple">VAP</abbrev> separated beyond 2<sup>nd</sup><abbrev xmlns:xlink="http://www.w3.org/1999/xlink" xlink:title="arm segment" id="ABBRID0EATCI" xlink:type="simple">ASE</abbrev>, <abbrev xmlns:xlink="http://www.w3.org/1999/xlink" xlink:title="dorsal arm plate" id="ABBRID0EETCI" xlink:type="simple">DAP</abbrev> separated</td><td rowspan="1" colspan="1"><abbrev xmlns:xlink="http://www.w3.org/1999/xlink" xlink:title="dorsal arm spines" id="ABBRID0EMTCI" xlink:type="simple">DAS</abbrev> thorny, <abbrev xmlns:xlink="http://www.w3.org/1999/xlink" xlink:title="ventral arm spines" id="ABBRID0EQTCI" xlink:type="simple">VAS</abbrev> smooth, <abbrev xmlns:xlink="http://www.w3.org/1999/xlink" xlink:title="dorsal arm spines" id="ABBRID0EUTCI" xlink:type="simple">DAS</abbrev> ≈ 2 × <abbrev xmlns:xlink="http://www.w3.org/1999/xlink" xlink:title="arm segment" id="ABBRID0EYTCI" xlink:type="simple">ASE</abbrev>, <abbrev xmlns:xlink="http://www.w3.org/1999/xlink" xlink:title="ventral arm spines" id="ABBRID0E3TCI" xlink:type="simple">VAS</abbrev> ≈ 1½ –2 × <abbrev xmlns:xlink="http://www.w3.org/1999/xlink" xlink:title="arm segment" id="ABBRID0EAUCI" xlink:type="simple">ASE</abbrev> length</td><td rowspan="1" colspan="1">cylindrical with 2–3 thorns at tip or lateral thorns, at disc periphery smooth, conical</td><td rowspan="1" colspan="1">
                        <xref ref-type="bibr" rid="B23">Koehler (1930)</xref>
                      </td></tr><tr><td rowspan="1" colspan="1"><italic><tp:taxon-name><tp:taxon-name-part taxon-name-part-type="genus" reg="Ophioplinthaca">Ophioplinthaca</tp:taxon-name-part><tp:taxon-name-part taxon-name-part-type="species" reg="lithosora">lithosora</tp:taxon-name-part></tp:taxon-name></italic> (H. L. Clark, 1911)</td><td rowspan="1" colspan="1">up to 6 or 7</td><td rowspan="1" colspan="1">long, narrow, separated</td><td rowspan="1" colspan="1">10–15 <abbrev xmlns:xlink="http://www.w3.org/1999/xlink" xlink:title="lateral oral papillae" id="ABBRID0EJVCI" xlink:type="simple">LOP</abbrev> including small granules at distal edge of jaw</td><td rowspan="1" colspan="1">1<sup>st</sup> pore 3, 2<sup>nd</sup> pore 2, then one, large, pointed tip</td><td rowspan="1" colspan="1"><abbrev xmlns:xlink="http://www.w3.org/1999/xlink" xlink:title="ventral arm plate" id="ABBRID0EZVCI" xlink:type="simple">VAP</abbrev> separated, tetragonal</td><td rowspan="1" colspan="1">first 1–2 <abbrev xmlns:xlink="http://www.w3.org/1999/xlink" xlink:title="dorsal arm spines" id="ABBRID0EBWCI" xlink:type="simple">DAS</abbrev>, smooth, 3 × <abbrev xmlns:xlink="http://www.w3.org/1999/xlink" xlink:title="arm segment" id="ABBRID0EFWCI" xlink:type="simple">ASE</abbrev> length, with thorny tip, 3 thorny <abbrev xmlns:xlink="http://www.w3.org/1999/xlink" xlink:title="ventral arm spines" id="ABBRID0EJWCI" xlink:type="simple">VAS</abbrev></td><td rowspan="1" colspan="1">cylindrical, bifid or mostly with 3 thorns at tip or with lateral thorns</td><td rowspan="1" colspan="1">H. L. <xref ref-type="bibr" rid="B8">Clark (1911)</xref>, this study</td></tr><tr><td rowspan="1" colspan="1"><italic><tp:taxon-name><tp:taxon-name-part taxon-name-part-type="genus" reg="Ophioplinthaca">Ophioplinthaca</tp:taxon-name-part><tp:taxon-name-part taxon-name-part-type="species" reg="manillae">manillae</tp:taxon-name-part></tp:taxon-name></italic> Guille, 1981</td><td rowspan="1" colspan="1">up to 6</td><td rowspan="1" colspan="1"><abbrev xmlns:xlink="http://www.w3.org/1999/xlink" xlink:title="adoral shield" id="ABBRID0EOXCI" xlink:type="simple">as</abbrev> wide <abbrev xmlns:xlink="http://www.w3.org/1999/xlink" xlink:title="adoral shield" id="ABBRID0ESXCI" xlink:type="simple">as</abbrev> long, contiguous</td><td rowspan="1" colspan="1">3 <abbrev xmlns:xlink="http://www.w3.org/1999/xlink" xlink:title="lateral oral papillae" id="ABBRID0E1XCI" xlink:type="simple">LOP</abbrev>, 1 <abbrev xmlns:xlink="http://www.w3.org/1999/xlink" xlink:title="ventralmost tooth" id="ABBRID0E5XCI" xlink:type="simple">VMT</abbrev>, rough edges, large, pointed, small granules at distal edge of jaw</td><td rowspan="1" colspan="1">oval, large, rough edges</td><td rowspan="1" colspan="1"><abbrev xmlns:xlink="http://www.w3.org/1999/xlink" xlink:title="dorsal arm plate" id="ABBRID0EJYCI" xlink:type="simple">DAP</abbrev> on first 1–2 <abbrev xmlns:xlink="http://www.w3.org/1999/xlink" xlink:title="arm segment" id="ABBRID0ENYCI" xlink:type="simple">ASE</abbrev> contiguous, then separated, <abbrev xmlns:xlink="http://www.w3.org/1999/xlink" xlink:title="ventral arm plate" id="ABBRID0ERYCI" xlink:type="simple">VAP</abbrev> separated</td><td rowspan="1" colspan="1"><abbrev xmlns:xlink="http://www.w3.org/1999/xlink" xlink:title="dorsal arm spines" id="ABBRID0EZYCI" xlink:type="simple">DAS</abbrev> ≈ 3 × <abbrev xmlns:xlink="http://www.w3.org/1999/xlink" xlink:title="arm segment" id="ABBRID0E4YCI" xlink:type="simple">ASE</abbrev>, <abbrev xmlns:xlink="http://www.w3.org/1999/xlink" xlink:title="ventral arm spines" id="ABBRID0EBZCI" xlink:type="simple">VAS</abbrev> ≈ 1 × <abbrev xmlns:xlink="http://www.w3.org/1999/xlink" xlink:title="arm segment" id="ABBRID0EFZCI" xlink:type="simple">ASE</abbrev> length, thorny</td><td rowspan="1" colspan="1">bifid or mostly with 3 divided thorns at tip, central spines longer than peripheral ones</td><td rowspan="1" colspan="1">
                        <xref ref-type="bibr" rid="B13">Guille (1981)</xref>
                      </td></tr><tr><td rowspan="1" colspan="1"><italic><tp:taxon-name><tp:taxon-name-part taxon-name-part-type="genus" reg="Ophioplinthaca">Ophioplinthaca</tp:taxon-name-part><tp:taxon-name-part taxon-name-part-type="species" reg="miranda">miranda</tp:taxon-name-part></tp:taxon-name></italic> Koehler, 1904</td><td rowspan="1" colspan="1">up to 5 or 6</td><td rowspan="1" colspan="1">separated proximally, connected distally</td><td rowspan="1" colspan="1">3 <abbrev xmlns:xlink="http://www.w3.org/1999/xlink" xlink:title="lateral oral papillae" id="ABBRID0EO1CI" xlink:type="simple">LOP</abbrev>, 1 large <abbrev xmlns:xlink="http://www.w3.org/1999/xlink" xlink:title="ventralmost tooth" id="ABBRID0ES1CI" xlink:type="simple">VMT</abbrev></td><td rowspan="1" colspan="1">triangular</td><td rowspan="1" colspan="1"><abbrev xmlns:xlink="http://www.w3.org/1999/xlink" xlink:title="dorsal arm plate" id="ABBRID0E31CI" xlink:type="simple">DAP</abbrev> and <abbrev xmlns:xlink="http://www.w3.org/1999/xlink" xlink:title="ventral arm plate" id="ABBRID0EA2CI" xlink:type="simple">VAP</abbrev> contiguous</td><td rowspan="1" colspan="1">both <abbrev xmlns:xlink="http://www.w3.org/1999/xlink" xlink:title="dorsal arm spines" id="ABBRID0EI2CI" xlink:type="simple">DAS</abbrev> and <abbrev xmlns:xlink="http://www.w3.org/1999/xlink" xlink:title="ventral arm spines" id="ABBRID0EM2CI" xlink:type="simple">VAS</abbrev> small, thorny, rugose and same length</td><td rowspan="1" colspan="1">cylindrical with thorny circular tip</td><td rowspan="1" colspan="1">
                        <xref ref-type="bibr" rid="B21">Koehler (1904)</xref>
                      </td></tr><tr><td rowspan="1" colspan="1"><italic><tp:taxon-name><tp:taxon-name-part taxon-name-part-type="genus" reg="Ophioplinthaca">Ophioplinthaca</tp:taxon-name-part><tp:taxon-name-part taxon-name-part-type="species" reg="monitor">monitor</tp:taxon-name-part></tp:taxon-name></italic> Koehler, 1930</td><td rowspan="1" colspan="1">up to 7 or 8</td><td rowspan="1" colspan="1">separated</td><td rowspan="1" colspan="1">4 <abbrev xmlns:xlink="http://www.w3.org/1999/xlink" xlink:title="lateral oral papillae" id="ABBRID0EV3CI" xlink:type="simple">LOP</abbrev>, 1 <abbrev xmlns:xlink="http://www.w3.org/1999/xlink" xlink:title="ventralmost tooth" id="ABBRID0EZ3CI" xlink:type="simple">VMT</abbrev>, distalmost one smaller</td><td rowspan="1" colspan="1">1<sup>st</sup> pore 2, then 1, oval to rounded proximally and pointed distally</td><td rowspan="1" colspan="1"><abbrev xmlns:xlink="http://www.w3.org/1999/xlink" xlink:title="dorsal arm plate" id="ABBRID0EH4CI" xlink:type="simple">DAP</abbrev> on first 2 <abbrev xmlns:xlink="http://www.w3.org/1999/xlink" xlink:title="arm segment" id="ABBRID0EL4CI" xlink:type="simple">ASE</abbrev> contiguous, then separated, fan-shaped</td><td rowspan="1" colspan="1"><abbrev xmlns:xlink="http://www.w3.org/1999/xlink" xlink:title="dorsal arm spines" id="ABBRID0ET4CI" xlink:type="simple">DAS</abbrev> with conspicuously sparse thorny surface, <abbrev xmlns:xlink="http://www.w3.org/1999/xlink" xlink:title="ventral arm spines" id="ABBRID0EX4CI" xlink:type="simple">VAS</abbrev> thorny</td><td rowspan="1" colspan="1">granules with thorny tip</td><td rowspan="1" colspan="1"><xref ref-type="bibr" rid="B23">Koehler (1930)</xref>, <xref ref-type="bibr" rid="B41">O’Hara and Stöhr (2006)</xref></td></tr><tr><td rowspan="1" colspan="1"><italic><tp:taxon-name><tp:taxon-name-part taxon-name-part-type="genus" reg="Ophioplinthaca">Ophioplinthaca</tp:taxon-name-part><tp:taxon-name-part taxon-name-part-type="species" reg="papillosa">papillosa</tp:taxon-name-part></tp:taxon-name></italic> H. L. Clark, 1939</td><td rowspan="1" colspan="1">up to 7</td><td rowspan="1" colspan="1">separated, narrow</td><td rowspan="1" colspan="1">3–4 <abbrev xmlns:xlink="http://www.w3.org/1999/xlink" xlink:title="lateral oral papillae" id="ABBRID0ED6CI" xlink:type="simple">LOP</abbrev>, narrow, subequal, long, pointed, 1 <abbrev xmlns:xlink="http://www.w3.org/1999/xlink" xlink:title="ventralmost tooth" id="ABBRID0EH6CI" xlink:type="simple">VMT</abbrev></td><td rowspan="1" colspan="1">flat, moderately, large, pointed</td><td rowspan="1" colspan="1">separated</td><td rowspan="1" colspan="1">rough surface, <abbrev xmlns:xlink="http://www.w3.org/1999/xlink" xlink:title="dorsal arm spines" id="ABBRID0EU6CI" xlink:type="simple">DAS</abbrev> ≈ 3 × <abbrev xmlns:xlink="http://www.w3.org/1999/xlink" xlink:title="arm segment" id="ABBRID0EY6CI" xlink:type="simple">ASE</abbrev>, <abbrev xmlns:xlink="http://www.w3.org/1999/xlink" xlink:title="ventral arm spines" id="ABBRID0E36CI" xlink:type="simple">VAS</abbrev> ≈ 1 × <abbrev xmlns:xlink="http://www.w3.org/1999/xlink" xlink:title="arm segment" id="ABBRID0EAADI" xlink:type="simple">ASE</abbrev> length</td><td rowspan="1" colspan="1">in disc center with long tip dividing into 2–3 thorns, at periphery with spinous tip</td><td rowspan="1" colspan="1">H. L. <xref ref-type="bibr" rid="B10">Clark (1939)</xref></td></tr><tr><td rowspan="1" colspan="1"><italic><tp:taxon-name><tp:taxon-name-part taxon-name-part-type="genus" reg="Ophioplinthaca">Ophioplinthaca</tp:taxon-name-part><tp:taxon-name-part taxon-name-part-type="species" reg="plicata">plicata</tp:taxon-name-part></tp:taxon-name></italic> (Lyman, 1878)</td><td rowspan="1" colspan="1">up to 8</td><td rowspan="1" colspan="1">contiguous, L = 2–2.5W</td><td rowspan="1" colspan="1">3–5 <abbrev xmlns:xlink="http://www.w3.org/1999/xlink" xlink:title="lateral oral papillae" id="ABBRID0EIBDI" xlink:type="simple">LOP</abbrev>, 1–3 <abbrev xmlns:xlink="http://www.w3.org/1999/xlink" xlink:title="ventralmost tooth" id="ABBRID0EMBDI" xlink:type="simple">VMT</abbrev>, spiniform</td><td rowspan="1" colspan="1">1<sup>st</sup> pore 2–3, curved inward, pointed round tip</td><td rowspan="1" colspan="1"><abbrev xmlns:xlink="http://www.w3.org/1999/xlink" xlink:title="dorsal arm plate" id="ABBRID0E1BDI" xlink:type="simple">DAP</abbrev> contiguous, <abbrev xmlns:xlink="http://www.w3.org/1999/xlink" xlink:title="ventral arm plate" id="ABBRID0E5BDI" xlink:type="simple">VAP</abbrev> separated</td><td rowspan="1" colspan="1">thorny surface</td><td rowspan="1" colspan="1">conical, cylindrical, finely rugose or rarely with few longer thorns</td><td rowspan="1" colspan="1"><xref ref-type="bibr" rid="B30">Lyman (1878</xref>, <xref ref-type="bibr" rid="B32">1882</xref>), <xref ref-type="bibr" rid="B21">Koehler (1904)</xref>, <xref ref-type="bibr" rid="B41">O’Hara and Stöhr (2006)</xref></td></tr><tr><td rowspan="1" colspan="1"><italic><tp:taxon-name><tp:taxon-name-part taxon-name-part-type="genus" reg="Ophioplinthaca">Ophioplinthaca</tp:taxon-name-part><tp:taxon-name-part taxon-name-part-type="species" reg="pulchra">pulchra</tp:taxon-name-part></tp:taxon-name></italic> Koehler, 1904</td><td rowspan="1" colspan="1">up to 7</td><td rowspan="1" colspan="1">separated proximally, connected distally</td><td rowspan="1" colspan="1">4 <abbrev xmlns:xlink="http://www.w3.org/1999/xlink" xlink:title="lateral oral papillae" id="ABBRID0EVDDI" xlink:type="simple">LOP</abbrev>, 1 <abbrev xmlns:xlink="http://www.w3.org/1999/xlink" xlink:title="ventralmost tooth" id="ABBRID0EZDDI" xlink:type="simple">VMT</abbrev></td><td rowspan="1" colspan="1">leaf-like</td><td rowspan="1" colspan="1">first two <abbrev xmlns:xlink="http://www.w3.org/1999/xlink" xlink:title="ventral arm plate" id="ABBRID0EDEDI" xlink:type="simple">VAP</abbrev> contiguous, then separated, <abbrev xmlns:xlink="http://www.w3.org/1999/xlink" xlink:title="dorsal arm plate" id="ABBRID0EHEDI" xlink:type="simple">DAP</abbrev> contiguous</td><td rowspan="1" colspan="1">thorny, rugose surface, uppermost <abbrev xmlns:xlink="http://www.w3.org/1999/xlink" xlink:title="dorsal arm spines" id="ABBRID0EPEDI" xlink:type="simple">DAS</abbrev> longest</td><td rowspan="1" colspan="1">cylindrical with thorny tip in center, at periphery smaller and conical</td><td rowspan="1" colspan="1"><xref ref-type="bibr" rid="B21">Koehler (1904</xref>, <xref ref-type="bibr" rid="B22">1922</xref>), <xref ref-type="bibr" rid="B41">O’Hara and Stöhr (2006)</xref></td></tr><tr><td rowspan="1" colspan="1"><italic><tp:taxon-name><tp:taxon-name-part taxon-name-part-type="genus" reg="Ophioplinthaca">Ophioplinthaca</tp:taxon-name-part><tp:taxon-name-part taxon-name-part-type="species" reg="rudis">rudis</tp:taxon-name-part></tp:taxon-name></italic> (Koehler, 1897)</td><td rowspan="1" colspan="1">up to 5</td><td rowspan="1" colspan="1">completely separated or distally connected</td><td rowspan="1" colspan="1">5–6 <abbrev xmlns:xlink="http://www.w3.org/1999/xlink" xlink:title="lateral oral papillae" id="ABBRID0E6FDI" xlink:type="simple">LOP</abbrev>, spiniform, 1 <abbrev xmlns:xlink="http://www.w3.org/1999/xlink" xlink:title="ventralmost tooth" id="ABBRID0EDGDI" xlink:type="simple">VMT</abbrev></td><td rowspan="1" colspan="1">leaf-like</td><td rowspan="1" colspan="1"><abbrev xmlns:xlink="http://www.w3.org/1999/xlink" xlink:title="dorsal arm plate" id="ABBRID0ENGDI" xlink:type="simple">DAP</abbrev> contiguous or separated, <abbrev xmlns:xlink="http://www.w3.org/1999/xlink" xlink:title="ventral arm plate" id="ABBRID0ERGDI" xlink:type="simple">VAP</abbrev> widely separated</td><td rowspan="1" colspan="1">finely thorny</td><td rowspan="1" colspan="1">long spines with smooth surface</td><td rowspan="1" colspan="1"><xref ref-type="bibr" rid="B20">Koehler (1897)</xref>, <xref ref-type="bibr" rid="B41">O’Hara and Stöhr (2006)</xref></td></tr><tr><td rowspan="1" colspan="1"><italic><tp:taxon-name><tp:taxon-name-part taxon-name-part-type="genus" reg="Ophioplinthaca">Ophioplinthaca</tp:taxon-name-part><tp:taxon-name-part taxon-name-part-type="species" reg="sarsii">sarsii</tp:taxon-name-part></tp:taxon-name></italic> (Lyman, 1878)</td><td rowspan="1" colspan="1">up to 8</td><td rowspan="1" colspan="1">separated</td><td rowspan="1" colspan="1">3 <abbrev xmlns:xlink="http://www.w3.org/1999/xlink" xlink:title="lateral oral papillae" id="ABBRID0EAIDI" xlink:type="simple">LOP</abbrev> small, pointed, 1 <abbrev xmlns:xlink="http://www.w3.org/1999/xlink" xlink:title="ventralmost tooth" id="ABBRID0EEIDI" xlink:type="simple">VMT</abbrev></td><td rowspan="1" colspan="1">flat, tapering, jagged</td><td rowspan="1" colspan="1"><abbrev xmlns:xlink="http://www.w3.org/1999/xlink" xlink:title="dorsal arm plate" id="ABBRID0EOIDI" xlink:type="simple">DAP</abbrev>, <abbrev xmlns:xlink="http://www.w3.org/1999/xlink" xlink:title="ventral arm plate" id="ABBRID0ESIDI" xlink:type="simple">VAP</abbrev> separated</td><td rowspan="1" colspan="1">stout, cylindrical, glassy, blunt, very thorny</td><td rowspan="1" colspan="1">smooth cylindrical</td><td rowspan="1" colspan="1">
                        <xref ref-type="bibr" rid="B30">Lyman (1878)</xref>
                      </td></tr><tr><td rowspan="1" colspan="1"><italic><tp:taxon-name><tp:taxon-name-part taxon-name-part-type="genus" reg="Ophioplinthaca">Ophioplinthaca</tp:taxon-name-part><tp:taxon-name-part taxon-name-part-type="species" reg="semele">semele</tp:taxon-name-part></tp:taxon-name></italic> (A.H. Clark, 1949)</td><td rowspan="1" colspan="1">up to 7</td><td rowspan="1" colspan="1">separated proximally, connected in distally, L ≈ 2½–3W</td><td rowspan="1" colspan="1">5 <abbrev xmlns:xlink="http://www.w3.org/1999/xlink" xlink:title="lateral oral papillae" id="ABBRID0E5JDI" xlink:type="simple">LOP</abbrev>, pointed, flatted, ill-defined, 1 <abbrev xmlns:xlink="http://www.w3.org/1999/xlink" xlink:title="ventralmost tooth" id="ABBRID0ECKDI" xlink:type="simple">VMT</abbrev></td><td rowspan="1" colspan="1">1<sup>st</sup> pore 3 or rarely 5, 2<sup>nd</sup> pore 2–3, 3<sup>rd</sup> pore 2, then one, large, pointed tip</td><td rowspan="1" colspan="1"><abbrev xmlns:xlink="http://www.w3.org/1999/xlink" xlink:title="ventral arm plate" id="ABBRID0ETKDI" xlink:type="simple">VAP</abbrev> in first 1–2 <abbrev xmlns:xlink="http://www.w3.org/1999/xlink" xlink:title="arm segment" id="ABBRID0EXKDI" xlink:type="simple">ASE</abbrev> contiguous, then separated, <abbrev xmlns:xlink="http://www.w3.org/1999/xlink" xlink:title="dorsal arm plate" id="ABBRID0E2KDI" xlink:type="simple">DAP</abbrev> separated</td><td rowspan="1" colspan="1">long, slender, <abbrev xmlns:xlink="http://www.w3.org/1999/xlink" xlink:title="dorsal arm spines" id="ABBRID0EDLDI" xlink:type="simple">DAS</abbrev> with conspicuous thorns, <abbrev xmlns:xlink="http://www.w3.org/1999/xlink" xlink:title="ventral arm spines" id="ABBRID0EHLDI" xlink:type="simple">VAS</abbrev> thorny surface</td><td rowspan="1" colspan="1">short, stout, with thorny tip, or 3 thorns, at periphery smooth spines without thorns</td><td rowspan="1" colspan="1">A. H. <xref ref-type="bibr" rid="B11">Clark (1949)</xref>, <xref ref-type="bibr" rid="B2">Chen et al. (2021a)</xref>, this study</td></tr><tr><td rowspan="1" colspan="1"><italic><tp:taxon-name><tp:taxon-name-part taxon-name-part-type="genus" reg="Ophioplinthaca">Ophioplinthaca</tp:taxon-name-part><tp:taxon-name-part taxon-name-part-type="species" reg="sexradia">sexradia</tp:taxon-name-part></tp:taxon-name></italic> Mortensen, 1933</td><td rowspan="1" colspan="1">up to 4</td><td rowspan="1" colspan="1">separated proximally, connected distally</td><td rowspan="1" colspan="1">3 <abbrev xmlns:xlink="http://www.w3.org/1999/xlink" xlink:title="lateral oral papillae" id="ABBRID0EUMDI" xlink:type="simple">LOP</abbrev>, 1 <abbrev xmlns:xlink="http://www.w3.org/1999/xlink" xlink:title="ventralmost tooth" id="ABBRID0EYMDI" xlink:type="simple">VMT</abbrev></td><td rowspan="1" colspan="1">small, leaf-like</td><td rowspan="1" colspan="1">separated, small</td><td rowspan="1" colspan="1">small, thick base</td><td rowspan="1" colspan="1">irregular scales with conical tubercles</td><td rowspan="1" colspan="1">
                        <xref ref-type="bibr" rid="B38">Mortensen (1933)</xref>
                      </td></tr><tr><td rowspan="1" colspan="1"><italic><tp:taxon-name><tp:taxon-name-part taxon-name-part-type="genus" reg="Ophioplinthaca">Ophioplinthaca</tp:taxon-name-part><tp:taxon-name-part taxon-name-part-type="species" reg="spinissima">spinissima</tp:taxon-name-part></tp:taxon-name></italic> H. L. Clark, 1900</td><td rowspan="1" colspan="1">up to 9</td><td rowspan="1" colspan="1">separated proximally, connected in distally, longer than wide</td><td rowspan="1" colspan="1">up to 5–7 <abbrev xmlns:xlink="http://www.w3.org/1999/xlink" xlink:title="lateral oral papillae" id="ABBRID0EJODI" xlink:type="simple">LOP</abbrev>, spiniform, 1VMT</td><td rowspan="1" colspan="1">1<sup>st</sup> pore one or divided into two, then more pointed distalwards along arm</td><td rowspan="1" colspan="1"><abbrev xmlns:xlink="http://www.w3.org/1999/xlink" xlink:title="dorsal arm plate" id="ABBRID0EXODI" xlink:type="simple">DAP</abbrev> widely separated</td><td rowspan="1" colspan="1">thorny surface</td><td rowspan="1" colspan="1">spine with thorny tip, or 3 thorns, at periphery smooth spines without thorns, tip relatively flat with thorns</td><td rowspan="1" colspan="1">H. L. <xref ref-type="bibr" rid="B7">Clark (1900)</xref></td></tr><tr><td rowspan="1" colspan="1"><italic><tp:taxon-name><tp:taxon-name-part taxon-name-part-type="genus" reg="Ophioplinthaca">Ophioplinthaca</tp:taxon-name-part></tp:taxon-name></italic> sp.</td><td rowspan="1" colspan="1">up to 6</td><td rowspan="1" colspan="1">contiguous, distally convex, proximally triangular L = 2W</td><td rowspan="1" colspan="1">4–5 <abbrev xmlns:xlink="http://www.w3.org/1999/xlink" xlink:title="lateral oral papillae" id="ABBRID0E5PDI" xlink:type="simple">LOP</abbrev>, pointed, elongated, slightly flattened distal end, 1 <abbrev xmlns:xlink="http://www.w3.org/1999/xlink" xlink:title="ventralmost tooth" id="ABBRID0ECQDI" xlink:type="simple">VMT</abbrev> large, slightly longer than <abbrev xmlns:xlink="http://www.w3.org/1999/xlink" xlink:title="lateral oral papillae" id="ABBRID0EGQDI" xlink:type="simple">LOP</abbrev></td><td rowspan="1" colspan="1">1<sup>st</sup> pore 1–2, then 1, leaf-like, but along arm narrower, thorny, pointed; <abbrev xmlns:xlink="http://www.w3.org/1999/xlink" xlink:title="adoral shield" id="ABBRID0EPQDI" xlink:type="simple">as</abbrev> long <abbrev xmlns:xlink="http://www.w3.org/1999/xlink" xlink:title="adoral shield" id="ABBRID0ETQDI" xlink:type="simple">as</abbrev><abbrev xmlns:xlink="http://www.w3.org/1999/xlink" xlink:title="ventral arm plate" id="ABBRID0EXQDI" xlink:type="simple">VAP</abbrev></td><td rowspan="1" colspan="1">both <abbrev xmlns:xlink="http://www.w3.org/1999/xlink" xlink:title="ventral arm plate" id="ABBRID0E5QDI" xlink:type="simple">VAP</abbrev> and <abbrev xmlns:xlink="http://www.w3.org/1999/xlink" xlink:title="dorsal arm plate" id="ABBRID0ECRDI" xlink:type="simple">DAP</abbrev> widely separated</td><td rowspan="1" colspan="1"><abbrev xmlns:xlink="http://www.w3.org/1999/xlink" xlink:title="dorsal arm spines" id="ABBRID0EKRDI" xlink:type="simple">DAS</abbrev> has conspicuous lateral thorns; <abbrev xmlns:xlink="http://www.w3.org/1999/xlink" xlink:title="ventral arm spines" id="ABBRID0EORDI" xlink:type="simple">VAS</abbrev> with thorny surface</td><td rowspan="1" colspan="1">disc center: conical or short cylindrical spines, when cylindrical with two sub-thorns; at periphery smooth, conical or short, cylindrical, finely rugose to smooth</td><td rowspan="1" colspan="1">this study</td></tr><tr><td rowspan="1" colspan="1"><italic><tp:taxon-name><tp:taxon-name-part taxon-name-part-type="genus" reg="Ophioplinthaca">Ophioplinthaca</tp:taxon-name-part><tp:taxon-name-part taxon-name-part-type="species" reg="tylota">tylota</tp:taxon-name-part></tp:taxon-name></italic> H. L. Clark, 1939</td><td rowspan="1" colspan="1">up to 6</td><td rowspan="1" colspan="1">separated proximally, connected distally</td><td rowspan="1" colspan="1">4 <abbrev xmlns:xlink="http://www.w3.org/1999/xlink" xlink:title="lateral oral papillae" id="ABBRID0ESSDI" xlink:type="simple">LOP</abbrev>, narrow, equal, long, pointed, 1 <abbrev xmlns:xlink="http://www.w3.org/1999/xlink" xlink:title="ventralmost tooth" id="ABBRID0EWSDI" xlink:type="simple">VMT</abbrev></td><td rowspan="1" colspan="1">very thick, heavy, smooth but increasingly flatter along arm, smaller, very thorny</td><td rowspan="1" colspan="1">first and second <abbrev xmlns:xlink="http://www.w3.org/1999/xlink" xlink:title="dorsal arm plate" id="ABBRID0EATDI" xlink:type="simple">DAP</abbrev> contiguous, then separated, <abbrev xmlns:xlink="http://www.w3.org/1999/xlink" xlink:title="ventral arm plate" id="ABBRID0EETDI" xlink:type="simple">VAP</abbrev> separated</td><td rowspan="1" colspan="1">thorny spine, <abbrev xmlns:xlink="http://www.w3.org/1999/xlink" xlink:title="dorsal arm spines" id="ABBRID0EMTDI" xlink:type="simple">DAS</abbrev> with conspicuous thorns, <abbrev xmlns:xlink="http://www.w3.org/1999/xlink" xlink:title="dorsal arm spines" id="ABBRID0EQTDI" xlink:type="simple">DAS</abbrev> ≈ 3 × <abbrev xmlns:xlink="http://www.w3.org/1999/xlink" xlink:title="arm segment" id="ABBRID0EUTDI" xlink:type="simple">ASE</abbrev>, <abbrev xmlns:xlink="http://www.w3.org/1999/xlink" xlink:title="ventral arm spines" id="ABBRID0EYTDI" xlink:type="simple">VAS</abbrev> ≈ 1 × <abbrev xmlns:xlink="http://www.w3.org/1999/xlink" xlink:title="arm segment" id="ABBRID0E3TDI" xlink:type="simple">ASE</abbrev> length</td><td rowspan="1" colspan="1">smooth, rounded spine</td><td rowspan="1" colspan="1">H. L. <xref ref-type="bibr" rid="B10">Clark (1939)</xref></td></tr><tr><td rowspan="1" colspan="1"><italic><tp:taxon-name><tp:taxon-name-part taxon-name-part-type="genus" reg="Ophioplinthaca">Ophioplinthaca</tp:taxon-name-part><tp:taxon-name-part taxon-name-part-type="species" reg="webri">webri</tp:taxon-name-part></tp:taxon-name></italic> (Koehler, 1904)</td><td rowspan="1" colspan="1">up to 7</td><td rowspan="1" colspan="1">separated proximally, connected distally</td><td rowspan="1" colspan="1">4 <abbrev xmlns:xlink="http://www.w3.org/1999/xlink" xlink:title="lateral oral papillae" id="ABBRID0EEVDI" xlink:type="simple">LOP</abbrev>, narrow, equal, long, pointed, 1 large <abbrev xmlns:xlink="http://www.w3.org/1999/xlink" xlink:title="ventralmost tooth" id="ABBRID0EIVDI" xlink:type="simple">VMT</abbrev></td><td rowspan="1" colspan="1">1<sup>st</sup> pore 2–3, then 1, elongated</td><td rowspan="1" colspan="1"><abbrev xmlns:xlink="http://www.w3.org/1999/xlink" xlink:title="dorsal arm plate" id="ABBRID0EVVDI" xlink:type="simple">DAP</abbrev> and <abbrev xmlns:xlink="http://www.w3.org/1999/xlink" xlink:title="ventral arm plate" id="ABBRID0EZVDI" xlink:type="simple">VAP</abbrev> contiguous</td><td rowspan="1" colspan="1">–</td><td rowspan="1" colspan="1">-</td><td rowspan="1" colspan="1">
                        <xref ref-type="bibr" rid="B21">Koehler (1904)</xref>
                      </td></tr></tbody></table></table-wrap></tp:treatment-sec><ref-list><ref id="B41"><mixed-citation xmlns:xlink="http://www.w3.org/1999/xlink" xlink:type="simple"><person-group><name name-style="western"><surname>O’Hara</surname><given-names>TD</given-names></name><name name-style="western"><surname>Stöhr</surname><given-names>S</given-names></name></person-group> (<year>2006</year>) Deep water <tp:taxon-name><tp:taxon-name-part taxon-name-part-type="class">Ophiuroidea</tp:taxon-name-part></tp:taxon-name> (<tp:taxon-name><tp:taxon-name-part taxon-name-part-type="phylum">Echinodermata</tp:taxon-name-part></tp:taxon-name>) of New Caledonia: <tp:taxon-name><tp:taxon-name-part taxon-name-part-type="family">Ophiacanthidae</tp:taxon-name-part></tp:taxon-name> and <tp:taxon-name><tp:taxon-name-part taxon-name-part-type="family">Hemieuryalidae</tp:taxon-name-part></tp:taxon-name>. In: Richer de Forges B et al. (Eds) Tropical Deep-sea Benthos 24. Mémoires du Muséum national d’Histoire naturelle (1993), 33–141. <ext-link xlink:type="simple" ext-link-type="uri" xlink:href="http://cat.inist.fr/?aModele=afficheN%26cpsidt=18965845">http://cat.inist.fr/?aModele=afficheN&amp;cpsidt=18965845</ext-link></mixed-citation></ref><ref id="B2"><mixed-citation xmlns:xlink="http://www.w3.org/1999/xlink" xlink:type="simple"><person-group><name name-style="western"><surname>Chen</surname><given-names>W</given-names></name><name name-style="western"><surname>Na</surname><given-names>J</given-names></name><name name-style="western"><surname>Zhang</surname><given-names>D</given-names></name></person-group> (<year>2021a</year>) Description of three species of ophioplinthacids, including a new species, from a deep seamount in the Northwest Pacific Ocean. PeerJ. <ext-link xlink:type="simple" ext-link-type="doi" xlink:href="10.7717/peerj.11566">https://doi.org/10.7717/peerj.11566</ext-link></mixed-citation></ref><ref id="B11"><mixed-citation xmlns:xlink="http://www.w3.org/1999/xlink" xlink:type="simple"><person-group><name name-style="western"><surname>Clark</surname><given-names>AH</given-names></name></person-group> (<year>1949</year>) <article-title><tp:taxon-name><tp:taxon-name-part taxon-name-part-type="class">Ophiuroidea</tp:taxon-name-part></tp:taxon-name> of the Hawaiian Islands. Bulletin of the Bernice P.</article-title><source>Bishop Museum</source><volume>195</volume>: <fpage>3</fpage>–<lpage>133</lpage>.</mixed-citation></ref><ref id="B4"><mixed-citation xmlns:xlink="http://www.w3.org/1999/xlink" xlink:type="simple"><person-group><name name-style="western"><surname>Cherbonnier</surname><given-names>G</given-names></name><name name-style="western"><surname>Sibuet</surname><given-names>M</given-names></name></person-group> (<year>1972</year>) <article-title>Résultats Scientifique de la compagne Noratlante: Astérides et Ophiures. Bulletin du Museum National d’Histoire Naturel Paris 3<sup>e</sup> série.</article-title><source>Zoologie</source><volume>102</volume>(<issue>76</issue>): <fpage>1333</fpage>–<lpage>1394</lpage>. <ext-link xlink:type="simple" ext-link-type="uri" xlink:href="https://biodiversitylibrary.org/page/56310281">https://biodiversitylibrary.org/page/56310281</ext-link></mixed-citation></ref><ref id="B8"><mixed-citation xmlns:xlink="http://www.w3.org/1999/xlink" xlink:type="simple"><person-group><name name-style="western"><surname>Clark</surname><given-names>HL</given-names></name></person-group> (<year>1911</year>) <article-title>North Pacific Ophiurans in the collection of the United States National Museum.</article-title><source>Smithsonian Institution United States National Museum Bulletin</source><volume>75</volume>: <fpage>1</fpage>–<lpage>302</lpage>. <ext-link xlink:type="simple" ext-link-type="doi" xlink:href="10.5962/bhl.title.32556">https://doi.org/10.5962/bhl.title.32556</ext-link></mixed-citation></ref><ref id="B9"><mixed-citation xmlns:xlink="http://www.w3.org/1999/xlink" xlink:type="simple"><person-group><name name-style="western"><surname>Clark</surname><given-names>HL</given-names></name></person-group> (<year>1915</year>) <article-title>Catalogue of recent Ophiurans, based on the collection of the Museum of Comparative Zoology.</article-title><source>Memoirs of the Museum of comparative Zoology at Harvard College</source><volume>25</volume>: <fpage>164</fpage>–<lpage>376</lpage>. <ext-link xlink:type="simple" ext-link-type="doi" xlink:href="10.5962/bhl.title.48598">https://doi.org/10.5962/bhl.title.48598</ext-link></mixed-citation></ref><ref id="B30"><mixed-citation xmlns:xlink="http://www.w3.org/1999/xlink" xlink:type="simple"><person-group><name name-style="western"><surname>Lyman</surname><given-names>T</given-names></name></person-group> (<year>1878</year>) <tp:taxon-name><tp:taxon-name-part taxon-name-part-type="family">Ophiuridae</tp:taxon-name-part></tp:taxon-name> and <tp:taxon-name><tp:taxon-name-part taxon-name-part-type="family">Astrophytidae</tp:taxon-name-part></tp:taxon-name> of the “Challenger” expedition. Part I. 5: Bulletin of the Museum of Comparative Zoology at Harvard College, Cambridge, Mass, 65–168.</mixed-citation></ref><ref id="B54"><mixed-citation xmlns:xlink="http://www.w3.org/1999/xlink" xlink:type="simple"><person-group><name name-style="western"><surname>Thomson</surname><given-names>CW</given-names></name></person-group> (<year>1877</year>) The voyage of the “Challenger.” The Atlantic; a preliminary account of the general results of the exploring voyage of H.M.S. “Challenger” during the year 1873 and the early part of the year 1876, vol. 1: [xxix +] 424 pp. Macmillan and Co., London. <ext-link xlink:type="simple" ext-link-type="doi" xlink:href="10.5962/bhl.title.79255">https://doi.org/10.5962/bhl.title.79255</ext-link></mixed-citation></ref><ref id="B21"><mixed-citation xmlns:xlink="http://www.w3.org/1999/xlink" xlink:type="simple"><person-group><name name-style="western"><surname>Koehler</surname><given-names>R</given-names></name></person-group> (<year>1904</year>) Ophiures de l’expédition du Siboga. Part 1. Ophiures de mer profonde. Weber, Siboga Expeditie. MEJ Brill, Leiden 45a: 1–176. <ext-link xlink:type="simple" ext-link-type="doi" xlink:href="10.5962/bhl.title.11682">https://doi.org/10.5962/bhl.title.11682</ext-link></mixed-citation></ref><ref id="B10"><mixed-citation xmlns:xlink="http://www.w3.org/1999/xlink" xlink:type="simple"><person-group><name name-style="western"><surname>Clark</surname><given-names>HL</given-names></name></person-group> (<year>1939</year>) <tp:taxon-name><tp:taxon-name-part taxon-name-part-type="class">Ophiuroidea</tp:taxon-name-part></tp:taxon-name>. Scientific Reports from the John Murray Exp. 1933–34(6): 29–136.</mixed-citation></ref><ref id="B23"><mixed-citation xmlns:xlink="http://www.w3.org/1999/xlink" xlink:type="simple"><person-group><name name-style="western"><surname>Koehler</surname><given-names>R</given-names></name></person-group> (<year>1930</year>) <article-title>Ophiures recueillies par le Docteur Th. Mortensen dans les Mers d’Australie et dans l’Archipel Malais. Papers from Dr. Th. Mortensen’s Pacific Expedition 1914–1916. LIV.</article-title><source>Videnskabelige Meddelelser fra Dansk naturhistorisk Forening</source><volume>89</volume>: <fpage>1</fpage>–<lpage>295</lpage>.</mixed-citation></ref><ref id="B39"><mixed-citation xmlns:xlink="http://www.w3.org/1999/xlink" xlink:type="simple"><person-group><name name-style="western"><surname>Na</surname><given-names>J</given-names></name><name name-style="western"><surname>Chen</surname><given-names>W</given-names></name><name name-style="western"><surname>Zhang</surname><given-names>D</given-names></name><name name-style="western"><surname>Zhang</surname><given-names>R</given-names></name><name name-style="western"><surname>Lu</surname><given-names>B</given-names></name><name name-style="western"><surname>Shen</surname><given-names>C</given-names></name><name name-style="western"><surname>Zhou</surname><given-names>Y</given-names></name><name name-style="western"><surname>Wang</surname><given-names>C</given-names></name></person-group> (<year>2021</year>) <article-title>Morphological description and population structure of an ophiuroid species from cobalt-rich crust seamounts in the Northwest Pacific: Implications for marine protection under deep-sea mining.</article-title><source>Acta Oceanologica Sinica</source><volume>40</volume>(<issue>12</issue>): <fpage>1</fpage>–<lpage>11</lpage>. <ext-link xlink:type="simple" ext-link-type="doi" xlink:href="10.1007/s13131-020-1666-1">https://doi.org/10.1007/s13131-020-1666-1</ext-link></mixed-citation></ref><ref id="B22"><mixed-citation xmlns:xlink="http://www.w3.org/1999/xlink" xlink:type="simple"><person-group><name name-style="western"><surname>Koehler</surname><given-names>R</given-names></name></person-group> (<year>1922</year>) <article-title>Ophiurans of the Philippine seas and adjacent waters.</article-title><source>Bulletin of the American Museum of Natural History</source><volume>5</volume>: <fpage>1</fpage>–<lpage>480</lpage>. <ext-link xlink:type="simple" ext-link-type="uri" xlink:href="https://www.biodiversitylibrary.org/item/77301">https://www.biodiversitylibrary.org/item/77301</ext-link></mixed-citation></ref><ref id="B33"><mixed-citation xmlns:xlink="http://www.w3.org/1999/xlink" xlink:type="simple"><person-group><name name-style="western"><surname>Lyman</surname><given-names>T</given-names></name></person-group> (<year>1883</year>) <article-title>Reports on the results of dredging, under the supervision of Alexander Agassiz, in the Caribbean Sea (1878–79), and on the east coast of the United States, during the summer of 1880, by the U.S. coast survey steamer “Blake”, commander J.R. Bartlett, U.S.</article-title><source>Bulletin of the Museum of Comparative Zoology at Harvard</source><volume>10</volume>: <fpage>227</fpage>–<lpage>287</lpage>. <ext-link xlink:type="simple" ext-link-type="uri" xlink:href="https://www.biodiversitylibrary.org/page/4211367">https://www.biodiversitylibrary.org/page/4211367</ext-link></mixed-citation></ref><ref id="B13"><mixed-citation xmlns:xlink="http://www.w3.org/1999/xlink" xlink:type="simple"><person-group><name name-style="western"><surname>Guille</surname><given-names>A</given-names></name></person-group> (<year>1981</year>) <article-title>91 Mémoires du Muséum national d’Histoire naturelle Echinodermes: Ophiurides. du Muséum nationa</article-title> In: <person-group><name name-style="western"><surname>Forest</surname><given-names>J</given-names></name></person-group> (<role>Ed.</role>) <issue-title>Résultats des campagnes MUSORSTOM: 1.</issue-title><source>Philippines (18–28 Mars 1976). Résultats</source>, <fpage>413</fpage>–<lpage>456</lpage>.</mixed-citation></ref><ref id="B32"><mixed-citation xmlns:xlink="http://www.w3.org/1999/xlink" xlink:type="simple"><person-group><name name-style="western"><surname>Lyman</surname><given-names>T</given-names></name></person-group> (<year>1882</year>) <source>Bulletin of the Museum of Comparative Zoology at Harvard College, Cambridge, Mass. <tp:taxon-name><tp:taxon-name-part taxon-name-part-type="class">Ophiuroidea</tp:taxon-name-part></tp:taxon-name>. Scientific Reports. Results of the voyage of the H.M.S.</source><publisher-name>“Challenger”</publisher-name>, <publisher-loc>Cambridge, Mass</publisher-loc>, <size units="page">388 pp</size>.</mixed-citation></ref><ref id="B20"><mixed-citation xmlns:xlink="http://www.w3.org/1999/xlink" xlink:type="simple"><person-group><name name-style="western"><surname>Koehler</surname><given-names>R</given-names></name></person-group> (<year>1897</year>) <article-title>Echinodermes recueillis par “l’Investigator” dans l’Océan Indien. I. Les Ophiures de mer profonde.</article-title><source>Annales des Sciences Naturelles Zoologie</source><volume>8</volume>: <fpage>277</fpage>–<lpage>372</lpage>. <ext-link xlink:type="simple" ext-link-type="uri" xlink:href="https://biodiversitylibrary.org/page/35663130">https://biodiversitylibrary.org/page/35663130</ext-link></mixed-citation></ref><ref id="B38"><mixed-citation xmlns:xlink="http://www.w3.org/1999/xlink" xlink:type="simple"><person-group><name name-style="western"><surname>Mortensen</surname><given-names>T</given-names></name></person-group> (<year>1933</year>) Echinoderms of South Africa (<tp:taxon-name><tp:taxon-name-part taxon-name-part-type="class">Asteroidea</tp:taxon-name-part></tp:taxon-name> and <tp:taxon-name><tp:taxon-name-part taxon-name-part-type="class">Ophiuroidea</tp:taxon-name-part></tp:taxon-name>) Papers from Dr. Th. Mortensen’s Pacific Expedition 1914–16. Videnskabelige Meddelelser fra Dansk naturhistorisk Forening 93 65: 215–400.</mixed-citation></ref><ref id="B7"><mixed-citation xmlns:xlink="http://www.w3.org/1999/xlink" xlink:type="simple"><person-group><name name-style="western"><surname>Clark</surname><given-names>HL</given-names></name></person-group> (<year>1900</year>) <article-title>The Echinoderms of Porto Rico. Bulletin of the U.S.</article-title><source>Fisheries Commission</source><volume>20</volume>: <fpage>233</fpage>–<lpage>263</lpage>. <ext-link xlink:type="simple" ext-link-type="uri" xlink:href="https://www.biodiversitylibrary.org/page/53676098">https://www.biodiversitylibrary.org/page/53676098</ext-link></mixed-citation></ref></ref-list></tp:taxon-treatment>
