# Supplementary material for: ﻿Review of Ophioplinthaca Verrill, 1899 (Echinodermata, Ophiuroidea, Ophiacanthidae), description of new species in Ophioplinthaca and Ophiophthalmus, and new records from the Northwest Pacific and the South China Sea
Source: Zookeys. 2022 May 11;1099:155–202. doi: 10.3897/zookeys.1099.76479 (PMC9848918; doi:10.3897/zookeys.1099.76479)
Supplement: XML Treatment for Ophioplinthaca defensor [file zookeys.1099.76479-treatment7.xml]

<!DOCTYPE tp:taxon-treatment
  PUBLIC "-//TaxonX//DTD Taxonomic Treatment Publishing DTD v0 20100105//EN" "tax-treatment-NSO.dtd">
<tp:taxon-treatment xmlns:tp="http://www.plazi.org/taxpub"><tp:treatment-meta><kwd-group><label>Taxon classification</label><kwd>
                  <named-content content-type="kingdom">Animalia</named-content>
                </kwd><kwd>
                  <named-content content-type="order">Amphilepidida</named-content>
                </kwd><kwd>
                  <named-content content-type="family">Ophiacanthidae</named-content>
                </kwd></kwd-group><mixed-citation publication-type="journal"><person-group><name><surname>Nethupul</surname><given-names>Hasitha</given-names></name><name><surname>Stöhr</surname><given-names>Sabine</given-names></name><name><surname>Zhang</surname><given-names>Haibin</given-names></name></person-group><article-title>﻿Review of <italic><tp:taxon-name><tp:taxon-name-part taxon-name-part-type="genus" reg="Ophioplinthaca">Ophioplinthaca</tp:taxon-name-part></tp:taxon-name></italic> Verrill, 1899 (<tp:taxon-name><tp:taxon-name-part taxon-name-part-type="phylum">Echinodermata</tp:taxon-name-part></tp:taxon-name>, <tp:taxon-name><tp:taxon-name-part taxon-name-part-type="class">Ophiuroidea</tp:taxon-name-part></tp:taxon-name>, <tp:taxon-name><tp:taxon-name-part taxon-name-part-type="family">Ophiacanthidae</tp:taxon-name-part></tp:taxon-name>), description of new species in <italic><tp:taxon-name><tp:taxon-name-part taxon-name-part-type="genus" reg="Ophioplinthaca">Ophioplinthaca</tp:taxon-name-part></tp:taxon-name></italic> and <italic><tp:taxon-name><tp:taxon-name-part taxon-name-part-type="genus" reg="Ophiophthalmus">Ophiophthalmus</tp:taxon-name-part></tp:taxon-name></italic>, and new records from the Northwest Pacific and the South China Sea</article-title><source>Zookeys</source><day>11</day><month>05</month><year>2022</year><volume>1099</volume><fpage>155</fpage><lpage>202</lpage><pub-id pub-id-type="doi">10.3897/zookeys.1099.76479</pub-id></mixed-citation></tp:treatment-meta><tp:nomenclature><label>﻿</label><tp:taxon-name>
                <object-id xmlns:xlink="http://www.w3.org/1999/xlink" content-type="arpha" xlink:type="simple">0AB0F3C8-019A-5AC4-8594-7264149A1E52</object-id>
                <tp:taxon-name-part taxon-name-part-type="genus" reg="Ophioplinthaca">Ophioplinthaca</tp:taxon-name-part>
                <tp:taxon-name-part taxon-name-part-type="species" reg="defensor">defensor</tp:taxon-name-part>
              </tp:taxon-name><tp:taxon-authority>Koehler, 1930</tp:taxon-authority><xref ref-type="fig" rid="F14">Fig. 14</xref><tp:nomenclature-citation-list><tp:nomenclature-citation><tp:taxon-name>
                    <tp:taxon-name-part taxon-name-part-type="genus" reg="Ophioplinthaca">Ophioplinthaca</tp:taxon-name-part>
                    <tp:taxon-name-part taxon-name-part-type="species" reg="defensor">defensor</tp:taxon-name-part>
                  </tp:taxon-name><comment>Koehler, 1930: 84–86, pl. 9, figs1, 2; <xref ref-type="bibr" rid="B39">Na et al. 2021</xref>: 3–6, figs 2, 4.</comment></tp:nomenclature-citation></tp:nomenclature-citation-list></tp:nomenclature><tp:treatment-sec sec-type="material" id="SECID0E6BDK"><title>Material examined.</title><p>Northwest Pacific • 1 specimen; near Mariana Trench, Southwest of Guam Island, seamount; <named-content xmlns:xlink="http://www.w3.org/1999/xlink" content-type="dwc:verbatimCoordinates" xlink:type="simple"><named-content content-type="geo-json" specific-use="{&#34;type&#34;:&#34;Point&#34;,&#34;coordinates&#34;:[139.006167,12.147167]}" id="NCID0EICDK" xlink:type="simple">12°8.83'N, 139°0.37'E</named-content></named-content>; depth 1987 m; 27 November 2020; Collecting event: stn. SC041; Shenhaiyongshi <abbrev xmlns:xlink="http://www.w3.org/1999/xlink" xlink:title="manned submersible vehicle" id="ABBRID0ENCDK" xlink:type="simple">msv</abbrev> leg; preserved in -80°C; GenBank: <ext-link xmlns:xlink="http://www.w3.org/1999/xlink" ext-link-type="gen" xlink:href="OK043836" xlink:type="simple">OK043836</ext-link>; <abbrev xmlns:xlink="http://www.w3.org/1999/xlink" xlink:title="Institute of Deep-sea Science and Engineering" id="ABBRID0ERCDK" xlink:type="simple">IDSSE</abbrev>-EEB-SW0112.</p></tp:treatment-sec><tp:treatment-sec sec-type="distribution" id="SECID0EVCDK"><title>Distribution.</title><p>385–2000 m depth, Southwest of Guam Island, Caiwei Guyot, Weijia Guyot, Batiza Guyot, Northwest Pacific, New Caledonia, New Zealand, Tasman Sea.</p></tp:treatment-sec><tp:treatment-sec sec-type="remarks" id="SECID0E1CDK"><title>Remarks.</title><p><italic><tp:taxon-name><tp:taxon-name-part taxon-name-part-type="genus" reg="Ophioplinthaca">Ophioplinthaca</tp:taxon-name-part><tp:taxon-name-part taxon-name-part-type="species" reg="defensor">defensor</tp:taxon-name-part></tp:taxon-name></italic> was first described by <xref ref-type="bibr" rid="B23">Koehler (1930)</xref> based on a single specimen. However, <xref ref-type="bibr" rid="B39">Na et al. (2021)</xref> provided rich details of morphological variation from juvenile to adult <italic><tp:taxon-name><tp:taxon-name-part taxon-name-part-type="genus" reg="Ophioplinthaca">O.</tp:taxon-name-part><tp:taxon-name-part taxon-name-part-type="species" reg="defensor">defensor</tp:taxon-name-part></tp:taxon-name></italic>, and the specimen from our collection concurs with their intraspecific morphological variations (Fig. <xref ref-type="fig" rid="F14">14I–Q</xref>).</p></tp:treatment-sec><tp:treatment-sec><!--Section generated to contain objects referenced in tp:taxon-treatment.--><fig id="F14" position="float" orientation="portrait"><object-id xmlns:xlink="http://www.w3.org/1999/xlink" content-type="doi" xlink:type="simple">10.3897/zookeys.1099.76479.figure14</object-id><object-id xmlns:xlink="http://www.w3.org/1999/xlink" content-type="arpha" xlink:type="simple">3AEE1D3C-D1F4-5210-B988-37506EDF18E7</object-id><label>Figure 14.</label><caption><p><italic><tp:taxon-name><tp:taxon-name-part taxon-name-part-type="genus" reg="Ophioplinthaca">Ophioplinthaca</tp:taxon-name-part><tp:taxon-name-part taxon-name-part-type="species" reg="semele">semele</tp:taxon-name-part></tp:taxon-name></italic> (A. H Clark, 1949) (<abbrev xmlns:xlink="http://www.w3.org/1999/xlink" xlink:title="Institute of Deep-sea Science and Engineering" id="ABBRID0E13CK" xlink:type="simple">IDSSE</abbrev>-EEB-SW0113: <bold>A–H</bold>) <bold>A</bold> dorsal disc <bold>B</bold> ventral disc <bold>C</bold> center of the disc <bold>D</bold> radial shield <bold>E</bold> оral frame <bold>F</bold> ventral arm <bold>G</bold> dorsal arm <bold>H</bold> lateral arm; <italic><tp:taxon-name><tp:taxon-name-part taxon-name-part-type="genus" reg="Ophioplinthaca">Ophioplinthaca</tp:taxon-name-part><tp:taxon-name-part taxon-name-part-type="species" reg="defensor">defensor</tp:taxon-name-part></tp:taxon-name></italic> Koehler, 1930 (<abbrev xmlns:xlink="http://www.w3.org/1999/xlink" xlink:title="Institute of Deep-sea Science and Engineering" id="ABBRID0E24CK" xlink:type="simple">IDSSE</abbrev>-EEB-SW0112: <bold>I–Q</bold>) <bold>I</bold> dorsal disc <bold>J</bold> ventral disc <bold>K</bold> center of the disc <bold>L</bold> disc spine <bold>M</bold> оral frame <bold>N</bold> lateral disc <bold>O</bold> dorsal arm <bold>P</bold> ventral arm <bold>Q</bold> lateral arm. Abbreviations: <bold><abbrev xmlns:xlink="http://www.w3.org/1999/xlink" xlink:title="adoral shield" id="ABBRID0EU5CK" xlink:type="simple">as</abbrev></bold> adoral shield, <bold>dap</bold> dorsal arm plate, <bold>das</bold> dorsal arm spine, <bold><abbrev xmlns:xlink="http://www.w3.org/1999/xlink" xlink:title="genital slit" id="ABBRID0E45CK" xlink:type="simple">gs</abbrev></bold> genital slit, <bold>j</bold> jaw, <bold><abbrev xmlns:xlink="http://www.w3.org/1999/xlink" xlink:title="lateral arm plate" id="ABBRID0EE6CK" xlink:type="simple">lap</abbrev></bold> lateral arm plate, <bold>m</bold> madreporite, <bold><abbrev xmlns:xlink="http://www.w3.org/1999/xlink" xlink:title="oral shield" id="ABBRID0EL6CK" xlink:type="simple">os</abbrev></bold> oral shield, <bold>rs</bold> radial shield, <bold>ts</bold> tentacle scale, <bold>vap</bold> ventral arm plate, <bold>vas</bold> ventral arm spine. Scale bars: 2 mm (<bold>I</bold>); 1 mm (<bold>A, B, F–H, J, N–P</bold>); 500 µm (<bold>C–E, K, M, Q</bold>); 200 µm (<bold>L</bold>).</p></caption><graphic xmlns:xlink="http://www.w3.org/1999/xlink" xlink:href="zookeys-1099-155_article-76479__-g014.jpg" position="float" orientation="portrait" xlink:type="simple" id="oo_682275.jpg"><uri content-type="original_file" xlink:type="simple">https://binary.pensoft.net/fig/682275</uri></graphic></fig></tp:treatment-sec><ref-list><ref id="B39"><mixed-citation xmlns:xlink="http://www.w3.org/1999/xlink" xlink:type="simple"><person-group><name name-style="western"><surname>Na</surname><given-names>J</given-names></name><name name-style="western"><surname>Chen</surname><given-names>W</given-names></name><name name-style="western"><surname>Zhang</surname><given-names>D</given-names></name><name name-style="western"><surname>Zhang</surname><given-names>R</given-names></name><name name-style="western"><surname>Lu</surname><given-names>B</given-names></name><name name-style="western"><surname>Shen</surname><given-names>C</given-names></name><name name-style="western"><surname>Zhou</surname><given-names>Y</given-names></name><name name-style="western"><surname>Wang</surname><given-names>C</given-names></name></person-group> (<year>2021</year>) <article-title>Morphological description and population structure of an ophiuroid species from cobalt-rich crust seamounts in the Northwest Pacific: Implications for marine protection under deep-sea mining.</article-title><source>Acta Oceanologica Sinica</source><volume>40</volume>(<issue>12</issue>): <fpage>1</fpage>–<lpage>11</lpage>. <ext-link xlink:type="simple" ext-link-type="doi" xlink:href="10.1007/s13131-020-1666-1">https://doi.org/10.1007/s13131-020-1666-1</ext-link></mixed-citation></ref><ref id="B23"><mixed-citation xmlns:xlink="http://www.w3.org/1999/xlink" xlink:type="simple"><person-group><name name-style="western"><surname>Koehler</surname><given-names>R</given-names></name></person-group> (<year>1930</year>) <article-title>Ophiures recueillies par le Docteur Th. Mortensen dans les Mers d’Australie et dans l’Archipel Malais. Papers from Dr. Th. Mortensen’s Pacific Expedition 1914–1916. LIV.</article-title><source>Videnskabelige Meddelelser fra Dansk naturhistorisk Forening</source><volume>89</volume>: <fpage>1</fpage>–<lpage>295</lpage>.</mixed-citation></ref></ref-list></tp:taxon-treatment>
