# Supplementary material for: ﻿Review of Ophioplinthaca Verrill, 1899 (Echinodermata, Ophiuroidea, Ophiacanthidae), description of new species in Ophioplinthaca and Ophiophthalmus, and new records from the Northwest Pacific and the South China Sea
Source: Zookeys. 2022 May 11;1099:155–202. doi: 10.3897/zookeys.1099.76479 (PMC9848918; doi:10.3897/zookeys.1099.76479)
Supplement: XML Treatment for Ophiophthalmus [file zookeys.1099.76479-treatment8.xml]

<!DOCTYPE tp:taxon-treatment
  PUBLIC "-//TaxonX//DTD Taxonomic Treatment Publishing DTD v0 20100105//EN" "tax-treatment-NSO.dtd">
<tp:taxon-treatment xmlns:tp="http://www.plazi.org/taxpub"><tp:treatment-meta><kwd-group><label>Taxon classification</label><kwd>
                  <named-content content-type="kingdom">Animalia</named-content>
                </kwd><kwd>
                  <named-content content-type="order">Amphilepidida</named-content>
                </kwd><kwd>
                  <named-content content-type="family">Ophiacanthidae</named-content>
                </kwd></kwd-group><mixed-citation publication-type="journal"><person-group><name><surname>Nethupul</surname><given-names>Hasitha</given-names></name><name><surname>Stöhr</surname><given-names>Sabine</given-names></name><name><surname>Zhang</surname><given-names>Haibin</given-names></name></person-group><article-title>﻿Review of <italic><tp:taxon-name><tp:taxon-name-part taxon-name-part-type="genus" reg="Ophioplinthaca">Ophioplinthaca</tp:taxon-name-part></tp:taxon-name></italic> Verrill, 1899 (<tp:taxon-name><tp:taxon-name-part taxon-name-part-type="phylum">Echinodermata</tp:taxon-name-part></tp:taxon-name>, <tp:taxon-name><tp:taxon-name-part taxon-name-part-type="class">Ophiuroidea</tp:taxon-name-part></tp:taxon-name>, <tp:taxon-name><tp:taxon-name-part taxon-name-part-type="family">Ophiacanthidae</tp:taxon-name-part></tp:taxon-name>), description of new species in <italic><tp:taxon-name><tp:taxon-name-part taxon-name-part-type="genus" reg="Ophioplinthaca">Ophioplinthaca</tp:taxon-name-part></tp:taxon-name></italic> and <italic><tp:taxon-name><tp:taxon-name-part taxon-name-part-type="genus" reg="Ophiophthalmus">Ophiophthalmus</tp:taxon-name-part></tp:taxon-name></italic>, and new records from the Northwest Pacific and the South China Sea</article-title><source>Zookeys</source><day>11</day><month>05</month><year>2022</year><volume>1099</volume><fpage>155</fpage><lpage>202</lpage><pub-id pub-id-type="doi">10.3897/zookeys.1099.76479</pub-id></mixed-citation></tp:treatment-meta><tp:nomenclature><label>﻿Genus</label><tp:taxon-name>
                <object-id xmlns:xlink="http://www.w3.org/1999/xlink" content-type="arpha" xlink:type="simple">EF1D8254-985B-5408-86E5-F621FA0DB5F2</object-id>
                <tp:taxon-name-part taxon-name-part-type="genus" reg="Ophiophthalmus">Ophiophthalmus</tp:taxon-name-part>
              </tp:taxon-name><tp:taxon-authority>Matsumoto, 1917</tp:taxon-authority></tp:nomenclature><tp:treatment-sec sec-type="type species" id="SECID0ECFDK"><title>Type species.</title><p><italic><tp:taxon-name><tp:taxon-name-part taxon-name-part-type="genus" reg="Ophiacantha">Ophiacantha</tp:taxon-name-part><tp:taxon-name-part taxon-name-part-type="species" reg="cataleimmoida">cataleimmoida</tp:taxon-name-part></tp:taxon-name></italic> H. L. Clark, 1911</p><p>Included species:</p><p><italic><tp:taxon-name><tp:taxon-name-part taxon-name-part-type="genus" reg="Ophiophthalmus">Ophiophthalmus</tp:taxon-name-part><tp:taxon-name-part taxon-name-part-type="species" reg="normani">normani</tp:taxon-name-part></tp:taxon-name></italic> (Lyman, 1879)</p><p><italic><tp:taxon-name><tp:taxon-name-part taxon-name-part-type="genus" reg="Ophiophthalmus">Ophiophthalmus</tp:taxon-name-part><tp:taxon-name-part taxon-name-part-type="species" reg="relictus">relictus</tp:taxon-name-part></tp:taxon-name></italic> (Koehler, 1904)</p><p><italic><tp:taxon-name><tp:taxon-name-part taxon-name-part-type="genus" reg="Ophiophthalmus">Ophiophthalmus</tp:taxon-name-part><tp:taxon-name-part taxon-name-part-type="species" reg="hylacanthus">hylacanthus</tp:taxon-name-part></tp:taxon-name></italic> (H. L. Clark, 1911)</p></tp:treatment-sec><tp:treatment-sec sec-type="diagnosis" id="SECID0E2GDK"><title>Diagnosis.</title><p>Adapted from <xref ref-type="bibr" rid="B37">Matsumoto (1917)</xref>, H. L. <xref ref-type="bibr" rid="B8">Clark (1911)</xref>, <xref ref-type="bibr" rid="B31">Lyman (1879)</xref>, <xref ref-type="bibr" rid="B47">Paterson (1985)</xref>, and <xref ref-type="bibr" rid="B21">Koehler (1904</xref>, <xref ref-type="bibr" rid="B22">1922</xref>). Disc rounded to sub-pentagonal, and covered by irregular overlapping disc scales with sparse to coarse minute granules. Radial shields ovoid, naked, and widely separated by disc scales with granules. Three or four spiniform lateral oral papillae, with one ventralmost tooth at jaw apex. Dorsal arm plates contiguous at arm base then separated. Ventral arm plates pentagonal to tetragonal, and separated. Four to seven arm spines at each lateral arm plate. Arm spines smooth to rugose, one to three arm segments in length, thick, with blunt tip. Mostly single, large, flat, oval tentacle scale.</p></tp:treatment-sec><tp:treatment-sec sec-type="distribution" id="SECID0EZHDK"><title>Distribution and habitat.</title><p>100–2194 m depth, North Pacific, Australia, New Zealand, Papua New Guinea, South Africa. Substrate of mud, fine grey sand, <tp:taxon-name><tp:taxon-name-part taxon-name-part-type="subphylum">Foraminifera</tp:taxon-name-part></tp:taxon-name>, and small stones (<xref ref-type="bibr" rid="B46">Olbers et al. 2019</xref>).</p></tp:treatment-sec><tp:treatment-sec sec-type="remarks" id="SECID0EIIDK"><title>Remarks.</title><p><italic><tp:taxon-name><tp:taxon-name-part taxon-name-part-type="genus" reg="Ophiophthalmus">Ophiophthalmus</tp:taxon-name-part></tp:taxon-name></italic> was created by <xref ref-type="bibr" rid="B37">Matsumoto (1917)</xref> for species, which at the time were included in the genera <italic><tp:taxon-name><tp:taxon-name-part taxon-name-part-type="genus" reg="Ophiomitra">Ophiomitra</tp:taxon-name-part></tp:taxon-name></italic>, <italic><tp:taxon-name><tp:taxon-name-part taxon-name-part-type="genus" reg="Ophiomitrella">Ophiomitrella</tp:taxon-name-part></tp:taxon-name></italic>, and <italic><tp:taxon-name><tp:taxon-name-part taxon-name-part-type="genus" reg="Ophiacantha">Ophiacantha</tp:taxon-name-part></tp:taxon-name></italic>. However, <xref ref-type="bibr" rid="B47">Paterson (1985)</xref> noted that the ophiuroid genus <italic><tp:taxon-name><tp:taxon-name-part taxon-name-part-type="genus" reg="Ophiophthalmus">Ophiophthalmus</tp:taxon-name-part></tp:taxon-name></italic> is a junior homonym of a reptilian genus described by <xref ref-type="bibr" rid="B12">Fitzinger (1843)</xref>. Some later works (<xref ref-type="bibr" rid="B46">Olbers et al. 2019</xref>; <xref ref-type="bibr" rid="B45">Okanishi et al. 2021</xref>) used the name <italic><tp:taxon-name><tp:taxon-name-part taxon-name-part-type="genus" reg="Ophiophthalmus">Ophiophthalmus</tp:taxon-name-part></tp:taxon-name></italic> in quotation marks, indicating its invalid status, while other works (Suppl. material <xref ref-type="supplementary-material" rid="S1">1</xref>) seem to have been oblivious to the issue, causing confusion and taxonomic instability. Article 23.9.1 of the International Code of Zoological Nomenclature (<xref ref-type="bibr" rid="B16">International Commission of Nomenclature 2000</xref>), states that “prevailing usage of a name must be maintained when the senior homonym has been used <abbrev xmlns:xlink="http://www.w3.org/1999/xlink" xlink:title="adoral shield" id="ABBRID0EUKDK" xlink:type="simple">as</abbrev> a taxon’s presumed valid name, in at least 25 works, published by at least ten authors in the immediately preceding 50 years and encompassing a span of not less than ten years”. In the present case, the 50-year period extends from 1971 to 2021 and 25 publications by more than ten authors have been found in this period (Suppl. material <xref ref-type="supplementary-material" rid="S1">1</xref>).</p><p>Both names are available, because they have been published with either a description or mention of a type species, and they satisfy articles 10, 11, and 12 of the Code. <xref ref-type="bibr" rid="B12">Fitzinger (1843)</xref> proposed the reptile’s name <italic><tp:taxon-name><tp:taxon-name-part taxon-name-part-type="genus" reg="Ophiophthalmus">Ophiophthalmus</tp:taxon-name-part></tp:taxon-name></italic><abbrev xmlns:xlink="http://www.w3.org/1999/xlink" xlink:title="adoral shield" id="ABBRID0EJLDK" xlink:type="simple">as</abbrev> a replacement name for <italic><tp:taxon-name><tp:taxon-name-part taxon-name-part-type="genus" reg="Lialis">Lialis</tp:taxon-name-part></tp:taxon-name></italic> Gray, 1834 with the same type species <italic><tp:taxon-name><tp:taxon-name-part taxon-name-part-type="genus" reg="Lialis">L.</tp:taxon-name-part><tp:taxon-name-part taxon-name-part-type="species" reg="burtonis">burtonis</tp:taxon-name-part></tp:taxon-name></italic> Gray, 1835, immediately making <italic><tp:taxon-name><tp:taxon-name-part taxon-name-part-type="genus" reg="Ophiophthalmus">Ophiophthalmus</tp:taxon-name-part></tp:taxon-name></italic> Fitzinger, 1843 a junior synonym of <italic><tp:taxon-name><tp:taxon-name-part taxon-name-part-type="genus" reg="Lialis">Lialis</tp:taxon-name-part></tp:taxon-name></italic> (<xref ref-type="bibr" rid="B48">Shea 2021</xref>). Fitzinger’s contemporary colleagues and later researchers rejected his proposed name change, and <italic><tp:taxon-name><tp:taxon-name-part taxon-name-part-type="genus" reg="Ophiophthalmus">Ophiophthalmus</tp:taxon-name-part></tp:taxon-name></italic> was thus never used for a reptile and cannot be used in the future, because it lacks a type species separate from <italic><tp:taxon-name><tp:taxon-name-part taxon-name-part-type="genus" reg="Lialis">Lialis</tp:taxon-name-part></tp:taxon-name></italic>. Instead, prevailing usage of the name <italic><tp:taxon-name><tp:taxon-name-part taxon-name-part-type="genus" reg="Ophiophthalmus">Ophiophthalmus</tp:taxon-name-part></tp:taxon-name></italic> Matsumoto, 1917 has been shown here and it must be maintained.</p><p><italic><tp:taxon-name><tp:taxon-name-part taxon-name-part-type="genus" reg="Ophiophthalmus">Ophiophthalmus</tp:taxon-name-part></tp:taxon-name></italic> belongs to one of the largest and diverse ophiuroid families, <tp:taxon-name><tp:taxon-name-part taxon-name-part-type="family">Ophiacanthidae</tp:taxon-name-part></tp:taxon-name> in the order <tp:taxon-name><tp:taxon-name-part taxon-name-part-type="order">Ophiacanthida</tp:taxon-name-part></tp:taxon-name>, and is delineated from most other genera by having minute granular coverage of the disc, smooth and somewhat finely serrated arm spines, ovoid radial shields, and by characters of the arm plates (<xref ref-type="bibr" rid="B21">Koehler 1904</xref>, <xref ref-type="bibr" rid="B22">1922</xref>; H. L. <xref ref-type="bibr" rid="B8">Clark 1911</xref>; <xref ref-type="bibr" rid="B37">Matsumoto 1917</xref>; <xref ref-type="bibr" rid="B47">Paterson 1985</xref>; <xref ref-type="bibr" rid="B26">Liao 2004</xref>; <xref ref-type="bibr" rid="B36">Martynov et al. 2015</xref>; <xref ref-type="bibr" rid="B46">Olbers et al. 2019</xref>). Currently, <italic><tp:taxon-name><tp:taxon-name-part taxon-name-part-type="genus" reg="Ophiophthalmus">Ophiophthalmus</tp:taxon-name-part></tp:taxon-name></italic> includes four species: <italic><tp:taxon-name><tp:taxon-name-part taxon-name-part-type="genus" reg="Ophiophthalmus">O.</tp:taxon-name-part><tp:taxon-name-part taxon-name-part-type="species" reg="cataleimmoidus">cataleimmoidus</tp:taxon-name-part></tp:taxon-name></italic>, <italic><tp:taxon-name><tp:taxon-name-part taxon-name-part-type="genus" reg="Ophiophthalmus">O.</tp:taxon-name-part><tp:taxon-name-part taxon-name-part-type="species" reg="hylacanthus">hylacanthus</tp:taxon-name-part></tp:taxon-name></italic>, <italic><tp:taxon-name><tp:taxon-name-part taxon-name-part-type="genus" reg="Ophiophthalmus">O.</tp:taxon-name-part><tp:taxon-name-part taxon-name-part-type="species" reg="normani">normani</tp:taxon-name-part></tp:taxon-name></italic>, and <italic><tp:taxon-name><tp:taxon-name-part taxon-name-part-type="genus" reg="Ophiophthalmus">O.</tp:taxon-name-part><tp:taxon-name-part taxon-name-part-type="species" reg="relictus">relictus</tp:taxon-name-part></tp:taxon-name></italic>. The genus <italic><tp:taxon-name><tp:taxon-name-part taxon-name-part-type="genus" reg="Ophiomitra">Ophiomitra</tp:taxon-name-part></tp:taxon-name></italic> is closely resembles <italic><tp:taxon-name><tp:taxon-name-part taxon-name-part-type="genus" reg="Ophiophthalmus">Ophiophthalmus</tp:taxon-name-part></tp:taxon-name></italic> by having ovoid, separated radial shields, and smooth, long arm spines, but differs in a thorny tip on granules or stumps, 10–16 oral papillae at the jaw, up to nine arm spines (<xref ref-type="bibr" rid="B29">Lyman 1869</xref>; <xref ref-type="bibr" rid="B28">Lütken and Mortensen 1899</xref>; H. L. <xref ref-type="bibr" rid="B8">Clark 1911</xref>; <xref ref-type="bibr" rid="B37">Matsumoto 1917</xref>; <xref ref-type="bibr" rid="B22">Koehler 1922</xref>; <xref ref-type="bibr" rid="B46">Olbers et al. 2019</xref>). <xref ref-type="bibr" rid="B37">Matsumoto (1917</xref>b) suggested that contiguous dorsal arm plates on the arm base, and the proximal arm spines not arranged in a fan shape can be used to distinguish <italic><tp:taxon-name><tp:taxon-name-part taxon-name-part-type="genus" reg="Ophiophthalmus">Ophiophthalmus</tp:taxon-name-part></tp:taxon-name></italic> from <italic><tp:taxon-name><tp:taxon-name-part taxon-name-part-type="genus" reg="Ophiomitrella">Ophiomitrella</tp:taxon-name-part></tp:taxon-name></italic>, whereas <xref ref-type="bibr" rid="B22">Koehler (1922)</xref> distinguished these from each other by naked radial shields and overlapping disc scales, but <xref ref-type="bibr" rid="B47">Paterson (1985)</xref> observed that these characters are not consistent among all species within these genera. However, H. L. <xref ref-type="bibr" rid="B8">Clark (1911)</xref> mentioned that <italic><tp:taxon-name><tp:taxon-name-part taxon-name-part-type="genus" reg="Ophiophthalmus">Ophiophthalmus</tp:taxon-name-part></tp:taxon-name></italic> species were remarkably consistent in some specific characters (he examined more than 4,000 specimens). Recent molecular studies suggested that <italic><tp:taxon-name><tp:taxon-name-part taxon-name-part-type="genus" reg="Ophiomitrella">Ophiomitrella</tp:taxon-name-part></tp:taxon-name></italic> may be polyphyletic in the family <tp:taxon-name><tp:taxon-name-part taxon-name-part-type="family">Ophiacanthidae</tp:taxon-name-part></tp:taxon-name>, and species from this genus need to be revised (<xref ref-type="bibr" rid="B6">Christodoulou et al. 2019</xref>).</p></tp:treatment-sec><tp:treatment-sec><!--Section generated to contain objects referenced in tp:taxon-treatment.--><supplementary-material xmlns:xlink="http://www.w3.org/1999/xlink" id="S1" position="float" orientation="portrait" xlink:type="simple"><object-id content-type="doi" xlink:type="simple">10.3897/zookeys.1099.76479.suppl1</object-id><object-id content-type="zenodo_dep_id" xlink:type="simple">7077280</object-id><object-id content-type="arpha" xlink:type="simple">98BCF5CA-4F92-5432-8DB0-FB4649A92130</object-id><label>Supplementary material 1</label><caption><p>List of 36 references that use the name <italic><tp:taxon-name><tp:taxon-name-part taxon-name-part-type="genus" reg="Ophiophthalmus">Ophiophthalmus</tp:taxon-name-part></tp:taxon-name></italic><abbrev xlink:title="adoral shield" id="ABBRID0E4EHK" xlink:type="simple">as</abbrev> a valid ophiuroid genus name between 1971 and 2021</p></caption><statement content-type="dataType"><label>Data type</label><p>Docx file</p></statement><statement content-type="notes"><label>Explanation note</label><p>List of 36 references that use the name <italic><tp:taxon-name><tp:taxon-name-part taxon-name-part-type="genus" reg="Ophiophthalmus">Ophiophthalmus</tp:taxon-name-part></tp:taxon-name></italic><abbrev xlink:title="adoral shield" id="ABBRID0ENFHK" xlink:type="simple">as</abbrev> a valid ophiuroid genus name between 1971 and 2021. We included the reference <abbrev xlink:title="adoral shield" id="ABBRID0ERFHK" xlink:type="simple">as</abbrev> evidence of prevailing usage of the name (<italic><tp:taxon-name><tp:taxon-name-part taxon-name-part-type="genus" reg="Ophiophthalmus">Ophiophthalmus</tp:taxon-name-part></tp:taxon-name></italic>).</p></statement><media xlink:href="zookeys-1099-155_article-76479__-s001.docx" mimetype="application" mime-subtype="vnd.openxmlformats-officedocument.wordprocessingml.document" position="float" orientation="portrait" xlink:type="simple" id="oo_682278.docx"><uri content-type="original_file" xlink:type="simple">https://binary.pensoft.net/file/682278</uri></media><permissions><license xlink:type="simple"><license-p>This dataset is made available under the Open Database License (http://opendatacommons.org/licenses/odbl/1.0/). The Open Database License (ODbL) is a license agreement intended to allow users to freely share, modify, and use this Dataset while maintaining this same freedom for others, provided that the original source and author(s) are credited.</license-p></license></permissions><attrib specific-use="authors">Hasitha Nethupul, Sabine Stöhr, Haibin Zhang</attrib></supplementary-material></tp:treatment-sec><ref-list><ref id="B37"><mixed-citation xmlns:xlink="http://www.w3.org/1999/xlink" xlink:type="simple"><person-group><name name-style="western"><surname>Matsumoto</surname><given-names>H</given-names></name></person-group> (<year>1917</year>) <article-title>A monograph of Japanese <tp:taxon-name><tp:taxon-name-part taxon-name-part-type="class">Ophiuroidea</tp:taxon-name-part></tp:taxon-name>, arranged according to a new classification.</article-title><source>Journal of the College of Science, Imperial University, Tokyo</source><volume>38</volume>: <fpage>1</fpage>–<lpage>408</lpage>. <ext-link xlink:type="simple" ext-link-type="uri" xlink:href="https://www.biodiversitylibrary.org/page/7145928#page/5/mode/1up">https://www.biodiversitylibrary.org/page/7145928#page/5/mode/1up</ext-link></mixed-citation></ref><ref id="B8"><mixed-citation xmlns:xlink="http://www.w3.org/1999/xlink" xlink:type="simple"><person-group><name name-style="western"><surname>Clark</surname><given-names>HL</given-names></name></person-group> (<year>1911</year>) <article-title>North Pacific Ophiurans in the collection of the United States National Museum.</article-title><source>Smithsonian Institution United States National Museum Bulletin</source><volume>75</volume>: <fpage>1</fpage>–<lpage>302</lpage>. <ext-link xlink:type="simple" ext-link-type="doi" xlink:href="10.5962/bhl.title.32556">https://doi.org/10.5962/bhl.title.32556</ext-link></mixed-citation></ref><ref id="B31"><mixed-citation xmlns:xlink="http://www.w3.org/1999/xlink" xlink:type="simple"><person-group><name name-style="western"><surname>Lyman</surname><given-names>T</given-names></name></person-group> (<year>1879</year>) <article-title><tp:taxon-name><tp:taxon-name-part taxon-name-part-type="family">Ophiuridae</tp:taxon-name-part></tp:taxon-name> and <tp:taxon-name><tp:taxon-name-part taxon-name-part-type="family">Astrophytidae</tp:taxon-name-part></tp:taxon-name> of the “Challenger” expedition. Part II. Bulletin of the Museum of Comparative Zoology at Harvard College, Cambridge, Mass.</article-title><volume>6</volume>: <fpage>17</fpage>–<lpage>83</lpage>. <ext-link xlink:type="simple" ext-link-type="uri" xlink:href="https://www.biodiversitylibrary.org/page/31068674#page/27/mode/1up">https://www.biodiversitylibrary.org/page/31068674#page/27/mode/1up</ext-link></mixed-citation></ref><ref id="B47"><mixed-citation xmlns:xlink="http://www.w3.org/1999/xlink" xlink:type="simple"><person-group><name name-style="western"><surname>Paterson</surname><given-names>GLJ</given-names></name></person-group> (<year>1985</year>) <article-title>The deep-sea <tp:taxon-name><tp:taxon-name-part taxon-name-part-type="class">Ophiuroidea</tp:taxon-name-part></tp:taxon-name> of the North Atlantic Ocean. Bulletin of the British Museum (Natural History).</article-title><source>Historical Series</source><volume>49</volume>: <fpage>1</fpage>–<lpage>162</lpage>. <ext-link xlink:type="simple" ext-link-type="uri" xlink:href="http://biodiversitylibrary.org/page/2273511">http://biodiversitylibrary.org/page/2273511</ext-link> [Natural History]</mixed-citation></ref><ref id="B21"><mixed-citation xmlns:xlink="http://www.w3.org/1999/xlink" xlink:type="simple"><person-group><name name-style="western"><surname>Koehler</surname><given-names>R</given-names></name></person-group> (<year>1904</year>) Ophiures de l’expédition du Siboga. Part 1. Ophiures de mer profonde. Weber, Siboga Expeditie. MEJ Brill, Leiden 45a: 1–176. <ext-link xlink:type="simple" ext-link-type="doi" xlink:href="10.5962/bhl.title.11682">https://doi.org/10.5962/bhl.title.11682</ext-link></mixed-citation></ref><ref id="B22"><mixed-citation xmlns:xlink="http://www.w3.org/1999/xlink" xlink:type="simple"><person-group><name name-style="western"><surname>Koehler</surname><given-names>R</given-names></name></person-group> (<year>1922</year>) <article-title>Ophiurans of the Philippine seas and adjacent waters.</article-title><source>Bulletin of the American Museum of Natural History</source><volume>5</volume>: <fpage>1</fpage>–<lpage>480</lpage>. <ext-link xlink:type="simple" ext-link-type="uri" xlink:href="https://www.biodiversitylibrary.org/item/77301">https://www.biodiversitylibrary.org/item/77301</ext-link></mixed-citation></ref><ref id="B46"><mixed-citation xmlns:xlink="http://www.w3.org/1999/xlink" xlink:type="simple"><person-group><name name-style="western"><surname>Olbers</surname><given-names>JM</given-names></name><name name-style="western"><surname>Griffiths</surname><given-names>CL</given-names></name><name name-style="western"><surname>O’Hara</surname><given-names>TD</given-names></name><name name-style="western"><surname>Samyn</surname><given-names>Y</given-names></name></person-group> (<year>2019</year>) <article-title>Field guide to the brittle and basket stars (<tp:taxon-name><tp:taxon-name-part taxon-name-part-type="phylum">Echinodermata</tp:taxon-name-part></tp:taxon-name>: <tp:taxon-name><tp:taxon-name-part taxon-name-part-type="class">Ophiuroidea</tp:taxon-name-part></tp:taxon-name>) of South Africa.</article-title><source>Abc Taxa</source><volume>19</volume>: <fpage>1</fpage>–<lpage>354</lpage>. <ext-link xlink:type="simple" ext-link-type="uri" xlink:href="http://www.abctaxa.be/volumes/volume_19_fieldguide-brittle-and-basket-stars">http://www.abctaxa.be/volumes/volume_19_fieldguide-brittle-and-basket-stars</ext-link></mixed-citation></ref><ref id="B12"><mixed-citation xmlns:xlink="http://www.w3.org/1999/xlink" xlink:type="simple"><person-group><name name-style="western"><surname>Fitzinger</surname><given-names>L</given-names></name></person-group> (<year>1843</year>) Systema Reptilium. In: Fasciculus primus: Amblyglossae. Vindobonae: Braumüller und Seidel, 106.</mixed-citation></ref><ref id="B45"><mixed-citation xmlns:xlink="http://www.w3.org/1999/xlink" xlink:type="simple"><person-group><name name-style="western"><surname>Okanishi</surname><given-names>M</given-names></name><name name-style="western"><surname>Matsuo</surname><given-names>T</given-names></name><name name-style="western"><surname>Fujita</surname><given-names>T</given-names></name></person-group> (<year>2021</year>) <article-title>A new species of the genus <italic><tp:taxon-name><tp:taxon-name-part taxon-name-part-type="genus">Ophiomonas</tp:taxon-name-part></tp:taxon-name></italic> Djakonov (<tp:taxon-name><tp:taxon-name-part taxon-name-part-type="phylum">Echinodermata</tp:taxon-name-part></tp:taxon-name>: <tp:taxon-name><tp:taxon-name-part taxon-name-part-type="class">Ophiuroidea</tp:taxon-name-part></tp:taxon-name>: <tp:taxon-name><tp:taxon-name-part taxon-name-part-type="family">Amphilepididae</tp:taxon-name-part></tp:taxon-name>) from the deep-sea of Japan.</article-title><source>Zoological Studies (Taipei, Taiwan)</source><volume>60</volume>: <fpage>1</fpage>–<lpage>13</lpage>. <ext-link xlink:type="simple" ext-link-type="doi" xlink:href="10.6620/ZS.2021.60-59">https://doi.org/10.6620/ZS.2021.60-59</ext-link></mixed-citation></ref><ref id="B16"><mixed-citation xmlns:xlink="http://www.w3.org/1999/xlink" xlink:type="simple">International Commission of Nomenclature (<year>2000</year>) International Code of Zoological Nomenclature. 4<sup>th</sup> edn. The International Trust for Zoological Nomenclature 1999, London.</mixed-citation></ref><ref id="B48"><mixed-citation xmlns:xlink="http://www.w3.org/1999/xlink" xlink:type="simple"><person-group><name name-style="western"><surname>Shea</surname><given-names>GM</given-names></name></person-group> (<year>2021</year>) <article-title>Nomenclature of supra-generic units within the Family <tp:taxon-name><tp:taxon-name-part taxon-name-part-type="family">Scincidae</tp:taxon-name-part></tp:taxon-name> (<tp:taxon-name><tp:taxon-name-part taxon-name-part-type="order">Squamata</tp:taxon-name-part></tp:taxon-name>).</article-title><source>Zootaxa</source><volume>5067</volume>(<issue>3</issue>): <fpage>301</fpage>–<lpage>351</lpage>. <ext-link xlink:type="simple" ext-link-type="doi" xlink:href="10.11646/zootaxa.5067.3.1">https://doi.org/10.11646/zootaxa.5067.3.1</ext-link></mixed-citation></ref><ref id="B26"><mixed-citation xmlns:xlink="http://www.w3.org/1999/xlink" xlink:type="simple"><person-group><name name-style="western"><surname>Liao</surname><given-names>Y</given-names></name></person-group> (<year>2004</year>) <article-title><tp:taxon-name><tp:taxon-name-part taxon-name-part-type="phylum">Echinodermata</tp:taxon-name-part></tp:taxon-name>: <tp:taxon-name><tp:taxon-name-part taxon-name-part-type="class">Ophiuroidea</tp:taxon-name-part></tp:taxon-name>. Fauna Sinica.</article-title><source>Zoology of China Invertebrates</source><volume>40</volume>: <fpage>1</fpage>–<lpage>305</lpage>. [pls I–VI]</mixed-citation></ref><ref id="B36"><mixed-citation xmlns:xlink="http://www.w3.org/1999/xlink" xlink:type="simple"><person-group><name name-style="western"><surname>Martynov</surname><given-names>AV</given-names></name><name name-style="western"><surname>Ishida</surname><given-names>Y</given-names></name><name name-style="western"><surname>Irimura</surname><given-names>S</given-names></name><name name-style="western"><surname>Tajiri</surname><given-names>R</given-names></name><name name-style="western"><surname>O’Hara</surname><given-names>T</given-names></name><name name-style="western"><surname>Fujita</surname><given-names>T</given-names></name></person-group> (<year>2015</year>) When ontogeny matters: A new Japanese species of brittle star illustrates the importance of considering both adult and juvenile characters in taxonomic practice. PLoS ONE 10(10): e0139463. <ext-link xlink:type="simple" ext-link-type="doi" xlink:href="10.1371/journal.pone.0139463">https://doi.org/10.1371/journal.pone.0139463</ext-link></mixed-citation></ref><ref id="B29"><mixed-citation xmlns:xlink="http://www.w3.org/1999/xlink" xlink:type="simple"><person-group><name name-style="western"><surname>Lyman</surname><given-names>T</given-names></name></person-group> (<year>1869</year>) <article-title>Preliminary report on the <tp:taxon-name><tp:taxon-name-part taxon-name-part-type="family">Ophiuridae</tp:taxon-name-part></tp:taxon-name> and <tp:taxon-name><tp:taxon-name-part taxon-name-part-type="family">Astrophytidae</tp:taxon-name-part></tp:taxon-name> dredged in deep water between Cuba and Florida Reef.</article-title><source>Bulletin of the Museum of Comparative Zoology</source><volume>1</volume>: <fpage>309</fpage>–<lpage>354</lpage>. <ext-link xlink:type="simple" ext-link-type="uri" xlink:href="https://biodiversitylibrary.org/page/6587804">https://biodiversitylibrary.org/page/6587804</ext-link></mixed-citation></ref><ref id="B28"><mixed-citation xmlns:xlink="http://www.w3.org/1999/xlink" xlink:type="simple"><person-group><name name-style="western"><surname>Lütken</surname><given-names>CF</given-names></name><name name-style="western"><surname>Mortensen</surname><given-names>T</given-names></name></person-group> (<year>1899</year>) <article-title>Reports on an exploration off the west coasts of Mexico, Central and Southern America and off the Galapagos Islands. XXV. The <tp:taxon-name><tp:taxon-name-part taxon-name-part-type="family">Ophiuridae</tp:taxon-name-part></tp:taxon-name>.</article-title><source>Memoirs of the Museum of Comparative Zoology</source><volume>23</volume>: <fpage>97</fpage>–<lpage>208</lpage>. <ext-link xlink:type="simple" ext-link-type="uri" xlink:href="https://www.biodiversitylibrary.org/page/28891692">https://www.biodiversitylibrary.org/page/28891692</ext-link></mixed-citation></ref><ref id="B6"><mixed-citation xmlns:xlink="http://www.w3.org/1999/xlink" xlink:type="simple"><person-group><name name-style="western"><surname>Christodoulou</surname><given-names>M</given-names></name><name name-style="western"><surname>O’Hara</surname><given-names>TD</given-names></name><name name-style="western"><surname>Hugall</surname><given-names>AF</given-names></name><name name-style="western"><surname>Arbizu</surname><given-names>PM</given-names></name></person-group> (<year>2019</year>) <article-title>Dark Ophiuroid Biodiversity in a Prospective Abyssal Mine Field.</article-title><source>Current Biology</source><volume>29</volume>(<issue>22</issue>): <fpage>3909</fpage>–<lpage>3912</lpage>. <ext-link xlink:type="simple" ext-link-type="doi" xlink:href="10.1016/j.cub.2019.09.012">https://doi.org/10.1016/j.cub.2019.09.012</ext-link></mixed-citation></ref></ref-list></tp:taxon-treatment>
