# Supplementary material for: ﻿Review of Ophioplinthaca Verrill, 1899 (Echinodermata, Ophiuroidea, Ophiacanthidae), description of new species in Ophioplinthaca and Ophiophthalmus, and new records from the Northwest Pacific and the South China Sea
Source: Zookeys. 2022 May 11;1099:155–202. doi: 10.3897/zookeys.1099.76479 (PMC9848918; doi:10.3897/zookeys.1099.76479)
Supplement: XML Treatment for Ophiophthalmus serratus [file zookeys.1099.76479-treatment9.xml]

<!DOCTYPE tp:taxon-treatment
  PUBLIC "-//TaxonX//DTD Taxonomic Treatment Publishing DTD v0 20100105//EN" "tax-treatment-NSO.dtd">
<tp:taxon-treatment xmlns:tp="http://www.plazi.org/taxpub"><tp:treatment-meta><kwd-group><label>Taxon classification</label><kwd>
                  <named-content content-type="kingdom">Animalia</named-content>
                </kwd><kwd>
                  <named-content content-type="order">Amphilepidida</named-content>
                </kwd><kwd>
                  <named-content content-type="family">Ophiacanthidae</named-content>
                </kwd></kwd-group><mixed-citation publication-type="journal"><person-group><name><surname>Nethupul</surname><given-names>Hasitha</given-names></name><name><surname>Stöhr</surname><given-names>Sabine</given-names></name><name><surname>Zhang</surname><given-names>Haibin</given-names></name></person-group><article-title>﻿Review of <italic><tp:taxon-name><tp:taxon-name-part taxon-name-part-type="genus" reg="Ophioplinthaca">Ophioplinthaca</tp:taxon-name-part></tp:taxon-name></italic> Verrill, 1899 (<tp:taxon-name><tp:taxon-name-part taxon-name-part-type="phylum">Echinodermata</tp:taxon-name-part></tp:taxon-name>, <tp:taxon-name><tp:taxon-name-part taxon-name-part-type="class">Ophiuroidea</tp:taxon-name-part></tp:taxon-name>, <tp:taxon-name><tp:taxon-name-part taxon-name-part-type="family">Ophiacanthidae</tp:taxon-name-part></tp:taxon-name>), description of new species in <italic><tp:taxon-name><tp:taxon-name-part taxon-name-part-type="genus" reg="Ophioplinthaca">Ophioplinthaca</tp:taxon-name-part></tp:taxon-name></italic> and <italic><tp:taxon-name><tp:taxon-name-part taxon-name-part-type="genus" reg="Ophiophthalmus">Ophiophthalmus</tp:taxon-name-part></tp:taxon-name></italic>, and new records from the Northwest Pacific and the South China Sea</article-title><source>Zookeys</source><day>11</day><month>05</month><year>2022</year><volume>1099</volume><fpage>155</fpage><lpage>202</lpage><pub-id pub-id-type="doi">10.3897/zookeys.1099.76479</pub-id></mixed-citation></tp:treatment-meta><tp:nomenclature><label>﻿</label><tp:taxon-name>
                <object-id xmlns:xlink="http://www.w3.org/1999/xlink" content-type="arpha" xlink:type="simple">DAA788C8-15CD-5F71-BDF0-38DAD310C760</object-id>
                <tp:taxon-name-part taxon-name-part-type="genus" reg="Ophiophthalmus">Ophiophthalmus</tp:taxon-name-part>
                <tp:taxon-name-part taxon-name-part-type="species" reg="serratus">serratus</tp:taxon-name-part>
                <object-id xmlns:xlink="http://www.w3.org/1999/xlink" content-type="zoobank" xlink:type="simple">http://zoobank.org/D2B3B231-FCA7-49F9-9696-328B7DD742D5</object-id>
              </tp:taxon-name><tp:taxon-status xmlns:xlink="http://www.w3.org/1999/xlink" xlink:type="simple">sp. nov.</tp:taxon-status><xref ref-type="fig" rid="F15">Figs 15</xref><xref ref-type="fig" rid="F16">, 16</xref></tp:nomenclature><tp:treatment-sec sec-type="material" id="SECID0ETUDK"><title>Material examined.</title><p><bold><italic>Holotype</italic>.</bold> China • 1 specimen; South China Sea, Haima cold seep; <named-content xmlns:xlink="http://www.w3.org/1999/xlink" content-type="dwc:verbatimCoordinates" xlink:type="simple"><named-content content-type="geo-json" specific-use="{&#34;type&#34;:&#34;Point&#34;,&#34;coordinates&#34;:[110.428000,16.707500]}" id="NCID0EBVDK" xlink:type="simple">16°42.45'N, 110°25.68'E</named-content></named-content>; depth 1378 m; 05 February 2021; Collecting event: stn. SC036; Shenhaiyongshi <abbrev xmlns:xlink="http://www.w3.org/1999/xlink" xlink:title="manned submersible vehicle" id="ABBRID0EGVDK" xlink:type="simple">msv</abbrev> leg; preserved in 95% ethanol; GenBank: <ext-link xmlns:xlink="http://www.w3.org/1999/xlink" ext-link-type="gen" xlink:href="OK043837" xlink:type="simple">OK043837</ext-link>; <abbrev xmlns:xlink="http://www.w3.org/1999/xlink" xlink:title="Institute of Deep-sea Science and Engineering" id="ABBRID0EKVDK" xlink:type="simple">IDSSE</abbrev>-EEB-SW0136. <bold><italic>Paratypes</italic>.</bold> China • 5 specimens; South China Sea, Haima cold seep; <named-content xmlns:xlink="http://www.w3.org/1999/xlink" content-type="dwc:verbatimCoordinates" xlink:type="simple"><named-content content-type="geo-json" specific-use="{&#34;type&#34;:&#34;Point&#34;,&#34;coordinates&#34;:[110.428000,16.707500]}" id="NCID0EVVDK" xlink:type="simple">16°42.45'N, 110°25.68'E</named-content></named-content>; depth 1378 m; 05 February 2021; Collecting event: stn. SC036; Shenhaiyongshi <abbrev xmlns:xlink="http://www.w3.org/1999/xlink" xlink:title="manned submersible vehicle" id="ABBRID0E1VDK" xlink:type="simple">msv</abbrev> leg; preserved in 95% ethanol; GenBank: <ext-link xmlns:xlink="http://www.w3.org/1999/xlink" ext-link-type="gen" xlink:href="OK043838" xlink:type="simple">OK043838</ext-link>; <abbrev xmlns:xlink="http://www.w3.org/1999/xlink" xlink:title="Institute of Deep-sea Science and Engineering" id="ABBRID0E5VDK" xlink:type="simple">IDSSE</abbrev>-EEB-SW0137 to <abbrev xmlns:xlink="http://www.w3.org/1999/xlink" xlink:title="Institute of Deep-sea Science and Engineering" id="ABBRID0ECWDK" xlink:type="simple">IDSSE</abbrev>-EEB-SW0141. • 9 specimens; South China Sea, Haima cold seep; <named-content xmlns:xlink="http://www.w3.org/1999/xlink" content-type="dwc:verbatimCoordinates" xlink:type="simple"><named-content content-type="geo-json" specific-use="{&#34;type&#34;:&#34;Point&#34;,&#34;coordinates&#34;:[110.460167,16.733667]}" id="NCID0EJWDK" xlink:type="simple">16°44.02'N, 110°27.61'E</named-content></named-content>; depth 1388 m; 01 May 2018; Collecting event: stn. SC036; Shenhaiyongshi <abbrev xmlns:xlink="http://www.w3.org/1999/xlink" xlink:title="manned submersible vehicle" id="ABBRID0EOWDK" xlink:type="simple">msv</abbrev> leg; preserved in 95% ethanol; <abbrev xmlns:xlink="http://www.w3.org/1999/xlink" xlink:title="Institute of Deep-sea Science and Engineering" id="ABBRID0ESWDK" xlink:type="simple">IDSSE</abbrev>-EEB-SW0114 to <abbrev xmlns:xlink="http://www.w3.org/1999/xlink" xlink:title="Institute of Deep-sea Science and Engineering" id="ABBRID0EWWDK" xlink:type="simple">IDSSE</abbrev>-EEB-SW0122. • 13 specimens; South China Sea, Haima cold seep; <named-content xmlns:xlink="http://www.w3.org/1999/xlink" content-type="dwc:verbatimCoordinates" xlink:type="simple"><named-content content-type="geo-json" specific-use="{&#34;type&#34;:&#34;Point&#34;,&#34;coordinates&#34;:[110.472333,16.729167]}" id="NCID0E4WDK" xlink:type="simple">16°43.75'N, 110°28.34'E</named-content></named-content>; depth 1378 m; 05 February 2021; Collecting event: stn. SC037; Shenhaiyongshi <abbrev xmlns:xlink="http://www.w3.org/1999/xlink" xlink:title="manned submersible vehicle" id="ABBRID0ECXDK" xlink:type="simple">msv</abbrev> leg; preserved in 95% ethanol; <abbrev xmlns:xlink="http://www.w3.org/1999/xlink" xlink:title="Institute of Deep-sea Science and Engineering" id="ABBRID0EGXDK" xlink:type="simple">IDSSE</abbrev>-EEB-SW0123 to <abbrev xmlns:xlink="http://www.w3.org/1999/xlink" xlink:title="Institute of Deep-sea Science and Engineering" id="ABBRID0EKXDK" xlink:type="simple">IDSSE</abbrev>-EEB-SW0135. • 2 specimens; South China Sea, Haima cold seep; <named-content xmlns:xlink="http://www.w3.org/1999/xlink" content-type="dwc:verbatimCoordinates" xlink:type="simple"><named-content content-type="geo-json" specific-use="{&#34;type&#34;:&#34;Point&#34;,&#34;coordinates&#34;:[110.709167,16.568833]}" id="NCID0ERXDK" xlink:type="simple">16°34.13'N, 110°42.55'E</named-content></named-content>; depth 1408 m; 07 February 2021; Collecting event: stn. SC042; Shenhaiyongshi <abbrev xmlns:xlink="http://www.w3.org/1999/xlink" xlink:title="manned submersible vehicle" id="ABBRID0EWXDK" xlink:type="simple">msv</abbrev> leg; preserved in 95% ethanol; <abbrev xmlns:xlink="http://www.w3.org/1999/xlink" xlink:title="Institute of Deep-sea Science and Engineering" id="ABBRID0E1XDK" xlink:type="simple">IDSSE</abbrev>-EEB-SW0142, <abbrev xmlns:xlink="http://www.w3.org/1999/xlink" xlink:title="Institute of Deep-sea Science and Engineering" id="ABBRID0E5XDK" xlink:type="simple">IDSSE</abbrev>-EEB-SW0143.</p></tp:treatment-sec><tp:treatment-sec sec-type="diagnosis" id="SECID0ECYDK"><title>Diagnosis.</title><p>Disc circular to sub-pentagonal, covered by dense smooth granules. Radial shields ovoid, naked, and widely separated (Fig. <xref ref-type="fig" rid="F15">15A</xref>). One pointed ventralmost tooth and three slightly smaller, spiniform, finely rugose, pointed lateral oral papillae (Fig. <xref ref-type="fig" rid="F15">15E</xref>). Dorsal arm plates triangular to fan-shaped, contiguous on proximal part of arm, then separated. Five finely serrated, arm spines with blunt tip, and one slightly elongated, blunt tipped tentacle scale (Fig. <xref ref-type="fig" rid="F15">15F–I</xref>).</p><fig id="F15" position="float" orientation="portrait"><object-id xmlns:xlink="http://www.w3.org/1999/xlink" content-type="doi" xlink:type="simple">10.3897/zookeys.1099.76479.figure15</object-id><object-id xmlns:xlink="http://www.w3.org/1999/xlink" content-type="arpha" xlink:type="simple">F6191ED7-DC89-5209-BC36-B6C0C32A23FF</object-id><label>Figure 15.</label><caption><p><italic><tp:taxon-name><tp:taxon-name-part taxon-name-part-type="genus" reg="Ophiophthalmus">Ophiophthalmus</tp:taxon-name-part><tp:taxon-name-part taxon-name-part-type="species" reg="serratus">serratus</tp:taxon-name-part></tp:taxon-name></italic> sp. nov., holotype (<abbrev xmlns:xlink="http://www.w3.org/1999/xlink" xlink:title="Institute of Deep-sea Science and Engineering" id="ABBRID0EHZDK" xlink:type="simple">IDSSE</abbrev>-EEB-SW0136) <bold>A</bold> dorsal disc <bold>B</bold> ventral disc <bold>C</bold> center of the disc <bold>D</bold> radial shield <bold>E</bold> оral frame dorsal side of the arm base <bold>G</bold> dorsal arm (proximal half) <bold>H</bold> dorsal arm (distal half) <bold>I</bold> ventral side of the arm base <bold>J</bold> ventral arm (proximal half) <bold>K</bold> ventral arm (distal half) <bold>L</bold> lateral arm base <bold>M</bold> lateral arm (proximal half) <bold>N</bold> lateral arm (distal half). Abbreviations: <bold><abbrev xmlns:xlink="http://www.w3.org/1999/xlink" xlink:title="arm spine" id="ABBRID0EG1DK" xlink:type="simple">ars</abbrev></bold> arm spine, <bold><abbrev xmlns:xlink="http://www.w3.org/1999/xlink" xlink:title="adoral shield" id="ABBRID0EL1DK" xlink:type="simple">as</abbrev></bold> adoral shield, <bold>dap</bold> dorsal arm plate, <bold>das</bold> dorsal arm spine, <bold><abbrev xmlns:xlink="http://www.w3.org/1999/xlink" xlink:title="granules" id="ABBRID0EU1DK" xlink:type="simple">gra</abbrev></bold> granules, <bold><abbrev xmlns:xlink="http://www.w3.org/1999/xlink" xlink:title="genital slit" id="ABBRID0EZ1DK" xlink:type="simple">gs</abbrev></bold> genital slit, <bold>j</bold> jaw, <bold><abbrev xmlns:xlink="http://www.w3.org/1999/xlink" xlink:title="lateral arm plate" id="ABBRID0EA2DK" xlink:type="simple">lap</abbrev></bold> lateral arm plate, <bold><abbrev xmlns:xlink="http://www.w3.org/1999/xlink" xlink:title="oral shield" id="ABBRID0EF2DK" xlink:type="simple">os</abbrev></bold> oral shield, <bold>rs</bold> radial shield, <bold>ts</bold> tentacle scale, <bold>vap</bold> ventral arm plate, <bold>vas</bold> ventral arm spine. Scale bars: 2 mm (<bold>A, B</bold>); 1 mm (<bold>D–F, J, L</bold>); 500 µm (<bold>C, G–I, K, M</bold>); 200 µm (<bold>N</bold>).</p></caption><graphic xmlns:xlink="http://www.w3.org/1999/xlink" xlink:href="zookeys-1099-155_article-76479__-g015.jpg" position="float" orientation="portrait" xlink:type="simple" id="oo_682276.jpg"><uri content-type="original_file" xlink:type="simple">https://binary.pensoft.net/fig/682276</uri></graphic></fig></tp:treatment-sec><tp:treatment-sec sec-type="description" id="SECID0E52DK"><title>Holotype description.</title><p>Disc diameter 9.5 mm, arm base width 1.65 mm, and arm length 45–50 mm (Fig. <xref ref-type="fig" rid="F15">15</xref>).</p><p><bold><italic>Disc</italic>.</bold> Disc circular to sub-pentagonal, raised above arm base, and covered by overlapping irregular scales, bearing rounded to cylindrical stumps with blunt tip, and smooth granules (Fig. <xref ref-type="fig" rid="F15">15A–C</xref>). Granules densely covering the surface, except radial shields, and small area in the center of the disc (Fig. <xref ref-type="fig" rid="F15">15C, D</xref>). Radial shields, ovoid, small, slightly longer than wide, naked, and widely separated (Fig. <xref ref-type="fig" rid="F15">15D</xref>). Distal edge of dorsal arm plate on arm base covered by row of few small granules, but only on two arms (Fig. <xref ref-type="fig" rid="F15">15F</xref>). Ventral disc also covered by overlapping scales with granules, but fewer granules near oral shields (Fig. <xref ref-type="fig" rid="F15">15E</xref>). Genital slits large, conspicuous, and extending from oral shield to periphery of disc (Fig. <xref ref-type="fig" rid="F15">15E</xref>). Oral shield triangular, twice <abbrev xmlns:xlink="http://www.w3.org/1999/xlink" xlink:title="adoral shield" id="ABBRID0EH4DK" xlink:type="simple">as</abbrev> wide <abbrev xmlns:xlink="http://www.w3.org/1999/xlink" xlink:title="adoral shield" id="ABBRID0EL4DK" xlink:type="simple">as</abbrev> long (madreporite almost <abbrev xmlns:xlink="http://www.w3.org/1999/xlink" xlink:title="adoral shield" id="ABBRID0EP4DK" xlink:type="simple">as</abbrev> long <abbrev xmlns:xlink="http://www.w3.org/1999/xlink" xlink:title="adoral shield" id="ABBRID0ET4DK" xlink:type="simple">as</abbrev> wide), distal end with median lobe, proximal edges straight to slightly concave, and lateral angle connected to first lateral arm plate (Fig. <xref ref-type="fig" rid="F15">15E</xref>). Adoral shields 3 × <abbrev xmlns:xlink="http://www.w3.org/1999/xlink" xlink:title="adoral shield" id="ABBRID0E24DK" xlink:type="simple">as</abbrev> long <abbrev xmlns:xlink="http://www.w3.org/1999/xlink" xlink:title="adoral shield" id="ABBRID0E64DK" xlink:type="simple">as</abbrev> wide, with straight lateral margins, and pair of shields barely connected proximally (Fig. <xref ref-type="fig" rid="F15">15E</xref>). Adoral shields connected to first lateral and ventral arm plates (Fig. <xref ref-type="fig" rid="F15">15E</xref>). Jaw large, <abbrev xmlns:xlink="http://www.w3.org/1999/xlink" xlink:title="adoral shield" id="ABBRID0EL5DK" xlink:type="simple">as</abbrev> wide <abbrev xmlns:xlink="http://www.w3.org/1999/xlink" xlink:title="adoral shield" id="ABBRID0EP5DK" xlink:type="simple">as</abbrev> long, with one pointed ventralmost tooth and three elongated, separated, pointed, finely rugose lateral oral papillae, slightly smaller than ventralmost tooth (Fig. <xref ref-type="fig" rid="F15">15E</xref>).</p><p><bold><italic>Arms</italic>.</bold> Dorsal arm plates triangular to fan-shaped, twice <abbrev xmlns:xlink="http://www.w3.org/1999/xlink" xlink:title="adoral shield" id="ABBRID0ED6DK" xlink:type="simple">as</abbrev> wide <abbrev xmlns:xlink="http://www.w3.org/1999/xlink" xlink:title="adoral shield" id="ABBRID0EH6DK" xlink:type="simple">as</abbrev> long, distal edge slightly convex, contiguous at proximal end of arm, then separated (Fig. <xref ref-type="fig" rid="F15">15F–H</xref>). Ventral arm plate on first arm segment small, triangular, pointed distally, and slightly curved inwards proximally (Fig. <xref ref-type="fig" rid="F15">15I</xref>). Second to third ventral arm plates slightly pentagonal, wider than long, straight proximal margins, and obtuse or wavy distal edge (Fig. <xref ref-type="fig" rid="F15">15I</xref>). Following plates, <abbrev xmlns:xlink="http://www.w3.org/1999/xlink" xlink:title="adoral shield" id="ABBRID0EX6DK" xlink:type="simple">as</abbrev> wide <abbrev xmlns:xlink="http://www.w3.org/1999/xlink" xlink:title="adoral shield" id="ABBRID0E26DK" xlink:type="simple">as</abbrev> long, straight lateral and proximal margins, and straight to wavy distal edge (Fig. <xref ref-type="fig" rid="F15">15J</xref>). Ventral arm plates separated along arm, including first plate (Fig. <xref ref-type="fig" rid="F15">15I–K</xref>). Lateral arm plates meeting below and above, except on dorsal arm base (Fig. <xref ref-type="fig" rid="F15">15G–N</xref>). Five finely serrated arm spines, with blunt tip in proximal to middle regions of arm, then reduced to four at distal half of arm (Fig. <xref ref-type="fig" rid="F15">15H, K, N</xref>). Dorsal arm spines one and a half to two arm segments in length (Fig. <xref ref-type="fig" rid="F15">15F, L, M</xref>). Ventral arm spines shorter, one or one and a half arm segments in length (Fig. <xref ref-type="fig" rid="F15">15J, L, M</xref>). Dorsalmost arm spine longest, next two arm spines slightly shorter, but both similar in length, and last two ventral arm spines shortest, also equal in length (Fig. <xref ref-type="fig" rid="F15">15L, M</xref>). Arm spines increasingly finely serrated to thorny, and shorter at distal end of arm (Fig. <xref ref-type="fig" rid="F15">15K, N</xref>). One slightly elongated, blunt tipped tentacle scale, nearly <abbrev xmlns:xlink="http://www.w3.org/1999/xlink" xlink:title="adoral shield" id="ABBRID0E6AEK" xlink:type="simple">as</abbrev> long <abbrev xmlns:xlink="http://www.w3.org/1999/xlink" xlink:title="adoral shield" id="ABBRID0EDBEK" xlink:type="simple">as</abbrev> ventral arm plate (Fig. <xref ref-type="fig" rid="F15">15I, J</xref>).</p><p><bold><italic>Color</italic>.</bold> In ethanol, whole specimen pale brown-white. (Fig. <xref ref-type="fig" rid="F15">15</xref>).</p></tp:treatment-sec><tp:treatment-sec sec-type="Ossicle morphology of paratype" id="SECID0EWBEK"><title>
                Ossicle morphology of paratype.</title><p><abbrev xmlns:xlink="http://www.w3.org/1999/xlink" xlink:title="Institute of Deep-sea Science and Engineering" id="ABBRID0EHCEK" xlink:type="simple">IDSSE</abbrev>-EEB-SW0137: Arm spine articulations well developed, five in number, and placed at slight angle to distal edge of lateral arm plate. Volute-shaped perforated lobe forms dorsal and distal part of articulation, but turns into two unequal subparallel curved lobes ventralwards; large muscle opening and small nerve opening (Fig. <xref ref-type="fig" rid="F16">16A</xref>). Proximal half of inner side of lateral arm plate with depression (Fig. <xref ref-type="fig" rid="F16">16B</xref>). Arm spines thorny, finely serrated with blunt apex (Fig. <xref ref-type="fig" rid="F16">16C, D</xref>). Vertebrae with streptospondylous articulation, short, broad podial basin at proximal end (Fig. <xref ref-type="fig" rid="F16">16E–J</xref>). Dorsal side of vertebrae distally triangular and proximally flattened with shallow longitudinal groove along midline (Fig. <xref ref-type="fig" rid="F16">16E–G</xref>). Ventral end of vertebrae with broad ambulacral groove with pair of lateral ambulacral canals, oral bridge absent (Fig. <xref ref-type="fig" rid="F16">16H–J</xref>).</p><fig id="F16" position="float" orientation="portrait"><object-id xmlns:xlink="http://www.w3.org/1999/xlink" content-type="doi" xlink:type="simple">10.3897/zookeys.1099.76479.figure16</object-id><object-id xmlns:xlink="http://www.w3.org/1999/xlink" content-type="arpha" xlink:type="simple">5F90DACA-3580-5A0B-A544-D1BC747E728A</object-id><label>Figure 16.</label><caption><p><italic><tp:taxon-name><tp:taxon-name-part taxon-name-part-type="genus" reg="Ophiophthalmus">Ophiophthalmus</tp:taxon-name-part><tp:taxon-name-part taxon-name-part-type="species" reg="serratus">serratus</tp:taxon-name-part></tp:taxon-name></italic> sp. nov., paratype (<abbrev xmlns:xlink="http://www.w3.org/1999/xlink" xlink:title="Institute of Deep-sea Science and Engineering" id="ABBRID0EWDEK" xlink:type="simple">IDSSE</abbrev>-EEB-SW0137) <bold>A, B</bold> lateral arm plate <bold>C</bold> dorsal arm spine <bold>D</bold> ventral arm spine <bold>E–J</bold> vertebrae <bold>E–F</bold> proximal view <bold>G</bold> distal view <bold>H</bold> ventral view <bold>I</bold> dorsal view <bold>J</bold> lateral view. Abbreviations: <bold>d</bold> dorsal, <bold><abbrev xmlns:xlink="http://www.w3.org/1999/xlink" xlink:title="depression" id="ABBRID0EPEEK" xlink:type="simple">de</abbrev></bold> depression, <bold><abbrev xmlns:xlink="http://www.w3.org/1999/xlink" xlink:title="distal" id="ABBRID0EUEEK" xlink:type="simple">dist</abbrev></bold> distal, <bold><abbrev xmlns:xlink="http://www.w3.org/1999/xlink" xlink:title="dorsal lobe" id="ABBRID0EZEEK" xlink:type="simple">dl</abbrev></bold> dorsal lobe, <bold><abbrev xmlns:xlink="http://www.w3.org/1999/xlink" xlink:title="lateral ambulacral canal" id="ABBRID0E5EEK" xlink:type="simple">lac</abbrev></bold> lateral ambulacral canals, <bold><abbrev xmlns:xlink="http://www.w3.org/1999/xlink" xlink:title="muscle opening" id="ABBRID0EDFEK" xlink:type="simple">mo</abbrev></bold> muscle opening, <bold><abbrev xmlns:xlink="http://www.w3.org/1999/xlink" xlink:title="nerve opening" id="ABBRID0EIFEK" xlink:type="simple">no</abbrev></bold> nerve opening, <bold><abbrev xmlns:xlink="http://www.w3.org/1999/xlink" xlink:title="podial basin" id="ABBRID0ENFEK" xlink:type="simple">pb</abbrev></bold> podial basin, <bold><abbrev xmlns:xlink="http://www.w3.org/1999/xlink" xlink:title="proximal" id="ABBRID0ESFEK" xlink:type="simple">prox</abbrev></bold> proximal, <bold>v</bold> ventral, <bold><abbrev xmlns:xlink="http://www.w3.org/1999/xlink" xlink:title="ventral lobe" id="ABBRID0EZFEK" xlink:type="simple">vl</abbrev></bold> ventral lobe. Scale bars: 500 µm (<bold>A–C, E–J</bold>); 300 µm (<bold>D</bold>).</p></caption><graphic xmlns:xlink="http://www.w3.org/1999/xlink" xlink:href="zookeys-1099-155_article-76479__-g016.jpg" position="float" orientation="portrait" xlink:type="simple" id="oo_682277.jpg"><uri content-type="original_file" xlink:type="simple">https://binary.pensoft.net/fig/682277</uri></graphic></fig></tp:treatment-sec><tp:treatment-sec sec-type="Paratype variations" id="SECID0EGGEK"><title>Paratype variations.</title><p>Here, we examined 29 paratypes, ranging in disc diameter from 4 mm to 17 mm, and found only few notable variations among them. Large specimens had five arm spines at proximal to middle regions of the arm, then reduced to four arm spines at distal end, but small specimens showed five arm spines only at arm base, then reduced to four along the distal half of the arm. However, the finely serrated surface of the arm spine was similar in both small and large specimens. The number of lateral oral papillae differed from three to four, but most specimens had three papillae. Most specimens had dense granular coverage of the disc except larger specimens (16–17 mm). Color ranges from creamy white to dark among specimens from our collection. The above mentioned variations depend mainly on the size of the disc, and specimens with similar disc diameter showed similar morphological characters.</p></tp:treatment-sec><tp:treatment-sec sec-type="distribution" id="SECID0ELGEK"><title>Distribution.</title><p>1378–1408 m in depth, Haima cold seep, South China Sea.</p></tp:treatment-sec><tp:treatment-sec sec-type="etymology" id="SECID0EQGEK"><title>Etymology.</title><p>The species name was derived from the Latin word <italic>serratus</italic> (saw like, serrate), alluding to the surface of the arm spine.</p></tp:treatment-sec><tp:treatment-sec sec-type="remarks" id="SECID0EYGEK"><title>Remarks.</title><p>All specimens of <italic><tp:taxon-name><tp:taxon-name-part taxon-name-part-type="genus" reg="Ophiophthalmus">Ophiophthalmus</tp:taxon-name-part><tp:taxon-name-part taxon-name-part-type="species" reg="serratus">serratus</tp:taxon-name-part></tp:taxon-name></italic> sp. nov. were collected from a methane cold seep in the South China Sea. <italic><tp:taxon-name><tp:taxon-name-part taxon-name-part-type="genus" reg="Ophiophthalmus">Ophiophthalmus</tp:taxon-name-part><tp:taxon-name-part taxon-name-part-type="species" reg="serratus">serratus</tp:taxon-name-part></tp:taxon-name></italic> sp. nov. showed similar morphological characters to three congeners, except <italic><tp:taxon-name><tp:taxon-name-part taxon-name-part-type="genus" reg="Ophiophthalmus">O.</tp:taxon-name-part><tp:taxon-name-part taxon-name-part-type="species" reg="hylacanthus">hylacanthus</tp:taxon-name-part></tp:taxon-name></italic>. <italic><tp:taxon-name><tp:taxon-name-part taxon-name-part-type="genus" reg="Ophiophthalmus">Ophiophthalmus</tp:taxon-name-part><tp:taxon-name-part taxon-name-part-type="species" reg="normani">normani</tp:taxon-name-part></tp:taxon-name></italic> resembles <italic><tp:taxon-name><tp:taxon-name-part taxon-name-part-type="genus" reg="Ophiophthalmus">O.</tp:taxon-name-part><tp:taxon-name-part taxon-name-part-type="species" reg="serratus">serratus</tp:taxon-name-part></tp:taxon-name></italic> sp. nov. in having similar radial shield and arm plate characters, and granule coverage on the disc, but differs in number of arm spines (up to four), peg-like lateral oral papillae, smooth and slender arm spines, spaced granular coverage, arrangement of arm spines at lateral arm plate, and large oval tentacle scales (<xref ref-type="bibr" rid="B31">Lyman 1879</xref>; H. L. <xref ref-type="bibr" rid="B8">Clark 1911</xref>; <xref ref-type="bibr" rid="B22">Koehler 1922</xref>; <xref ref-type="bibr" rid="B26">Liao 2004</xref>). <italic><tp:taxon-name><tp:taxon-name-part taxon-name-part-type="genus" reg="Ophiophthalmus">Ophiophthalmus</tp:taxon-name-part><tp:taxon-name-part taxon-name-part-type="species" reg="cataleimmoidus">cataleimmoidus</tp:taxon-name-part></tp:taxon-name></italic> is similar to <italic><tp:taxon-name><tp:taxon-name-part taxon-name-part-type="genus" reg="Ophiophthalmus">O.</tp:taxon-name-part><tp:taxon-name-part taxon-name-part-type="species" reg="serratus">serratus</tp:taxon-name-part></tp:taxon-name></italic> sp. nov. by having similar radial shield and arm plate characters, and granular coverage on the disc, but differs in number of arm spines (up to six or seven), smooth arm spines, and shape of the tentacle scales (H. L. <xref ref-type="bibr" rid="B8">Clark 1911</xref>; <xref ref-type="bibr" rid="B26">Liao 2004</xref>). <italic><tp:taxon-name><tp:taxon-name-part taxon-name-part-type="genus" reg="Ophiophthalmus">Ophiophthalmus</tp:taxon-name-part><tp:taxon-name-part taxon-name-part-type="species" reg="relictus">relictus</tp:taxon-name-part></tp:taxon-name></italic> is similar to <italic><tp:taxon-name><tp:taxon-name-part taxon-name-part-type="genus" reg="Ophiophthalmus">O.</tp:taxon-name-part><tp:taxon-name-part taxon-name-part-type="species" reg="serratus">serratus</tp:taxon-name-part></tp:taxon-name></italic> sp. nov. by having similar radial shield and arm plate characters, and granular coverage on the disc, but differs in pointed to conical granules, six rough, short, and stout arm spines, and pointed tentacle scales (<xref ref-type="bibr" rid="B21">Koehler 1904</xref>; H. L. <xref ref-type="bibr" rid="B8">Clark 1911</xref>). <italic><tp:taxon-name><tp:taxon-name-part taxon-name-part-type="genus" reg="Ophiophthalmus">Ophiophthalmus</tp:taxon-name-part><tp:taxon-name-part taxon-name-part-type="species" reg="hylacanthus">hylacanthus</tp:taxon-name-part></tp:taxon-name></italic> is similar to <italic><tp:taxon-name><tp:taxon-name-part taxon-name-part-type="genus" reg="Ophiophthalmus">O.</tp:taxon-name-part><tp:taxon-name-part taxon-name-part-type="species" reg="serratus">serratus</tp:taxon-name-part></tp:taxon-name></italic> sp. nov. by having similar radial shield and oral frame characters, but differs significantly by rough spines on the disc, up to eight arm spines, short genital slits, and narrow, pointed tentacle scales (H. L. Clark, 1911).</p></tp:treatment-sec><ref-list><ref id="B31"><mixed-citation xmlns:xlink="http://www.w3.org/1999/xlink" xlink:type="simple"><person-group><name name-style="western"><surname>Lyman</surname><given-names>T</given-names></name></person-group> (<year>1879</year>) <article-title><tp:taxon-name><tp:taxon-name-part taxon-name-part-type="family">Ophiuridae</tp:taxon-name-part></tp:taxon-name> and <tp:taxon-name><tp:taxon-name-part taxon-name-part-type="family">Astrophytidae</tp:taxon-name-part></tp:taxon-name> of the “Challenger” expedition. Part II. Bulletin of the Museum of Comparative Zoology at Harvard College, Cambridge, Mass.</article-title><volume>6</volume>: <fpage>17</fpage>–<lpage>83</lpage>. <ext-link xlink:type="simple" ext-link-type="uri" xlink:href="https://www.biodiversitylibrary.org/page/31068674#page/27/mode/1up">https://www.biodiversitylibrary.org/page/31068674#page/27/mode/1up</ext-link></mixed-citation></ref><ref id="B8"><mixed-citation xmlns:xlink="http://www.w3.org/1999/xlink" xlink:type="simple"><person-group><name name-style="western"><surname>Clark</surname><given-names>HL</given-names></name></person-group> (<year>1911</year>) <article-title>North Pacific Ophiurans in the collection of the United States National Museum.</article-title><source>Smithsonian Institution United States National Museum Bulletin</source><volume>75</volume>: <fpage>1</fpage>–<lpage>302</lpage>. <ext-link xlink:type="simple" ext-link-type="doi" xlink:href="10.5962/bhl.title.32556">https://doi.org/10.5962/bhl.title.32556</ext-link></mixed-citation></ref><ref id="B22"><mixed-citation xmlns:xlink="http://www.w3.org/1999/xlink" xlink:type="simple"><person-group><name name-style="western"><surname>Koehler</surname><given-names>R</given-names></name></person-group> (<year>1922</year>) <article-title>Ophiurans of the Philippine seas and adjacent waters.</article-title><source>Bulletin of the American Museum of Natural History</source><volume>5</volume>: <fpage>1</fpage>–<lpage>480</lpage>. <ext-link xlink:type="simple" ext-link-type="uri" xlink:href="https://www.biodiversitylibrary.org/item/77301">https://www.biodiversitylibrary.org/item/77301</ext-link></mixed-citation></ref><ref id="B26"><mixed-citation xmlns:xlink="http://www.w3.org/1999/xlink" xlink:type="simple"><person-group><name name-style="western"><surname>Liao</surname><given-names>Y</given-names></name></person-group> (<year>2004</year>) <article-title><tp:taxon-name><tp:taxon-name-part taxon-name-part-type="phylum">Echinodermata</tp:taxon-name-part></tp:taxon-name>: <tp:taxon-name><tp:taxon-name-part taxon-name-part-type="class">Ophiuroidea</tp:taxon-name-part></tp:taxon-name>. Fauna Sinica.</article-title><source>Zoology of China Invertebrates</source><volume>40</volume>: <fpage>1</fpage>–<lpage>305</lpage>. [pls I–VI]</mixed-citation></ref><ref id="B21"><mixed-citation xmlns:xlink="http://www.w3.org/1999/xlink" xlink:type="simple"><person-group><name name-style="western"><surname>Koehler</surname><given-names>R</given-names></name></person-group> (<year>1904</year>) Ophiures de l’expédition du Siboga. Part 1. Ophiures de mer profonde. Weber, Siboga Expeditie. MEJ Brill, Leiden 45a: 1–176. <ext-link xlink:type="simple" ext-link-type="doi" xlink:href="10.5962/bhl.title.11682">https://doi.org/10.5962/bhl.title.11682</ext-link></mixed-citation></ref></ref-list></tp:taxon-treatment>
